# Supplementary material for: LINC00460/DHX9/IGF2BP2 complex promotes colorectal cancer proliferation and metastasis by mediating HMGA1 mRNA stability depending on m6A modification
Source: J Exp Clin Cancer Res. 2021 Feb 1;40:52. doi: 10.1186/s13046-021-01857-2 (PMC7851923; doi:10.1186/s13046-021-01857-2)
Supplement: Supplementary file 2 — Additional file 2: Dataset 1. Differentially expressed genes in the microarray. [file 13046_2021_1857_MOESM2_ESM.xlsx]

## Sheet: (UP) Cancer Vs Normal
ProbeName	P-value	FDR	Fold Change	Regulation	type	seqname	GeneSymbol	source	RNAlength	chrom	strand	txStart	txEnd	Xhyb	Sequence	Associated_gene_name	group-B(raw)	group-A(raw)	group-B(normalized)	group-A(normalized)	[Ca5, B](raw)	[Ca23, B](raw)	[Ca25, B](raw)	[Ca26, B](raw)	[Ca33, B](raw)	[Ca34, B](raw)	[Zheng5, A](raw)	[Zheng23, A](raw)	[Zheng25, A](raw)	[Zheng26, A](raw)	[Zheng33, A](raw)	[Zheng34, A](raw)	[Ca5, B](normalized)	[Ca23, B](normalized)	[Ca25, B](normalized)	[Ca26, B](normalized)	[Ca33, B](normalized)	[Ca34, B](normalized)	[Zheng5, A](normalized)	[Zheng23, A](normalized)	[Zheng25, A](normalized)	[Zheng26, A](normalized)	[Zheng33, A](normalized)	[Zheng34, A](normalized)
ASHGA5P043872	5.1815e-05	0.0138372	80.9887	up	noncoding	NR_036484	FEZF1-AS1	RefSeq	2653	chr7	+	121943711	121950131		CACGGTTCGACTGTTTCCTTGACACTACCCACGAAGTTTAAAGCATTTTTTATGTTATTT	FEZF1	7654.72	66.9584	12.4516	6.11198	13294.8	1914.37	8098.33	7384.23	2017.77	13218.8	111.152	121.676	38.7078	34.6219	48.5661	47.0265	13.1108	11.3479	12.8886	12.9004	11.4194	13.0428	6.82777	7.18006	5.92486	5.73014	5.48708	5.52201
ASHGA5P028925	0.000406131	0.0258024	33.2024	up	noncoding	NR_034119	LINC00460	RefSeq	935	chr13	+	107028910	107030142		CGCCTCTGAAATGGTGACAATAACACTGTGTATTTCCTACTTTATGATCAGGATTAATAA		518.183	12.3422	8.72432	3.6711	192.269	702.67	703.28	615.514	715.522	179.843	9.89754	6.9748	10.1136	5	22.9078	19.1595	7.17311	9.83064	9.25766	9.21766	9.84335	7.02348	3.50568	3.43274	4.10154	2.56487	4.3276	4.09419
ASHGA5P041281	5.67777e-06	0.0111824	28.3152	up	noncoding	ENST00000514769	RP11-138J23.1	GENCODE	574	chr5	+	103415611	103441104		GAAGGCAGTGTACTGAATAGTACCAGTTTTTTCAGAGACAAATATGGTGTACTTATTTGA		210.207	5	7.33502	2.51151	382.007	99.9863	161.933	155.932	89.0871	372.297	5	5	5	5	5	5	8.09387	6.95423	7.01816	7.13254	6.80918	8.00211	2.48982	2.54499	2.56964	2.56487	2.44967	2.45008
ASHGA5P047547	3.04696e-05	0.0127094	27.1744	up	noncoding	NR_038220	LOC170425	RefSeq	2685	chr10	+	86039735	86054415		TCTGACTCTGGAGTATTATAAAGTCCTTATAGTTACTGGCATTAGGTATAGGGTCTGTAT		504.753	15.7948	8.62056	3.85638	890.484	345.732	276.529	248.3	349.639	917.835	25.5847	20.1343	5	5.53315	28.2144	10.3019	9.24994	8.7767	7.81616	7.83706	8.79357	9.24994	4.78956	4.77535	2.56964	3.28646	4.64879	3.06851
ASHGA5P042961	0.00449964	0.0685758	24.2655	up	noncoding	ENST00000523608	RP1-170O19.17	GENCODE	757	chr7	-	27278861	27280847		TGTTTTCGCTTCTCTTTGGTTAAAAAGTAAGAACAAAGGGAGCTTCCTTCTAAACAATAA		1352.34	21.1137	8.99317	4.39234	3532.32	212.662	261.125	243.145	206.461	3658.32	35.6441	29.7988	9.40227	13.4089	33.4282	5	11.165	8.06158	7.72903	7.8068	8.02957	11.1671	5.25072	5.29308	4.00795	4.44871	4.90348	2.45008
ASHGA5P026381	0.00537767	0.0736358	23.9968	up	noncoding	ENST00000529081	CTD-2026G22.1	GENCODE	578	chr11	+	49387622	49401221	ENST00000529674, NM_001143836, NM_001143837, NM_016931, NR_026571	GTTTCTTGGACGTCCTCGGTGGAAACTTTTGTTTGATGAAATAGCAAAATATAACAGAGG		959.595	15.1684	8.72535	4.14058	535.238	2257.84	98.2837	71.9172	2315.64	478.65	15.4971	13.5501	8.56926	10.2646	19.7759	23.3533	8.5528	11.5952	6.27343	5.98656	11.604	8.34012	4.11149	4.26106	3.88433	4.08634	4.08535	4.41495
ASHGA5P044524	0.000377413	0.0249854	22.484	up	noncoding	uc003ysa.2	CCAT1	UCSC_knowngene	2613	chr8	-	128219628	128231333		AGGAAGGCTCGCTAGAATACTTTGTGATATTGGATATTAGTTCCATATTCTACTGTGTAT		4965.77	113.331	11.5068	7.016	11606.1	1330.76	1986.08	1919.26	1317.09	11635.3	159.885	138.524	110.814	106.373	88.5559	75.8332	12.8783	10.8102	10.8195	10.9305	10.76	12.8425	7.33392	7.35111	7.4148	7.30655	6.41459	6.27502
ASHGA5P038743	0.000729059	0.0320867	20.265	up	noncoding	ENST00000455974	AC123023.1	GENCODE	555	chr3	+	34244735	34310303		TCCCAATTACAGGGAAGCCTGCTGAGGAAACAGAACTGTCTGAATGCAAAGGAAATTTAG		232.066	11.8336	7.54006	3.19914	270.053	99.5121	322.72	340.117	82.3482	277.646	5	5	5	5	27.9505	23.0512	7.62972	6.94778	8.05222	8.31911	6.68716	7.60436	2.48982	2.54499	2.56964	2.56487	4.63319	4.39233
ASHGA5P035219	0.00446042	0.0684975	15.1888	up	noncoding	ENST00000445083	AC019100.3	GENCODE	611	chr2	-	108784203	108834297		GTGCAAGGATGTGATATACTAGAGTGCACATTGATTACTTGAACTTCCTTGAAATATCAT		251.291	5.48787	6.59047	2.66553	658.616	17.4159	80.6392	72.7816	35.4396	642.856	5	6.11073	5	5	5	6.8165	8.83207	4.46117	5.98903	6.00539	5.51973	8.7354	2.48982	3.27112	2.56964	2.56487	2.44967	2.64806
ASHGA5P047680	1.6755e-05	0.0127094	12.4378	up	noncoding	NR_038940	SH3PXD2A-AS1	RefSeq	2023	chr10	+	105506536	105515167		GGGGATTATGATGGAGCTTCAGAATTAAACTGATTAAAACTGGCCCAGAGTCACACAACT	SH3PXD2A	1457.34	92.4299	10.4132	6.77656	1591.93	1596.33	1261.24	1166.37	1611.67	1516.5	106.284	101.668	77.5924	79.3752	95.8267	93.8332	10.0581	11.0836	10.1568	10.1858	11.0634	9.93155	6.76926	6.93974	6.90154	6.89251	6.54156	6.61472
ASHGA5P037533	0.00583088	0.0764357	11.9794	up	noncoding	ENST00000447898	AP000525.8	GENCODE	4136	chr22	-	16147978	16192971		AAGCTTTTACTTCTGGCAATTAAAGTTAATCATGTTAGAACACTGTCTAGGAATGGTTGG	AP000525.1	903.053	37.6226	9.02235	5.43986	1266.44	1297.15	107.69	118.954	1357.54	1270.55	30.169	35.1758	24.0139	30.0161	60.7703	45.5904	9.72723	10.7795	6.41504	6.72486	10.8023	9.68512	5.01661	5.5076	5.27924	5.53666	5.82794	5.47111
ASHGA5P016504	1.06657e-06	0.00560163	11.4717	up	noncoding	NR_034059	PSMD1	RefSeq	3159	chr2	+	231921577	232037540		CGTAGACAAAATCAAAATGCATTGATCACTACACCAAACAATGTGTGGAAAATGCAGATT	PSMD1	72.7708	5	6.03152	2.51151	91.5743	49.3461	59.0748	78.6812	53.9692	103.979	5	5	5	5	5	5	6.18901	5.95265	5.53743	6.12434	6.09336	6.29232	2.48982	2.54499	2.56964	2.56487	2.44967	2.45008
ASHGA5P027696	0.000962981	0.0360522	11.0204	up	noncoding	ENST00000397340	RP11-474D1.3	GENCODE	3528	chr12	-	130517998	130526887	ENST00000538806, ENST00000567788	CAGATATTTAGATAATATTTTCCCAACTGCCTGGAGCATTAGGTTAGAACTAGTGAGATA		458.506	25.8743	8.21781	4.7557	834.705	93.1741	421.098	402.747	105.321	893.989	25.6359	19.9368	13.7966	7.70855	40.1731	47.9947	9.16036	6.85747	8.45735	8.56785	7.04932	9.21452	4.79327	4.75937	4.51403	3.71072	5.20019	5.55663
ASHGA5P029346	0.000373605	0.0249429	10.7504	up	noncoding	ENST00000555860	LINC00524	GENCODE	281	chr14	-	101872329	101903211	ENST00000556987	GGACAATGTCTGAATTAAATGCCGTGCTTTAAACTGAAAGGGAAACTTAGCAAATAAATG		78.2317	6.26302	6.09354	2.66722	41.565	72.9993	132.212	103.719	74.622	44.2732	5	5	5	5	5	12.5781	5.12644	6.50695	6.71735	6.51576	6.54054	5.15422	2.48982	2.54499	2.56964	2.56487	2.44967	3.38433
ASHGA5P017469	0.0176491	0.128033	10.7336	up	noncoding	ENST00000442037	H19	GENCODE	798	chr11	-	2016405	2017421		CCACAACATGAAAGCTTGGAAATGAATATGCTGCACTTTACAACCACTGCACTACCTGAC		787.603	46.8995	9.1005	5.67644	543.678	1526.65	260.41	217.396	1590.96	586.525	54.9167	21.4918	66.2217	67.8315	26.945	43.9905	8.57448	11.0162	7.72446	7.62739	11.0459	8.61453	5.84023	4.86492	6.68606	6.67689	4.57848	5.41205
ASHGA5P028900	0.00198957	0.0496029	10.4447	up	noncoding	NR_027350	MIR17HG	RefSeq	5018	chr13	+	92000073	92006829		GGAAAGAAAGCACTTAACATTTTAGGAATTCTTTTTAAAGCTGCTTGCAAAGTGTTGGTG		291.909	22.433	7.87079	4.48609	452.569	129.791	258.556	264.894	145.766	499.878	42.4677	26.5013	23.7911	24.1345	11.6116	6.0918	8.32586	7.33486	7.71413	7.93349	7.51408	8.40233	5.48358	5.1391	5.26818	5.24676	3.19502	2.58394
ASHGA5P041557	0.00571674	0.0759522	10.2697	up	noncoding	ENST00000507361	RP11-267A15.1	GENCODE	831	chr5	+	173763356	173955718		ACAGTGGAATGGCTTCAGCGAAAACTCACTCTGAAGGTCTTCAGGGCAACTTTAAGACTT		122.376	6.76004	6.07934	2.71902	15.3576	62.6883	298.94	276.619	56.4374	24.2165	5	5	5	5	15.5602	5	3.75872	6.28821	7.93459	8.00423	6.15379	4.33651	2.48982	2.54499	2.56964	2.56487	3.69468	2.45008
ASHGA5P019152	0.00418029	0.0668677	9.71275	up	noncoding	NR_027165	C17orf76-AS1	RefSeq	936	chr17	+	16342300	16345340	ENST00000483140, NR_027158, NR_027161, NR_027167, NR_027169, NR_045027, NR_045028	CTGCCATGAGGTTATATTCCCAGAGGATGTCAGTCCCAAGGACCAGTAGCTGCCATCAGT	FAM211A	2499.64	125.683	10.3555	7.07566	5339.94	278.923	1991.84	1849.92	295.961	5241.25	222.186	184.377	95.9088	83.4925	88.2287	79.9072	11.762	8.45086	10.8238	10.8747	8.54423	11.6777	7.78624	7.73211	7.20236	6.96293	6.40944	6.36089
ASHGA5P055877	0.00248299	0.054336	9.50772	up	noncoding	uc001vvl.4	AK022914	UCSC_knowngene	2393	chr14	+	19650031	19692916	ENST00000413768, ENST00000447898, uc001vvr.1, uc002zks.4, uc010ahe.1	GCCAGAACATGGTGAATACAATCAAGTTCAGTGTATTTGATAATATCAATTTGGGCCCCA		110.736	9.40622	6.26863	3.01953	119.283	176.55	28.0145	23.4483	190.106	127.014	5	5	5	5	16.7271	19.7102	6.53931	7.79596	4.45805	4.36021	7.9093	6.54892	2.48982	2.54499	2.56964	2.56487	3.8057	4.14213
ASHGA5P050757	2.81875e-06	0.0101264	9.43609	up	noncoding	NR_027856	CLK1	RefSeq	3333	chr2	-	201717731	201729467		GAAAATTATTACAAAATATTCTAAAAGGGTTTTTTGTGGTACTTCAAGAAACCTGATTAG	CLK1	57.9629	5	5.7497	2.51151	50.6608	38.6308	64.6525	62.8864	64.5482	66.3988	5	5	5	5	5	5	5.39636	5.60289	5.66963	5.78802	6.34111	5.7002	2.48982	2.54499	2.56964	2.56487	2.44967	2.45008
ASHGA5P031737	0.00243035	0.0538078	9.43561	up	noncoding	ENST00000434300	RP5-1011O1.2	GENCODE	396	chr1	-	192486768	192536347		AGATCAGAAAATATAAATTTATGAACTGCTATAAACTGTTATTTTCTTCGTGAAGATCAG		86.5967	5	5.74963	2.51151	48.2165	8.88287	193.904	173.106	37.9093	57.5623	5	5	5	5	5	5	5.32873	3.47898	7.2814	7.28949	5.61246	5.50671	2.48982	2.54499	2.56964	2.56487	2.44967	2.45008
ASHGA5P019502	0.000223479	0.02055	9.14713	up	noncoding	NR_033714	VAMP7	RefSeq	2606	chrX	+	155110942	155173433		CACATGGCAAGATTTTGAACGTTCCCGAGCCTTTAATTTTCTGAATGAGATAAAGAAGAG	VAMP7	130	10.6366	6.81251	3.61919	174.151	73.4734	121.587	122.262	88.4619	200.065	19.4287	9.47964	10.1278	6.79206	12.9915	5	7.04407	6.51386	6.59127	6.76459	6.79902	7.16223	4.4207	3.81088	4.10443	3.54685	3.38218	2.45008
ASHGA5P032772	0.00145342	0.0437024	9.04325	up	noncoding	ENST00000573270	RP11-141J13.5	GENCODE	1273	chr17	+	4513743	4520945		AGGCCACTTACAGCACTCGAATAAGGGCTTTGACAAAACACAAGCGTTATTATGAATATA		86.5087	5.34901	5.72304	2.54619	190.428	19.02	54.816	60.7564	15.512	178.52	5	5	5	5	7.09409	5	7.16159	4.58931	5.42928	5.73384	4.4118	7.01239	2.48982	2.54499	2.56964	2.56487	2.65776	2.45008
ASHGA5P031044	0.000888603	0.0350159	9.03922	up	noncoding	ENST00000443373	AC002331.1	GENCODE	294	chr16	-	26596075	26606134		TATTTATTTGCTTCGAGTCATCCGGATGTAAAAGTATGCAGCTATCATATACTGGTGAAG		102.402	9.59226	6.38542	3.20923	163.338	46.3584	98.9986	95.5715	47.2237	162.922	15.3124	17.3062	5	5	9.93495	5	6.95957	5.8641	6.28623	6.4031	5.91042	6.88913	4.09429	4.58697	2.56964	2.56487	2.9895	2.45008
ASHGA5P029494	0.00168167	0.0462175	8.77569	up	noncoding	ENST00000551799	RP11-596D21.1	GENCODE	975	chr14	+	31717833	31771945		GGGAGAATTGAGATGCTTCCTGTAAGATACATTTTTTAAAAACACACTGGATTTCAACCT	HEATR5A	726.055	48.816	8.95337	5.81986	1289.11	602.079	199.975	185.184	740.956	1339.03	64.6496	59.6941	36.2623	34.2936	48.7343	49.2619	9.7489	9.60205	7.32897	7.38815	9.89823	9.75393	6.06696	6.20906	5.83261	5.71791	5.49283	5.59979
ASHGA5P021445	0.000794736	0.0335977	8.69308	up	noncoding	ENST00000532521	RP11-574M7.2	pseudogene	995	chr11	+	50368214	50381479	NM_001357, NR_033302	CCAGTACCAGTTGGAGTAACCAAGGTAAATAGTTATTTTTTCCACAAATATTGCTGAAAC		69.2709	5.43797	5.78818	2.66832	62.6539	16.7972	97.157	85.9621	42.3822	110.673	5	6.58317	5	5	6.04463	5	5.68208	4.40626	6.25763	6.24715	5.76359	6.37239	2.48982	3.36205	2.56964	2.56487	2.57344	2.45008
ASHGA5P037535	0.00894393	0.0924069	8.24222	up	noncoding	uc002zku.3	BC017398	UCSC_knowngene	1387	chr22	-	16179617	16181004	ENST00000551881, uc001vvu.3, uc002tte.3	GCTTACACCATTAGTCATAGATTCAGTGTCAGCTATGACAATTGAAAATAAGCTGTTTTG		222.873	15.872	6.79353	3.7505	524.019	122.545	38.8026	25.763	110.795	515.311	5	7.0563	9.61654	5	32.8696	35.6897	8.52642	7.25399	4.92744	4.49339	7.11859	8.44137	2.48982	3.44718	4.03704	2.56487	4.87728	5.08682
ASHGA5P018688	0.000819814	0.0339029	8.04361	up	noncoding	ENST00000456532	RP5-1158E12.3	GENCODE	375	chrX	-	45707508	45710920		CTGCGCGCAGGTGGCAGTGTAGAAGCCAGACCGGGAGCTTCCAGAAGTGGTTTCTGAAAG		89.7842	6.28775	5.82753	2.81968	193.39	20.9575	66.0317	55.8248	19.2546	183.246	7.46885	6.07153	5	5	5	9.18614	7.18044	4.72634	5.70178	5.61239	4.69591	7.0483	3.13848	3.26249	2.56964	2.56487	2.44967	2.93296
ASHGA5P053967	0.0143277	0.114535	8.03507	up	noncoding	uc004dgk.1	AK098783	UCSC_knowngene	1961	chrX	-	45707326	45710447		TGCATATTAAGATCCTTTTTCAACAACTGAGCAACTCTTTATAATGAAGGGCAGAAGACG		246.423	23.4865	7.32132	4.31501	523.804	86.3136	136.69	96.5524	100.495	534.686	12.9253	15.2317	77.928	11.4602	13.3469	10.0268	8.52515	6.7486	6.76791	6.41688	6.98103	8.48835	3.86499	4.41188	6.90832	4.23772	3.43065	3.03651
ASHGA5P049223	0.0154632	0.11981	7.63534	up	noncoding	ENST00000558952	CRNDE	GENCODE	600	chr16	-	54957192	54962798		CTGGCTATTGGAAGGAGGAGATTCTGAAGATAAGGAGGTAATATTATCTCTTTTAAAAGA		1014.22	57.6832	8.90217	5.96948	2646.95	208.345	295.605	265.567	224.078	2444.75	65.6343	72.7639	72.4242	73.2863	32.1827	29.8076	10.7617	8.03015	7.91916	7.93842	8.14818	10.6154	6.08803	6.47641	6.81329	6.78766	4.84498	4.80649
ASHGA5P044979	6.36622e-05	0.0151509	7.48671	up	noncoding	ENST00000518439	RP11-654G14.1	GENCODE	497	chr8	+	118140693	118142538		GCGTCTGTGTGTGTGCTCATAAACACACAAAGAATTTGATAAAGACATTCAGAATATTCT	SLC30A8	187.987	19.1983	7.32479	4.42046	276.419	107.13	183.335	144.474	132.689	283.878	27.1729	20.7116	15.9837	7.6592	27.6937	15.9689	7.66261	7.05701	7.1998	7.01749	7.37904	7.63283	4.87102	4.81423	4.71809	3.70205	4.61773	3.79966
ASHGA5P043157	0.000715881	0.0318638	7.41446	up	noncoding	ENST00000436677	AC005077.12	pseudogene	306	chr7	-	75728757	75730726		GGAATTCCATGACTTGAAAGGATCGTCCATGGGAGTAATAAAATCAAATTTGTTGGTAAA		308.999	32.6424	8.05246	5.16212	398.979	319.549	185.183	175.402	353.067	421.816	44.5251	52.508	18.068	31.7065	27.5083	21.5388	8.15303	8.65833	7.21288	7.30954	8.80713	8.17388	5.54697	6.03841	4.88784	5.60698	4.60765	4.28488
ASHGA5P054920	0.000201421	0.0202307	7.34733	up	noncoding	ENST00000544983	SNHG1	GENCODE	870	chr11	-	62622153	62623230	ENST00000540904, ENST00000545308	CCAGGGTGAATACAGGTAATTATCCAAATTGGTGTATGTCATCTTTGTAAATGTTCAAGA	SLC3A2	70.69	7.71384	5.92804	3.05082	66.5449	40.0495	112.444	99.955	32.1187	73.0279	5	5.55205	6.6105	5	5	19.1205	5.76547	5.65598	6.47479	6.46284	5.3815	5.82767	2.48982	3.16737	3.54177	2.56487	2.44967	4.09143
ASHGA5P042742	0.00437246	0.0680773	7.32499	up	noncoding	ENST00000436492	RP1-125N5.2	GENCODE	557	chr6	+	169116744	169123604		TGCCCTGGGTCCCTTGGAATAAGCTTGATTTAATTATCAAATTACATGGAAAGAAATAAG		3447.68	265.035	11.1278	8.255	6546.34	2289.83	880.164	770.749	2551.7	7647.3	362.2	300.141	241.949	242.804	241.102	202.013	12.0422	11.6191	9.59057	9.55418	11.762	12.1988	8.44943	8.38845	8.49622	8.45758	7.94165	7.79669
ASHGA5P019399	5.96426e-05	0.0146833	7.27855	up	noncoding	NR_027638	ADAM9	RefSeq	3957	chr8	+	38854504	38962779		GTGTGGACAGTGGACCTACATACAATGGTCAGATGGCAAAAATCAAGCAAACCCTTCTAG	ADAM9	194.836	20.8118	7.42175	4.5581	266.145	126.54	181.191	172.698	153.039	269.405	35.081	20.6579	15.0106	14.372	24.7261	15.0232	7.61105	7.29849	7.18118	7.28447	7.58825	7.56704	5.2282	4.81046	4.62976	4.54427	4.44691	3.68896
ASHGA5P022599	0.0168089	0.124657	7.25668	up	noncoding	ENST00000559432	CRNDE	GENCODE	587	chr16	-	54952977	54962628	uc010vhb.2	AGATTCTGAAGATAAGGAGTTCTCTTGTAGGATGCCACTGGAAATGTTGAAATGAAAAAT		1114.75	56.5427	8.84667	5.98736	2794.22	189.111	262.624	226.69	204.09	3011.79	72.7073	74.8473	58.5357	60.4166	37.9695	34.7799	10.8389	7.89083	7.74039	7.69228	8.01203	10.9056	6.2319	6.51968	6.50662	6.50947	5.11061	5.04587
ASHGA5P025757	3.12859e-05	0.0127094	7.19016	up	noncoding	NR_033703	MYNN	RefSeq	5184	chr3	+	169490852	169507504		ATCTTGACAGAGATATCTAGTATTACTGGAAACATTGAATTGAATCAACAGACTTGTCTT	MYNN	47.7704	5.36952	5.46042	2.6144	50.9458	34.917	37.9092	45.4649	47.8602	69.5253	7.2171	5	5	5	5	5	5.40367	5.45605	4.89387	5.31714	5.93039	5.7614	3.10713	2.54499	2.56964	2.56487	2.44967	2.45008
ASHGA5P019706	0.0084635	0.090102	7.13407	up	noncoding	uc010vhb.2	CRNDE	UCSC_knowngene	838	chr16	-	54952777	54962690	ENST00000559432	CTATTGGAAGGAGGAGATTCTGAAGATAAGGAGGATGCCACTGGAAATGTTGAAATGAAA		480.824	30.5221	7.93618	5.10145	1223.59	100.837	185.739	149.669	115.102	1110.01	42.2465	25.5628	33.5538	40.4384	20.9042	20.4266	9.68148	6.96611	7.21791	7.06962	7.17362	9.50835	5.47804	5.09226	5.72239	5.94272	4.17165	4.20167
ASHGA5P028721	0.0170139	0.125572	6.87148	up	noncoding	ENST00000445646	RP11-363G2.4	GENCODE	533	chr13	+	23426134	23426991		TGGTGTTGGGGGCAATAGGTTTGTGAATATTCTGTGGATATGTCCATGCATAGGTGTATA		160.333	13.4644	6.53838	3.75776	249.612	25.8631	180.746	148.577	17.4704	339.729	24.0009	27.1093	7.3349	5.95635	11.3847	5	7.52537	5.02346	7.17769	7.06035	4.56784	7.87557	4.70264	5.16877	3.67908	3.3817	3.16429	2.45008
ASHGA5P049926	0.00042212	0.026079	6.80095	up	noncoding	ENST00000573767	ROCK1P1	pseudogene	549	chr18	+	116841	118504	NM_005406, NR_033770	ATGATGTAACATCAGCAAGAGATATGCTGCTGTTAGCATGTTCTCAGGATGAACAAAAAA		137.634	15.5856	6.94616	4.18042	187.403	122.835	109.995	102.733	136.728	166.112	14.7987	18.5499	12.9609	12.6567	11.4476	23.0997	7.13908	7.25795	6.44382	6.5013	7.42075	6.91407	4.04824	4.66914	4.42654	4.36921	3.17299	4.39642
ASHGA5P033338	0.00766404	0.0861606	6.60325	up	noncoding	ENST00000577281	RP11-57A1.1	GENCODE	636	chr17	+	70422079	70424796		CAGAAAAAGGGGAGTAATTCATTTCCTATCCCAATTATGGATATAGCAGACTGAAGAATA		184.215	13.4186	6.67766	3.95448	375.08	25.908	157.727	130.414	25.3203	390.842	19.6018	13.5879	11.3275	8.72968	16.7335	10.5312	8.07139	5.02637	6.98123	6.86278	5.05496	8.06922	4.43363	4.26504	4.25385	3.87117	3.80661	3.09658
ASHGA5P049224	0.0108183	0.100032	6.58519	up	noncoding	ENST00000558031	CRNDE	GENCODE	464	chr16	-	54952965	54957691		TTTTTCTTTTTAAGAGTCTGCAATTCATAATGGAGCTACTGTACTGGCTATTGGAAGGAG		514.251	29.449	7.82825	5.10902	1345.13	116.663	122.457	115.168	101.78	1284.31	30.481	32.6016	29.0595	29.9326	20.3312	34.2884	9.8133	7.1822	6.60391	6.67388	6.99952	9.69668	5.03215	5.40519	5.53342	5.53288	4.12866	5.02184
ASHGA5P016475	0.00116957	0.0400851	6.57571	up	noncoding	ENST00000430751	RP3-434O14.8	GENCODE	591	chr1	-	209960323	209961038		TGTGACTCAGTTGGAAGAAATGGGTTGTTGAGTGTGTTAAGGCTGGGATGAAGAAGGGCT	IRF6	52.8191	5	5.22866	2.51151	41.4151	16.7423	97.6563	105.753	10.0462	45.3021	5	5	5	5	5	5	5.1219	4.40223	6.26416	6.54584	3.85242	5.18541	2.48982	2.54499	2.56964	2.56487	2.44967	2.45008
ASHGA5P036622	0.010898	0.10018	6.56808	up	noncoding	TCONS_00026436	XLOC_012784	LincRNAs identified by Cabili et al	2402	chr18	-	15301223	15304781		TAACTTTATTTCATCAATATTACTTTTAATATCCCTTCGATTTAGTATGTATTATTCAGA		331.504	27.1794	7.57569	4.86022	586.912	44.834	347.717	253.484	52.5962	703.48	27.0322	35.5082	36.5288	35.1797	14.7087	14.1191	8.67709	5.81942	8.17093	7.86569	6.05907	8.86194	4.86321	5.52187	5.84319	5.75165	3.59981	3.58157
ASHGA5P022824	0.00213447	0.0502701	6.55832	up	noncoding	NR_028477	RBMX	RefSeq	2132	chrX	-	135955605	135962939		GCAGTATTTGGCAAATATGGACGAATAGTGGAAGGGTAACACTTTATTTTTCTGAAAACT	RBMX	134.749	15.6264	6.84712	4.13379	124.71	58.5459	135.812	107.599	161.092	220.732	18.8253	23.5408	16.8897	7.72311	13.9105	12.8688	6.59409	6.19167	6.75847	6.57049	7.66578	7.30221	4.37916	4.98415	4.7957	3.71297	3.50538	3.42541
ASHGA5P025759	0.000555399	0.0294269	6.55456	up	noncoding	NR_033715	VAMP7	RefSeq	2599	chrX	+	155110942	155173433		CTTCCTGGAGTTATTTGTTTCATTACATCTGCCAAGACAGGATTGTATATCTTTGTATCA	VAMP7	55.3408	7.21821	5.60226	2.88976	78.3862	32.8708	49.9284	41.9095	39.8238	89.1261	5	12.84	5	5	9.51149	5.95774	5.98504	5.36955	5.29521	5.19503	5.68183	6.08687	2.48982	4.19653	2.56964	2.56487	2.94271	2.57497
ASHGA5P028975	0.00812674	0.0885511	6.54624	up	noncoding	ENST00000553153	CTD-2314B22.3	GENCODE	903	chr14	-	19880595	19925346	ENST00000447898, uc001vvr.1, uc010ahe.1	TGCTCACTGAAGAAAATTCCTAGAACAATTCAGGGTCCTTTCATAACCTCTACTCTGAGG		849.351	68.8092	9.01179	6.30112	1296.3	1068	138.825	120.598	1153.48	1318.91	76.4176	69.3929	42.5427	42.6373	95.9349	85.9298	9.75485	10.4719	6.79322	6.74357	10.5713	9.73588	6.30171	6.41176	6.05615	6.01496	6.5434	6.47872
ASHGA5P014885	0.000310476	0.023406	6.26843	up	noncoding	NR_047677	TARS	RefSeq	2714	chr5	+	33440881	33468196		GTGGAATTAGCCATGGAAAGAGTCTATGGTGGATGTTTATGCTACGGTCCGCCAATAGAA	TARS	427.648	52.8883	8.52923	5.88112	632.537	315.532	368.92	314.824	302.027	632.048	77.9646	73.6468	45.1409	48.0398	33.68	38.8575	8.78276	8.64057	8.25921	8.20274	8.5722	8.71788	6.32675	6.49537	6.13973	6.18638	4.9176	5.22092
ASHGA5P019463	0.00345648	0.0617794	6.20516	up	noncoding	NR_029427	WDR13	RefSeq	2116	chrX	+	48455879	48463582		AAGTCTTAGCAGTGGACGCGAGTTTCGGACGCAGTATATCCGCCGGCGCAGCCAGCTGCT	WDR13	87.1591	7.01527	5.57075	2.93728	215.007	26.2167	37.611	28.5264	15.0674	200.526	12.5801	8.0379	5	5	6.47369	5	7.32589	5.04248	4.88248	4.63492	4.37278	7.16595	3.82936	3.60895	2.56964	2.56487	2.60079	2.45008
ASHGA5P023326	0.00126802	0.041483	6.0415	up	noncoding	ENST00000578380	C17orf76-AS1	GENCODE	324	chr17	+	16342369	16343019		CTGCGGCCCGGGCCACATCTGCCAGAGCCTGGAGTCTGCGAAGGCCGGGACCCGGTTCCC		88.7288	9.74443	5.9707	3.37579	156.408	20.8995	83.1877	76.1578	27.3609	168.359	12.7182	9.37114	5.07651	5	11.6215	14.6793	6.90126	4.72191	6.03228	6.07144	5.16441	6.9329	3.84301	3.79524	3.20573	2.56487	3.19683	3.64908
ASHGA5P056349	0.000814381	0.0337668	6.02208	up	noncoding	TCONS_00003617	XLOC_001406	LincRNAs identified by Cabili et al	331	chr2	+	27975724	27980489		AGTATCTGATGAAGGAGGAAATGGATCCAGCCAGAAGGATCAGAGAGTGTCAGAAGATCT		137.964	14.1537	6.66692	4.07666	270.125	67.6097	83.6812	71.365	67.4249	267.581	16.9429	13.2999	10.2725	14.0635	13.7782	16.5651	7.6301	6.39345	6.03989	5.97596	6.40428	7.55782	4.23258	4.24019	4.12573	4.51258	3.48895	3.85991
ASHGA5P035715	0.00168373	0.0462175	5.99097	up	noncoding	ENST00000414538	AC092687.5	GENCODE	565	chr2	+	10729291	10744956		CAAACATAACTTTAAATCGATCATCGGTGAGAATATTAGGAAGACTCTACAAGGAGGAAA	NOL10	55.0163	8.7664	5.5975	3.01471	95.0133	40.8615	49.9447	56.7452	27.39	60.1432	5	7.07857	5	5	24.5431	5.9767	6.23594	5.68457	5.29584	5.635	5.16598	5.56765	2.48982	3.45186	2.56964	2.56487	4.4363	2.57574
ASHGA5P037534	0.00432646	0.0678285	5.89831	up	noncoding	ENST00000413768	AP000525.8	GENCODE	2102	chr22	-	16150528	16193004	ENST00000447898, uc001vvl.4, uc001vvr.1, uc002zks.4, uc010ahe.1	TGGGAGTCTATTCTTCTTCCAAAAGTGCAAGCTAAGCCTTCTGAAGATGGTAAAGAACTT	AP000525.1	183.311	24.1543	7.10789	4.54759	173.323	308.434	69.0297	57.3671	329.491	162.224	11.8624	11.5099	11.9625	9.93587	55.2579	44.3971	7.03778	8.60609	5.76233	5.65118	8.70657	6.88339	3.74841	4.06018	4.32335	4.04051	5.68657	5.42653
ASHGA5P026951	0.00146463	0.0438443	5.88745	up	noncoding	ENST00000540136	RP11-598F7.5	GENCODE	1101	chr12	-	273829	275487		TTGCAAAAGGTGTACGTGGAGGAGCTCTTCTTCTTCGGGCAAAGTTTGAGAATCTGTTCA	IQSEC3	57.6832	7.13778	5.7008	3.14316	53.3199	76.0258	37.0678	39.7742	80.7673	59.1442	5	10.6501	7.70025	6.08821	8.38813	5	5.46322	6.56343	4.85944	5.11949	6.65475	5.5445	2.48982	3.96068	3.73996	3.41158	2.80686	2.45008
ASHGA5P023522	0.00469913	0.0696514	5.8488	up	noncoding	NR_045021	C17orf76-AS1	RefSeq	928	chr17	+	16342300	16345340		CAGTGGGGGTGTTGCAAATTCGTGAAGAATCAGCATCATGTTTGGCAGCTGAGTATTGGA	FAM211A	1515.53	129.289	9.79996	7.25182	3091.38	243.116	1286.63	1141.62	251.974	3078.48	138.222	139.219	103.337	103.364	152.921	138.672	10.991	8.2446	10.1822	10.1554	8.30051	10.926	7.12145	7.35978	7.31245	7.26794	7.23853	7.21078
ASHGA5P053107	0.00112927	0.039894	5.84248	up	noncoding	ENST00000435769	TYW1B	pseudogene	2008	chr7	-	72040482	72298654	NM_001145441, NM_018264	AGGAGCTTGTTACAAACACACATTCTATGGAATTGAGAGCCATCGCTGCATGGAAACCAC		57.7722	10.7833	5.7648	3.21822	59.636	51.1183	67.8589	62.456	53.4361	52.1278	21.901	5	5	5	14.7109	13.0876	5.61403	6.00639	5.73972	5.7774	6.08128	5.37001	4.57723	2.54499	2.56964	2.56487	3.60019	3.45242
ASHGA5P029003	3.55873e-05	0.0127094	5.82504	up	noncoding	NR_038970	LINC00641	RefSeq	5439	chr14	-	21668237	21673662		GTAATCAGTAATCTCATGCCAAGGATGAGAGAGGGGCATTATCCAAAAAGTTGGGTGTGT		54.882	6.39448	5.51922	2.97696	50.4386	28.5939	127.417	40.3999	35.3984	47.0444	5.28782	6.77363	7.27997	5	5.41651	8.60895	5.38882	5.17093	6.66116	5.14311	5.51828	5.23306	2.83926	3.39565	3.67044	2.56487	2.53326	2.85826
ASHGA5P029399	0.0137064	0.111441	5.79163	up	noncoding	uc021rnj.1	BC016035	UCSC_knowngene	1170	chr14	+	19650031	19719035	ENST00000553214	TTGATTGTTAGGGAAGTATAACTTAAAAGTTTATAAAGTTTCACATACTTCTCTTTATAT		186.251	16.4358	6.48189	3.94792	427.271	52.1822	41.6636	27.7296	78.2173	490.441	26.7733	25.3837	8.45771	5	23.7898	9.21016	8.24606	6.03613	5.03103	4.59228	6.61004	8.37579	4.85012	5.08364	3.86634	2.56487	4.38674	2.93582
ASHGA5P042182	0.0038157	0.0646453	5.66837	up	noncoding	ENST00000454185	RP11-568A7.3	GENCODE	579	chr6	-	167650995	167653968		GGTGCTCTGTATGAGTGGGATTTTCTCCTGATTAGACATTTTAAAAGATTGTCAACAAAA		157.729	20.2293	7.08148	4.57855	95.4697	240.585	123.05	121.394	261.177	104.701	22.4126	22.8601	22.9925	17.1418	16.5049	19.4641	6.24227	8.22732	6.61004	6.75388	8.35463	6.30075	4.60953	4.94433	5.21986	4.79054	3.78611	4.12091
ASHGA5P040076	0.0427802	0.203089	5.60634	up	noncoding	ENST00000426240	AC113617.1	GENCODE	515	chr4	+	118281821	118294008		CAATTTGGAGAGAATTCCCTGAAACATTCACTGTACAACTCTACTTTCTTGAATACTTAC		102.342	14.945	6.19794	3.71089	38.4076	146.738	143.455	125.05	147.565	12.8354	14.5916	5	7.53011	5	30.3039	27.2442	5.01864	7.51726	6.84145	6.80081	7.53303	3.47649	4.02774	2.54499	3.71367	2.56487	4.75267	4.66138
ASHGA5P043018	0.00605137	0.0773938	5.59664	up	noncoding	ENST00000415237	AC004988.1	GENCODE	1771	chr7	-	40577725	40586527		CAGGGGATGAATATGTTCATTACCTTTACTGTAGTGATGATTTCCTATGGCAAAATGTTA	C7orf10	120.272	14.8479	6.61085	4.12629	107.621	193.146	57.6242	52.3587	208.344	102.537	14.3158	11.8488	9.31472	19.8287	19.1272	14.6519	6.40242	7.92293	5.50291	5.52081	8.04082	6.27522	4.00051	4.09654	3.99521	4.98572	4.0333	3.64646
ASHGA5P031001	8.32334e-05	0.0163928	5.52595	up	noncoding	ENST00000567236	RP11-626G11.3	GENCODE	1137	chr16	-	19131297	19132951		CTTCACAGTGTTTGCTAGGATGTCAATTTTGGTGGAGCTGCTGAGTCAGAAAATGATAGA	ITPRIPL2	99.7674	14.7311	6.50368	4.03746	101.449	69.1717	132.329	117.13	77.7785	100.745	21.6521	6.50156	9.6298	8.76885	19.512	22.3223	6.32526	6.42739	6.71888	6.69783	6.60143	6.25129	4.55882	3.34559	4.04003	3.87614	4.06368	4.34048
ASHGA5P019191	0.0263646	0.159831	5.51381	up	noncoding	ENST00000472293	C17orf76-AS1	GENCODE	1177	chr17	+	16342351	16345332		CCAAGAGAAGATTGAAATGTAGTTTCTTTGCAGGTTATATTCCCAGAGGATGTCAGTCCC	FAM211A	70.7641	7.27561	5.29674	2.8337	101.49	11.5611	89.086	96.2738	5.48864	120.685	6.01601	5	5	5	14.3831	8.25453	6.32601	3.86147	6.13096	6.41476	2.56161	6.48565	2.94311	2.54499	2.56964	2.56487	3.56242	2.81714
ASHGA5P014724	0.0211299	0.14166	5.47626	up	noncoding	uc001lva.4	H19	UCSC_knowngene	2302	chr11	-	2016405	2019065		GCTCTGGAAGCTAGAGGAACCAGACCTCATCAGCCCAACATCAAAGACACCATCGGAACA		1039.65	117.267	9.56103	7.10784	781.929	2042.72	353.97	327.698	1952.98	778.625	116.001	109.477	129.081	144.471	101.133	103.438	9.07657	11.4442	8.19423	8.26056	11.3727	9.01787	6.88355	7.03295	7.61926	7.72952	6.62382	6.75792
ASHGA5P052117	2.13948e-05	0.0127094	5.44377	up	noncoding	ENST00000514881	RP11-597D13.7	pseudogene	919	chr4	+	159198909	159199828	NM_022831	CTGGGCCAATTGTAATAGAACTATACAAGAAACCCACTGACTTTAAAAGAAAGAAATTGC		1623.2	240.108	10.5735	8.12891	1798.58	1505.39	1589.97	1578.92	1565.57	1700.77	285.677	287.682	194.1	198.574	239.042	235.575	10.2209	10.9891	10.4828	10.6332	11.0246	10.0905	8.12811	8.33212	8.19025	8.16681	7.92866	8.0275
ASHGA5P020906	0.00271021	0.0567092	5.42598	up	noncoding	ENST00000521815	RP11-255B23.4	GENCODE	367	chr8	-	128197879	128215467		CTATCCCAAGATAACACTAACAAAGTTGACCTTAGAATTGGAGTGCCTGGGTTAGAACCC		119.906	12.2628	6.13568	3.69579	282.503	34.9366	57.0623	40.3035	34.1863	270.442	12.373	13.5054	7.42868	5	16.8804	18.3896	7.68992	5.45699	5.48809	5.13843	5.46847	7.57217	3.80721	4.25813	3.69294	2.56487	3.82151	4.0301
ASHGA5P012682	2.42504e-05	0.0127094	5.36875	up	noncoding	NR_027878	ADAM9	RefSeq	4005	chr8	+	38854504	38962779		TGGACATGGGAAATGAATACTGCATTGAGGGACGGACTTCTGGTCTTCTTCTTCCTAATT	ADAM9	639.434	92.2744	9.13969	6.7151	877.289	515.148	523.647	481.455	525.036	914.028	132.835	123.865	67.1688	62.1441	87.2053	80.4277	9.23132	9.36434	8.78749	8.83207	9.38005	9.24286	7.06734	7.20031	6.70698	6.5503	6.39419	6.3715
ASHGA5P014151	0.000764556	0.0329135	5.36375	up	noncoding	NR_027349	MIR17HG	RefSeq	927	chr13	+	92000073	92006829		CCTCTAAAAGGCAGACCTGTCTAACTACAAGCCAGACTTGGGTTTTCTCCTGTAGTTTGA		405.452	57.9516	8.3946	5.97135	645.475	237.593	358.889	352.907	210.132	627.717	91.3395	75.0886	55.4552	57.6093	26.1663	42.0506	8.80602	8.20531	8.21919	8.37471	8.05298	8.70937	6.55312	6.52536	6.43145	6.44366	4.53141	5.34312
ASHGA5P051173	0.00107144	0.0385426	5.34429	up	noncoding	uc002zlf.2	P704P	UCSC_knowngene	4260	chr22	-	16251235	16255495	NM_001083538, NM_001099771, NM_001145442, NR_004845, uc021vps.1	CAAATGCTTCTAGGTGGACGCTGACTTAGTTGCATTACACCCTTTCTTGACAAAACCAAA		20590.7	3350.42	14.0933	11.6753	26303.8	7369.89	28804.8	27168.1	8814.99	25082.9	6020.89	5338.14	2970.69	2906.3	1474.46	1392.02	14.0845	13.3432	14.7804	14.8204	13.5725	13.959	12.3722	12.3661	11.9698	11.8992	10.7129	10.7318
ASHGA5P038373	0.00248868	0.0543851	5.33845	up	noncoding	uc003edb.1	AK095366	UCSC_knowngene	1482	chr3	-	119389610	119391185		GGAGACTAAAGTCGTTGAAAGAAATTAAAGGACTAGTACTGAATAGTGGTGATACTCAAT	COX17	71.1173	11.3747	6.04228	3.62586	59.5383	81.4495	78.2119	59.4803	91.4427	56.5808	7.47222	5	11.6058	9.86754	15.5652	18.7373	5.61094	6.6651	5.94496	5.70269	6.84856	5.48142	3.13858	2.54499	4.28488	4.02884	3.69562	4.06224
ASHGA5P015833	0.00860005	0.0911301	5.3285	up	noncoding	NR_024534	ALG3	RefSeq	1513	chr3	-	183960116	183966759	NM_001006941	CCTGGCGGAGACACAGAGATTGACTGGAAGGCCTACATGGCCGAGGTAGAAGGCGTCATC	ALG3	117.757	12.7883	6.2689	3.85517	221.23	30.9506	123.437	106.297	17.7766	206.852	13.8153	20.1714	14.9025	8.49118	11.4194	7.93027	7.3609	5.28346	6.6134	6.55301	4.58976	7.21288	3.94866	4.77879	4.61827	3.83567	3.16942	2.78022
ASHGA5P054916	3.20321e-05	0.0127094	5.31941	up	noncoding	ENST00000535076	SNHG1	GENCODE	849	chr11	-	62619519	62621168		TCTGATTTTCTGAGAATGATGGGTGGGAACAACATAATGCGGGATATGAGAAGCACTACT		174.814	24.1561	7.23391	4.82265	190.43	93.7659	242.757	245.908	95.2271	180.794	34.6349	24.4046	21.7993	22.0472	21.1467	20.9039	7.16173	6.86457	7.61993	7.82586	6.90173	7.02967	5.2105	5.03289	5.1463	5.1191	4.19021	4.23689
ASHGA5P051992	2.3084e-05	0.0127094	5.30764	up	noncoding	uc021xpq.1	AK128593	UCSC_knowngene	5759	chr4	-	83814701	83820460		TTCGTTTTAGGAATAAAATTGAAGGGTGTTTTTCTTAGAGAACATCATTTGTCATATTTA	SEC31A	156.9	24.4767	7.16891	4.76084	173.549	158.527	151.475	133.188	143.05	181.609	32.5918	28.9666	10.6824	17.2656	38.4553	18.8983	7.03948	7.63199	6.92185	6.89642	7.48714	7.03659	5.12483	5.25404	4.17905	4.80033	5.13189	4.0749
ASHGA5P049942	0.0153269	0.119003	5.26268	up	noncoding	uc002kmd.2	AX721193	UCSC_knowngene	402	chr18	+	3473959	3478974	ENST00000578664, ENST00000579007	CATACCTGAGGATTATGTGGTTTGTAAACTTGGCACTTAGAAGAACCAATAAAATCATGT		2745.36	319.478	10.6047	8.20894	6331.89	1316.96	587.537	584.255	1346.55	6304.98	642.301	598.327	203.729	199.387	135.234	137.89	11.991	10.7986	8.96694	9.13143	10.7928	11.9476	9.24518	9.31764	8.25832	8.17312	7.05745	7.20192
ASHGA5P027417	0.0281089	0.164886	5.23607	up	noncoding	ENST00000548626	RP11-1143G9.4	GENCODE	429	chr12	-	69746948	69747436		ATTCTGGAGTTACACTCCACAACCTTGAACATACTGACGGACATCTCTGTTTTGACAACG	LYZ	308.985	25.09	7.03986	4.65138	691.008	23.878	187.835	176.557	22.6334	752.001	51.3832	39.2638	16.0687	11.8013	13.7961	18.2272	8.89981	4.91419	7.23587	7.32057	4.90764	8.9611	5.74927	5.6514	4.72508	4.27534	3.4915	4.01568
ASHGA5P015469	0.000749251	0.0325212	5.15951	up	noncoding	ENST00000577817	AC006050.3	GENCODE	1235	chr17	-	28894777	28898799	ENST00000326333, ENST00000420566, ENST00000453795, ENST00000584769	CTTCAGCAAGACAGAGGAACTGAAACGCGAGGTGGCTACCAACAGCGAACTGGTCCAGAG		34.9688	5	4.87875	2.51151	49.5181	28.998	18.3404	19.5393	25.1618	68.2549	5	5	5	5	5	5	5.36461	5.19132	3.83546	4.09761	5.04629	5.7372	2.48982	2.54499	2.56964	2.56487	2.44967	2.45008
ASHGA5P046158	0.0416227	0.199637	5.14144	up	noncoding	uc004dgl.1	BC015977	UCSC_knowngene	271	chrX	-	46185713	46187080		TTTTCCTGAGAGTCTCTAAGTGACTCACTGCATCACGTAAAACTAAGAAAAAGGATGTCC		191.004	14.9062	6.21505	3.85288	489.492	12.395	72.8586	70.8135	20.052	480.412	22.9595	18.5831	5	5.94747	23.6375	13.3098	8.42787	3.95751	5.84428	5.96425	4.75122	8.34516	4.64174	4.67069	2.56964	3.37828	4.37584	3.48107
ASHGA5P041190	0.000807764	0.033759	5.13324	up	noncoding	uc021yat.1	HM358977	UCSC_knowngene	310	chr5	+	77080957	77081267	NM_001083538, NM_001099771, uc022blc.1	AACTGCAAGAAGATGACCCAGATCATATTTGAGACCTTCAACACCCCAGCCATGTACTTG	TBCA	2686.18	363.256	11.0295	8.66967	3375.6	826.433	3867.88	3568.74	928.589	3549.85	537.307	488.561	292.753	295.696	294.449	270.771	11.1162	10.0812	11.7919	11.8137	10.2494	11.1248	9.00753	9.05292	8.75712	8.72148	8.23991	8.23904
ASHGA5P015662	0.000522012	0.029063	5.06785	up	noncoding	NR_029394	TBXAS1	RefSeq	2111	chr7	+	139528951	139720125		TTTCTATTATGTACTATCTTGGTCGTCGGATGTTTATTGTTATTTCTGAGCCAGACATGA	TBXAS1	85.4728	13.5161	6.29385	3.95248	113.297	76.756	82.0115	70.0079	79.6022	91.1628	18.1682	19.3756	10.6924	9.94163	9.47653	13.4423	6.47353	6.57802	6.01415	5.94589	6.6326	6.11891	4.32938	4.72546	4.18034	4.0417	2.93868	3.49929
ASHGA5P019151	0.00670784	0.0807855	5.05049	up	noncoding	NR_027158	C17orf76-AS1	RefSeq	892	chr17	+	16342300	16345340	ENST00000472293, ENST00000483588, ENST00000580770, ENST00000583400, NR_027159, NR_027166, NR_027171, NR_027172, NR_027173, NR_027174, NR_027175, NR_027176, NR_027177, NR_027178, NR_027179, NR_045023, NR_045024, NR_045027	AGAGAACTGGGTTGCAAATTCGTGAAGAATCAGCATCATGTTTGGCAGCTGAGTATTGGA	FAM211A	1437.84	140.41	9.70679	7.37037	2974.62	216.428	1154.02	1084.26	245.394	2952.31	152.951	147.106	121.709	107.41	163.707	149.574	10.9279	8.08275	10.0056	10.0802	8.26499	10.8794	7.26742	7.43547	7.53467	7.31935	7.33884	7.32647
ASHGA5P026239	0.00229836	0.052105	5.04998	up	noncoding	ENST00000496975	AC084117.3	GENCODE	270	chr11	+	18427155	18428278		GCTTTAGGATTAATGTCCATTAGGCCTGTTCAACACATAGATACTTGATAATTTGACTAC	LDHA	129.015	18.0088	6.6889	4.35263	217.823	53.9518	122.818	118.772	57.9556	202.772	21.4547	25.5051	19.7784	12.8019	16.6111	11.9017	7.34365	6.08417	6.60698	6.72231	6.19263	7.18368	4.54696	5.09	5.01429	4.38499	3.79713	3.28237
ASHGA5P013888	0.000173062	0.0192557	5.00511	up	noncoding	NR_037618	EEF1E1-MUTED	RefSeq	2992	chr6	-	8013799	8102828		TCGCTTTATAATCTTGGAGAAATTCATTCAAGGCTTTTGGATCACAGACCAGTTATTCAA	EEF1E1	42.5756	6.67881	5.33696	3.01356	43.6587	44.918	48.6161	36.7426	38.0559	43.4626	8.72807	9.51129	5	5.70748	5	6.12601	5.19165	5.82244	5.25489	5.00319	5.61862	5.13099	3.33709	3.81663	2.56964	3.3219	2.44967	2.58642
ASHGA5P025867	0.0081473	0.0886398	4.94682	up	noncoding	NR_045025	C17orf76-AS1	RefSeq	547	chr17	+	16342300	16373962		TGTTATGGAGGTTGCAAATTCGTGAAGAATCAGCATCATGTTTGGCAGCTGAGTATTGGA	FAM211A	1135.83	108.739	9.31275	7.00625	2356.09	170.467	861.584	825.687	164.95	2436.22	123.145	115.563	85.6369	93.0996	121.128	113.863	10.6102	7.74104	9.55446	9.6592	7.70055	10.611	6.96948	7.10677	7.0448	7.11556	6.89199	6.90889
ASHGA5P018903	0.00808377	0.0883272	4.91278	up	noncoding	ENST00000483140	C17orf76-AS1	GENCODE	936	chr17	+	16342640	16345337	ENST00000460249, ENST00000472367, ENST00000478103, ENST00000480811, ENST00000492250, NR_027160, NR_027161, NR_027162, NR_027163, NR_027164, NR_027165, NR_027167, NR_027168, NR_027169, NR_027170, NR_027667, NR_045026, NR_045028	TAGCCACGAGGTTGCAAATTCGTGAAGAATCAGCATCATGTTTGGCAGCTGAGTATTGGA	FAM211A	1205.16	119.82	9.42976	7.13322	2572.83	196.214	925.835	784.052	200.866	2551.18	127.02	135.106	85.5652	96.6173	146.614	127.997	10.7201	7.94595	9.67376	9.57788	7.98712	10.6738	7.01123	7.31289	7.04352	7.16947	7.17538	7.08683
ASHGA5P042456	0.000466524	0.0273255	4.87344	up	noncoding	uc021zad.1	HM358993	UCSC_knowngene	310	chr6	+	46172959	46173269		AATAGGGAGAAGATGACTCAGATCATGTTTAAGACCTTCAACACCCAGGCCATGTACGTG		3484.41	491.029	11.3808	9.09586	5791.74	1099.25	3432.29	3238.6	1259.16	6085.4	703.601	674.834	402.44	387.656	381.054	396.588	11.8749	10.5146	11.6119	11.6812	10.7022	11.8999	9.3754	9.47346	9.19101	9.09141	8.62949	8.81436
ASHGA5P058603	0.000160813	0.0190509	4.83024	up	noncoding	uc010shg.2	KLRAP1	UCSC_knowngene	2146	chr12	-	10741076	10752434		CAAAATACAGAAGAAAGACTGGAAGGGATGTAAACAGACTTGTCAACATTGTAGATCATC		33.8947	5.63324	4.97893	2.70683	39.8016	24.1815	38.6865	31.2457	24.3583	45.0946	5	8.79944	5	5	5	5	5.06624	4.93208	4.92381	4.76819	5.0041	5.17917	2.48982	3.71693	2.56964	2.56487	2.44967	2.45008
ASHGA5P017369	0.00141055	0.0431022	4.77871	up	noncoding	NR_049785	SNX17	RefSeq	2482	chr2	+	27593362	27600400		CTGCCACAGGTTCGGCAAGACCCATTGCTTGGGAGCAGCGAGACTTTCAACAGTTTCCTG	SNX17	124.35	20.3224	6.75739	4.50077	189.1	91.2743	109.843	89.0724	89.7138	177.095	32.1054	24.7454	17.2188	16.5316	10.2703	21.0626	7.14963	6.83	6.44134	6.30066	6.8208	7.00193	5.10495	5.05339	4.82442	4.74103	3.0315	4.24935
ASHGA5P038131	0.00449223	0.0685758	4.71153	up	noncoding	NR_027694	PP2D1	RefSeq	1617	chr3	-	20021452	20053765		GTACCAGGAGAAATGAACATTTGCCTGAATACTATGGCTAAGCATCATAAATAACTTTAG	RAB5A	56.638	7.43523	5.35312	3.11692	105.308	15.3603	50.611	49.6272	15.7223	103.199	5.96425	9.52186	7.17577	5	5.79748	11.152	6.37539	4.27226	5.31257	5.44626	4.4293	6.28294	2.93646	3.81816	3.65013	2.56487	2.55675	3.17518
ASHGA5P000083	0.0066518	0.0807855	4.7099	up	noncoding	AW673701		LincRNAs identified by Khalil et al	514	chr11	-	2228859	2229381		TTACAACTGGGGCAGGCTGACAACCACAGTAGAAGGGACACCCTGGAACCACATCATAAG		106.799	15.5593	6.31916	4.08346	57.1351	46.8431	244.36	185.914	47.3047	59.2383	25.317	19.7601	7.56939	10.7651	20.6757	9.26853	5.55426	5.87589	7.62995	7.39647	5.91222	5.54618	4.77693	4.75046	3.71923	4.15439	4.1573	2.94248
ASHGA5P032812	0.0193653	0.134643	4.70866	up	noncoding	TCONS_00029017	XLOC_013940	LincRNAs identified by Cabili et al	447	chr21	+	40383132	40386878		ACGAATCAGCAAACAAAGGAGAAATTAAGGTTCTGCCCACTTTTGTGGTTTTTGCTTTTC		316.399	37.552	7.63773	5.40241	234.608	62.9616	700.045	617.212	63.8551	219.712	35.1892	36.3157	19.4415	22.3995	58.609	53.357	7.44068	6.2941	9.25037	9.22255	6.32403	7.29465	5.23332	5.55134	4.9905	5.14244	5.77285	5.72403
ASHGA5P025866	0.0103801	0.0992236	4.70542	up	noncoding	NR_045023	C17orf76-AS1	RefSeq	578	chr17	+	16342300	16373962		TATTGGAGCCAGGAGCCTGCCATGAGGCATGACTCCACAGTTTCTGCAACAACAGAGCCG	FAM211A	811.379	83.1131	8.83736	6.60303	1709.33	124.957	647.236	608.526	118.346	1659.88	93.3937	90.9096	68.9982	50.2873	100.546	94.5439	10.142	7.2814	9.12467	9.19796	7.21772	10.0604	6.58521	6.78567	6.74758	6.25844	6.61418	6.62713
ASHGA5P037472	0.00857989	0.0911078	4.63323	up	noncoding	ENST00000454980	AP000695.4	GENCODE	649	chr21	+	37818119	37833050		CCACTGACCAAACTCCCAAGTCACTTTATATTAAACTTGTTATCAAATCACCCACATAAA	CLDN14	286.692	39.5944	7.75723	5.54521	375.635	402.081	100.412	85.9162	400.447	355.659	39.2869	40.5326	37.7374	25.9076	44.4822	49.6194	8.07325	8.99443	6.30651	6.24588	8.98718	7.93611	5.37886	5.69445	5.889	5.34031	5.3578	5.61082
ASHGA5P047037	0.0047133	0.0697303	4.63196	up	noncoding	ENST00000552096	RP11-129J12.2	GENCODE	337	chr10	-	101286106	101287200		AAGCCCGTGCACGTAGGGCCTAGCAGTGCTGGGCTTTTTCCTGGGGCATCTCTCTCCATC		101.133	17.4057	6.0937	3.88208	144.322	20.451	92.5424	69.4577	35.6949	244.333	48.5535	5	23.5575	8.09096	5	14.2324	6.78828	4.6911	6.18271	5.9326	5.53028	7.43722	5.67293	2.54499	5.25416	3.77381	2.44967	3.5969
ASHGA5P046610	0.00088014	0.0350159	4.62774	up	noncoding	NR_038988	LINC00630	RefSeq	2117	chrX	+	102024094	102140338		ACCGTTATTATTTCCCAATAATACAAACATCACAATTTCAGTTCTGTAGTACCTGGCCTA		108.757	16.6841	6.43204	4.22174	178.209	42.8075	101.194	95.8933	49.5137	184.924	21.0948	16.3966	13.2355	5.57636	24.2542	19.5473	7.07419	5.7536	6.31814	6.40916	5.97738	7.05978	4.52253	4.51247	4.45568	3.29462	4.41752	4.12761
ASHGA5P019101	4.09786e-05	0.0129132	4.6268	up	noncoding	NR_027639	ADAM9	RefSeq	3912	chr8	+	38854504	38962779		TGCTGGAAAGAAATGAATACTGCATTGAGGGACGGACTTCTGGTCTTCTTCTTCCTAATT	ADAM9	606.175	97.8614	9.04775	6.83773	864.495	496.447	488.074	392.367	515.864	879.805	120.445	119.468	74.2786	76.3837	109.594	86.9988	9.20815	9.31912	8.68093	8.53048	9.35574	9.19207	6.94119	7.15488	6.84609	6.84145	6.74391	6.49887
ASHGA5P048185	0.000840408	0.0343934	4.62035	up	noncoding	ENST00000545308	SNHG1	GENCODE	646	chr11	-	62621913	62622960		TATGAATAAGCTTCATTCCATCCTAATACCTTAAAATAACTAATTTGCTTTCCTTTCCAG	SLC3A2	163.929	28.3439	7.16984	4.96184	157.67	105.56	246.419	226.455	103.615	143.856	23.4008	19.7971	25.5869	10.886	48.5415	41.8511	6.91036	7.03528	7.64301	7.69006	7.0245	6.71584	4.66587	4.75238	5.36205	4.16795	5.48665	5.33614
ASHGA5P022880	0.00240917	0.0535387	4.57763	up	noncoding	NR_001558	LINC00261	RefSeq	4924	chr20	-	22541191	22559280		CATCAATTCACAGGAAATGGCATCAAGATGGTTCAACTAAGACATGATCACTAAAAACAT		1116.94	192.604	9.94858	7.75398	711.548	899.332	1787	1627.49	945.284	731.011	287.027	266.342	132.324	133.706	166.847	169.378	8.93811	10.2137	10.6652	10.678	10.2771	8.91936	8.1328	8.22987	7.64986	7.62263	7.37101	7.51768
ASHGA5P054665	0.0300587	0.169751	4.57471	up	noncoding	uc021qbz.1	H19	UCSC_knowngene	2389	chr11	-	2016405	2019065		CTATCTCTAGGTGAAGCTAGAGGAACCAGACCTCATCAGCCCAACATCAAAGACACCATC		643.314	84.6601	8.82439	6.63071	511.811	1235.51	204.947	185.604	1267.12	454.893	84.0879	81.1583	99.0297	94.3841	89.1531	60.1474	8.49152	10.7053	7.36708	7.39235	10.7137	8.27646	6.43302	6.63372	7.2501	7.13512	6.42464	5.90765
ASHGA5P014621	0.0128847	0.107564	4.5426	up	noncoding	NR_024533	ALG3	RefSeq	1450	chr3	-	183960116	183966759		AGGGTGGCATGTACCCAGCTGGTTTCGTGTACATCTTTATGGGGTTGTACTATGCCACCA	ALG3	135.703	17.0316	6.46782	4.2843	242.23	28.888	142.639	123.433	25.176	251.851	17.3087	24.2606	7.875	14.1973	22.1327	16.4155	7.4834	5.18566	6.83176	6.77949	5.04747	7.47916	4.2643	5.02606	3.77164	4.52831	4.26769	3.84783
ASHGA5P032711	0.00412579	0.0667413	4.51696	up	noncoding	ENST00000438158	RP11-400N13.3	GENCODE	562	chr1	-	222215046	222238105		TGGTCAGTGCTCAACAAATGCCCCTACTGATTCAAGTATATGAGCAAGTCAAATAAAAAA		269.731	38.6248	7.61732	5.44196	382.941	330.832	84.7013	69.5421	359.134	391.237	32.5341	51.4391	21.5484	21.8708	48.1581	56.1983	8.097	8.71359	6.05922	5.93442	8.82956	8.0701	5.12207	6.01077	5.13057	5.10835	5.47443	5.80559
ASHGA5P028447	0.0310644	0.172951	4.50896	up	noncoding	ENST00000499662	PDX1-AS1	GENCODE	1992	chr13	-	28403905	28495541		CGTCATAGGGAGAGCCTTACTTTCAACATTCTGCATTATGAAACCAAGGGAGACTTTTTT	PDX1	39.3746	5	4.68431	2.51151	5	52.9118	47.3751	41.9278	83.6139	5.41923	5	5	5	5	5	5	2.46409	6.05514	5.2134	5.19574	6.7066	2.47087	2.48982	2.54499	2.56964	2.56487	2.44967	2.45008
ASHGA5P023461	0.0287142	0.166637	4.44461	up	noncoding	ENST00000581442	RP11-838N2.4	GENCODE	450	chr18	+	3466247	3478925		TGTGTATGCAGGGTATGCACAGATGTGGAAACAGGAACTGATGTGTCCATTACACCACTA		672.239	86.8543	8.57374	6.42168	1571.24	354.95	136.576	149.413	379.435	1441.82	162.244	153.879	60.4602	59.4774	44.8897	40.1761	10.034	8.81561	6.76636	7.06716	8.90302	9.85632	7.35491	7.49072	6.55433	6.488	5.37064	5.27151
ASHGA5P037474	0.0358003	0.185606	4.44147	up	noncoding	ENST00000428667	AP000695.4	GENCODE	715	chr21	+	37818028	37904706		AAGACTTTCACCCATGCGGTTGGAATGCTAGCCTTAAAATATATACAATTGTTACATGTC	CLDN14	88.0523	19.773	6.10222	3.95119	44.7049	172.885	57.2163	43.7656	164.853	44.8884	6.5725	5	21.4578	5	45.4043	35.2036	5.22558	7.76321	5.49257	5.25777	7.70017	5.17405	3.02018	2.54499	5.12406	2.56487	5.38679	5.06624
ASHGA5P028972	0.00439675	0.0680773	4.43523	up	noncoding	uc001vvq.1	BC016035	UCSC_knowngene	1169	chr14	-	19856360	19925333	uc021rnj.1	CATATATGCAACTATGACAGGAGGTACTAAAAGCCTTAGATAAGCATGGTGTATCTTTTT		85.4778	19.1756	6.12776	3.97876	140.129	51.4572	58.0604	43.8927	70.5223	148.806	7.66081	6.1238	5	11.2925	41.8425	43.1337	6.74695	6.01455	5.51355	5.26341	6.46353	6.76459	3.16872	3.27432	2.56964	4.21825	5.25951	5.3821
ASHGA5P018084	0.00209094	0.0500811	4.42359	up	noncoding	ENST00000449219	RP11-504P24.4	GENCODE	758	chr1	+	224183658	224197405	ENST00000508519, ENST00000510011, ENST00000513147, ENST00000515251, NR_037630	TTCCCTAGAGGTGGAACAATCCAAAGTTTTAATCAGAGAAGGTGGTGTTCAGTTGCTGCT		49.0658	10.668	5.52978	3.38456	53.5176	39.4604	50.068	54.5334	43.6662	53.149	5.73489	5	13.504	5	18.0806	16.6882	5.46756	5.63478	5.29876	5.57785	5.80212	5.3976	2.90464	2.54499	4.48554	2.56487	3.93578	3.87155
ASHGA5P041268	0.000666512	0.0312405	4.40794	up	noncoding	uc021ybu.1	HM358988	UCSC_knowngene	310	chr5	+	97674677	97674987		AATCATAAGATGACCCAGATCACGTTCGAGACCTTCAGCAATACCCCAGCCATATACATG		417.915	64.1206	8.31563	6.17553	397.701	132.943	699.581	672.157	142.143	462.963	103.951	53.9369	52.951	58.6702	37.1814	78.0329	8.14844	7.37121	9.24826	9.35247	7.47708	8.29633	6.7408	6.07585	6.36773	6.4721	5.07411	6.32258
ASHGA5P055750	0.00155581	0.0449657	4.37655	up	noncoding	uc001uum.3	U50535	UCSC_knowngene	2320	chr13	-	33107674	33109994		GGGAAAACAACATTGTCTCGGTAAGTAAAGGATACCAACTGAATACTTGGTAATTCATTA	N4BP2L2	137.905	24.9337	6.98611	4.85631	129.371	149.259	131.565	118.138	171.524	127.576	33.2746	24.8166	29.7992	14.9504	21.4864	25.2752	6.64579	7.53978	6.70833	6.71279	7.75547	6.55447	5.15189	5.05722	5.56789	4.60165	4.21811	4.54111
ASHGA5P044814	0.0177529	0.128248	4.3606	up	noncoding	ENST00000521188	RP11-546K22.1	GENCODE	672	chr8	+	52874017	52935534		GGAGGAAACTGACACACTTTTCTTAAATGATGGAATAAAGTACTGACTGTGTTTCAAGCA		621.079	67.9115	8.37324	6.24871	1391.96	325.042	116.278	107.009	336.687	1449.5	57.523	40.2968	46.3137	48.067	108.049	107.22	9.86382	8.68786	6.52508	6.56259	8.73624	9.86382	5.90853	5.68545	6.17722	6.18782	6.72154	6.8117
ASHGA5P048563	0.00898966	0.0925573	4.33893	up	noncoding	TCONS_00004669	XLOC_001314	LincRNAs identified by Cabili et al	1251	chr2	+	1562697	1567389		CCGCTTCTGTGGGCCCCGCAGGACACTCGGCACTTCTGAGCAAGGTTTCTCGTCTGCAAA		1490.67	327.321	10.4117	8.29436	935.642	1900.09	1422.89	1314.39	2177.65	1193.38	117.396	138.348	198.206	209.632	668.169	632.174	9.32926	11.3364	10.3201	10.3616	11.5195	9.6033	6.90173	7.34918	8.21818	8.24423	9.50783	9.54501
ASHGA5P052417	0.00464217	0.0692388	4.30149	up	noncoding	NR_036536	SNHG4	RefSeq	1047	chr5	+	138609440	138618873		AGCCCGTAAGCTTATAGTAGAGGATGGGGATTTTGTTATCAGCTGCTAAAAGGGAGAAGC	MATR3	42.4491	7.65508	5.11488	3.01004	55.6968	13.3202	61.9553	56.3832	17.2641	50.0752	11.6278	7.88122	5	5	11.4214	5	5.52201	4.06313	5.60954	5.62782	4.55147	5.31533	3.72074	3.58514	2.56964	2.56487	3.1698	2.45008
ASHGA5P031944	0.0102317	0.0987088	4.29456	up	noncoding	ENST00000568362	RP11-303E16.6	GENCODE	263	chr16	+	81103458	81110203	ENST00000563072	CAACTCACATTAATGAATTCACTAAGTACCTAGCACTGAGAATAAAAAGCTAAAGCAGCA	C16orf46	133.253	24.3889	6.72719	4.62468	45.4721	150.168	203.839	199.233	159.635	41.1737	11.1939	5.94092	40.0381	37.3684	30.2543	21.5376	5.24869	7.54758	7.35882	7.49863	7.65229	5.05712	3.67044	3.23896	5.97159	5.83193	4.75046	4.28471
ASHGA5P029549	0.00437674	0.0680773	4.28577	up	noncoding	ENST00000554055	RP11-841O20.2	GENCODE	581	chr14	+	53107556	53108284		GAGCCAGTAGAAGGTGACAAAGTAGAGGTAAGAATATTCCTTCAAAAAGATTGGCAGCTA	ERO1L	1620.69	234.57	10.0944	7.99484	3441.69	490.313	1049.24	993.782	501.183	3247.96	357.189	323.348	219.841	228.744	137.007	141.294	11.1358	9.29918	9.86572	9.95225	9.3094	11.004	8.43198	8.48895	8.36157	8.37162	7.07853	7.23637
ASHGA5P043843	0.03882	0.19379	4.23285	up	noncoding	ENST00000470135	RP5-884M6.1	GENCODE	673	chr7	+	106415521	106421388		ATCCTAGGCTCTCCAAATGGGAGTCTAAAGGTCTCAAAACATGGTCCAGAAGAAGTATGC		89.0022	12.5468	5.69921	3.61758	14.0395	44.4575	220.067	193.278	42.552	19.6184	5	12.1348	5	9.27663	22.2649	21.6046	3.63219	5.80814	7.47825	7.45774	5.76811	4.05083	2.48982	4.12931	2.56964	3.9505	4.27724	4.28896
ASHGA5P032536	0.0175528	0.127769	4.17437	up	noncoding	ENST00000508851	RP11-893F2.9	GENCODE	750	chr17	-	48358937	48365216		TGGAAGTGTGGTGAGTGATTGACTTACATCCTTCTAGATCTTATCTACATATTTGCAAAG		642.658	117.798	9.10259	7.04103	809.296	787.85	355.57	329.977	783.244	790.008	123.492	113.52	156.743	164.257	71.4109	77.3631	9.12002	10.0056	8.20115	8.27025	9.97867	9.03993	6.97342	7.0839	7.89276	7.90353	6.08728	6.30532
ASHGA5P055874	0.0128762	0.107564	4.05672	up	noncoding	ENST00000551881	AL589743.1	GENCODE	2239	chr14	+	19650077	19663469	uc002tte.3	CAAAACGACTAAGCTACAATGTTTTGTCATTATTCACTCTGATGTGAAAAAGGCAGTGAA		69.4362	12.6012	5.56412	3.54381	150.005	31.7165	32.3035	26.87	29.7418	145.98	5	5.68999	9.252	5	24.0384	26.6267	6.83906	5.31815	4.66247	4.55161	5.27715	6.7363	2.48982	3.19148	3.98573	2.56487	4.40389	4.62707
ASHGA5P018902	0.00980311	0.0972126	4.03037	up	noncoding	NR_027168	C17orf76-AS1	RefSeq	1041	chr17	+	16342300	16345340	ENST00000460249, ENST00000483140, ENST00000578757, NR_027160, NR_027164, NR_027167	AGAGAACTGGTCGCTGAAACCTCTACAACTTAGTTGACCGTAACTGCCAGAGCCCTGCCC	FAM211A	373.376	45.564	7.76171	5.7508	835.009	78.1355	220.551	215.038	79.7664	811.756	45.7223	44.663	40.7171	33.9985	56.5945	51.6888	9.16135	6.60173	7.48157	7.61153	6.63654	9.07759	5.58569	5.82073	5.99544	5.70681	5.72172	5.67443
ASHGA5P026546	0.039481	0.195174	4.01761	up	noncoding	ENST00000423403	RP11-436K8.1	GENCODE	2344	chr1	-	61125302	61291256		GCAGCAAGTTTTTGCCACACTGTAATACTTTAACTTTACAGATATTTTGACTCCTTCTGT		309.388	26.8147	6.95491	4.94857	783.727	27.2262	124.371	116.911	28.4602	775.634	20.334	17.9552	18.3676	22.4207	38.8199	42.9911	9.08017	5.10176	6.62317	6.6952	5.21943	9.0097	4.48132	4.63197	4.90764	5.14396	5.14929	5.37722
ASHGA5P042735	0.000574108	0.0298812	4.00656	up	noncoding	ENST00000439207	RP11-568A7.2	GENCODE	205	chr6	+	167655378	167659404		GCAACACGAGCACCTCATTTTGGTTTTCAGTTGGTCTTTTAATGAACAAATGTGTTGGAA		118.728	21.8917	6.66457	4.66221	79.7817	79.1119	221.551	168.09	75.2844	88.551	19.0574	22.5231	14.5278	14.1388	36.3532	24.7497	6.00717	6.6216	7.4863	7.24287	6.55056	6.07892	4.39542	4.92484	4.58215	4.5212	5.03992	4.50972
ASHGA5P047018	0.00845144	0.090098	3.98759	up	noncoding	ENST00000444375	RP11-429G19.2	GENCODE	617	chr10	-	97848665	97849956		GACCTAGTAAGGCTTAAACCTCTAAAACTTGTGGTTTTAACAAGGCTTAATATACGTAGT		45.6789	12.3639	5.37481	3.37929	24.2332	46.3439	65.9579	59.8572	45.6126	32.0682	5	7.87936	5	5	24.0182	27.2861	4.38994	5.86387	5.70059	5.71219	5.86272	4.71955	2.48982	3.58453	2.56964	2.56487	4.40246	4.66444
ASHGA5P039314	2.42732e-05	0.0127094	3.97564	up	noncoding	ENST00000411846	RP11-483I13.4	GENCODE	1570	chr1	+	108815564	108880475		AAATAATTTGGAGTCTGTTTCTTTTACTTAAGCAAAATGGAAAATTGGTTTCTAATTCCT		24.3245	5.21922	4.53628	2.54509	22.8438	26.7685	28.27	30.9015	16.4658	20.6974	5	5	5	5	5.93677	5.37857	4.30969	5.07347	4.47014	4.75277	4.4893	4.12232	2.48982	2.54499	2.56964	2.56487	2.56651	2.53471
ASHGA5P054839	1.03561e-05	0.0127094	3.95202	up	noncoding	uc001nhg.1	LOC646813	UCSC_knowngene	648	chr11	+	50368317	50379803	ENST00000532521, uc001nhe.2, uc001nhh.1	TGTGTTTCAGGCTTATCCTGAAGTTCACATTGTTCTTATGTCTGCTACTATTGATACCAA		88.4275	16.6847	6.25776	4.27517	128.267	51.473	90.4002	89.516	47.7049	123.204	17.0854	12.3419	10.2767	11.0012	23.2478	26.1551	6.63557	6.01506	6.15276	6.30677	5.92416	6.51225	4.24498	4.14827	4.12693	4.18139	4.34941	4.60005
ASHGA5P014633	0.0197538	0.136361	3.94342	up	noncoding	ENST00000412017	AL589743.1	GENCODE	549	chr14	+	19650020	19691583	ENST00000547648	CAGGCAAAAGGTGGTTTCCACAAGAAAAATGGCACAATGTTTCTCAGAAGACAATTACAT		49.5199	10.7887	5.10783	3.12838	64.3203	78.3586	9.51781	11.5772	71.9153	61.43	5	5	5	5	25.2167	19.5153	5.7201	6.60611	2.93445	3.30188	6.49104	5.5934	2.48982	2.54499	2.56964	2.56487	4.4754	4.12556
ASHGA5P016912	0.00319695	0.0599994	3.93759	up	noncoding	NR_046352	CNOT10	RefSeq	2638	chr3	+	32726636	32815367		AGCTTTCACAGTCCACTCAGCTGTTGAAGAAATGGATGGATTAGATGATGTTGAAAACAG	CNOT10	50.0492	14.1384	5.48292	3.50561	71.2709	33.7018	49.3119	54.7764	26.2417	64.9926	40.3176	5	5	5.97755	15.9824	12.5528	5.85851	5.40416	5.27582	5.58304	5.10567	5.67033	5.41564	2.54499	2.56964	3.38619	3.73625	3.38094
ASHGA5P037958	0.0140991	0.113506	3.92896	up	noncoding	AW262946		LincRNAs identified by Khalil et al	426	chr13	-	28393227	28393643		CCAGTCTAGGTTTATGCCAGACATTGTGTCTGTTATTTTCCCTTTTTAAAGTGATATCTG		69.8427	12.1782	5.82603	3.85188	17.357	106.681	62.812	67.6504	117.158	47.3972	14.6634	9.41809	9.08093	12.6539	15.5403	11.7127	3.93715	7.05048	5.62822	5.89558	7.20304	5.24172	4.03506	3.80151	3.95884	4.36845	3.69248	3.25495
ASHGA5P054125	0.0105159	0.0993634	3.90999	up	noncoding	ENST00000440570	AC004383.4	GENCODE	760	chrX	-	133677366	133680662		CATTGAATGACTGTATGCTGCTTTTGATTTCCGTTAATATGGGCAACTGTCCAATTAAAA		961.955	172.619	9.63786	7.67069	378.245	1037.66	1466.44	1421.28	1112.73	355.385	167.454	142.581	199.153	181.159	162.91	182.457	8.08275	10.4324	10.3663	10.4879	10.5232	7.93459	7.39695	7.39302	8.22535	8.04202	7.33299	7.63381
ASHGA5P045837	0.00776647	0.0866633	3.88805	up	noncoding	ENST00000434312	RP11-30L4.5	GENCODE	365	chr9	+	96301209	96322860		TCCATTCTCACTGTCAGAAAACAAGATGCTTGGGGCTCTGGTTTTGTTTGCTTATTTTTT	FAM120A	68.125	19.1963	5.90857	3.94953	93.9215	42.3174	82.9141	69.2329	35.2129	85.1512	34.5205	5	12.8484	5	14.5196	43.2896	6.22047	5.73672	6.02747	5.92838	5.51107	6.02733	5.20498	2.54499	4.414	2.56487	3.5792	5.38911
ASHGA5P018501	0.00318468	0.0599994	3.8718	up	noncoding	uc001yvp.4	HERC2P2	UCSC_knowngene	4779	chr15	-	23282278	23326666	NR_002824	TATGTTTATTGCTGTGGAAACATGAAAACAATGATGGAGCAGTGGTATCACCTGACCTTG		73.6136	22.5481	6.04027	4.08727	59.5938	101.531	68.9595	45.199	110.232	56.1663	21.3686	67.7387	6.72534	5	24.1774	10.2786	5.61276	6.97525	5.76045	5.30775	7.11208	5.47334	4.54104	6.37966	3.5605	2.56487	4.41172	3.06581
ASHGA5P020306	0.0170358	0.125572	3.86452	up	noncoding	NR_034077	THAP9-AS1	RefSeq	2219	chr4	-	83814604	83822069		CCCTTTTCTGAAACACTTTGCCACAATGAAGGAAATAAGGAATAAAATTGAAGGGTGTTT	THAP9	190.092	38.95	7.3979	5.44761	164.586	232.897	136.881	133.169	287.183	185.837	52.5672	34.2718	51.2759	44.9405	25.7943	24.8501	6.971	8.1811	6.77051	6.89595	8.50283	7.06599	5.78336	5.46904	6.31935	6.08728	4.51009	4.51651
ASHGA5P023186	0.0194718	0.135034	3.85126	up	noncoding	uc002kmi.3	BC094703	UCSC_knowngene	2250	chr18	+	3603735	3608323		CTGCAGTGAAGCATCAGAAAAGTATAGTAAGAAGAAACTGAATTTGAAGTGGATTCTTAC	DLGAP1	134.708	20.9602	6.47119	4.52586	280.791	34.8934	93.464	80.1658	41.6014	277.329	31.7258	29.0475	13.9371	21.2806	17.7552	12.0147	7.68208	5.45516	6.19839	6.14946	5.73936	7.60271	5.09097	5.258	4.52772	5.07466	3.90506	3.29876
ASHGA5P020236	0.00131403	0.0421689	3.84215	up	noncoding	uc009zhn.3	KLRAP1	UCSC_knowngene	1881	chr12	-	10741076	10752434	ENST00000510134	GATGACAAAGGCAAATTCTCTGAAGACCACGGGTCCTGTTGTGGAGTAAACTGTTATTAT		110.193	23.7316	6.59436	4.65245	139.128	67.4625	151.044	118.304	62.8586	122.36	16.7921	18.1419	13.2528	9.65114	35.6577	48.894	6.73763	6.38956	6.91672	6.71481	6.30404	6.5034	4.2206	4.64347	4.4578	3.99878	5.00791	5.58612
ASHGA5P032793	0.000796909	0.0335977	3.82707	up	noncoding	uc021pjm.1	HM358976	UCSC_knowngene	309	chr1	-	224051997	224052306	NM_001099771	TTTGAGACCTTTAACACGGCAGCCATGTACGTGGCCATCCAGGCTCTGCTGTCCCTGTAC		2328.01	403.73	10.7797	8.84342	3952.92	735.812	2277.6	2026.52	837.284	4137.9	574.041	498.512	314.742	311.241	366.798	357.046	11.3325	9.91069	11.0208	11.005	10.0782	11.3307	9.10205	9.08219	8.85994	8.78384	8.56818	8.66429
ASHGA5P034505	0.03696	0.189011	3.82178	up	noncoding	uc002nbr.3	UCA1	UCSC_knowngene	1413	chr19	+	15939756	15946230	TCONS_00026909	AACATTATTCCTTCCTTGGCCTAAAAACTCATCGCCACCTACATTAAAGCTAATATGCCT		4039.03	1153.81	11.5979	9.66366	4873.64	1137.73	5860.42	5711.29	1218.47	5432.62	2851.9	2129.66	707.02	823.213	171.415	239.666	11.6197	10.5655	12.4478	12.5551	10.6581	11.7411	11.3438	11.08	9.95623	10.1311	7.41946	8.05141
ASHGA5P050461	0.000178168	0.0193601	3.80456	up	noncoding	ENST00000437916	RP11-89K21.1	GENCODE	2880	chr2	-	45148215	45166338		AGCTTGTCAGGTACTGAGAAATTCTAGAGTTTGTCTTTAATCCTCAAGTCTTTGGAACCA		23.8222	5	4.43924	2.51151	12.8418	18.6248	38.1766	32.4127	16.7553	24.1218	5	5	5	5	5	5	3.50602	4.55647	4.90562	4.82342	4.51203	4.33189	2.48982	2.54499	2.56964	2.56487	2.44967	2.45008
ASHGA5P015571	0.00151068	0.0441586	3.7893	up	noncoding	NR_047547	SCFD1	RefSeq	2144	chr14	+	31091459	31205033		AGTATGGAAGGCTTTTACACTCTGATCGAGATCCTATTCCAGATGTTCCTGCAGTATACT	SCFD1	538.639	110.252	8.89234	6.97041	710.859	518.921	407.408	355.855	502.991	735.801	163.081	142.084	100.056	92.5139	77.1123	86.6643	8.93688	9.3754	8.40988	8.38809	9.31532	8.92848	7.36129	7.38859	7.26632	7.10722	6.20535	6.49368
ASHGA5P041961	0.0182688	0.130423	3.77286	up	noncoding	TCONS_00020260	XLOC_010236	LincRNAs identified by Cabili et al	2893	chr12	-	125510477	125513897		TAGAATGATTTCAACCCAGTAATCCTGTGTTCCAATGTGCATGGATAAAGATTTGATCTA	BRI3BP	80.7199	13.4452	5.75983	3.84417	124.361	16.9001	101.205	87.0886	14.0613	140.704	9.91957	8.1733	5.56335	7.40981	26.7481	22.8568	6.59092	4.41546	6.31868	6.26657	4.28502	6.68235	3.50858	3.6274	3.32135	3.66213	4.56714	4.37844
ASHGA5P029174	0.00054326	0.0293294	3.7641	up	noncoding	NR_045406	HIF1A-AS2	RefSeq	2051	chr14	-	62213756	62215807		GAAATTAAGAAAAAGCTCAGTTAACTTGATCCAAAGCTCTGAGTAATTCTTCACCCTGCA	HIF1A	245.987	47.8169	7.71882	5.80652	366.733	195.15	169.942	164.567	206.702	372.827	46.1525	63.2811	38.5797	37.8706	47.4939	53.5235	8.04235	7.93866	7.08504	7.21143	8.03186	8.00358	5.59896	6.2866	5.91994	5.85056	5.45313	5.72991
ASHGA5P031133	0.0498499	0.221506	3.75658	up	noncoding	uc010vga.2	IGH	UCSC_knowngene	91	chr16	-	33647451	33647542	uc002ect.3, uc010vft.2, uc021thd.1	TGGTACAGCCTGGGGGGTCCCTGAGACTGTCCTGTCCAGACTCTGGATTCACCTTCAGTA		1643.55	320.814	10.1098	8.20042	3125.8	1141.92	490.639	433.23	1197.93	3471.8	585.341	588.99	272.749	259.453	113.699	104.652	11.005	10.5725	8.68912	8.67632	10.6266	11.0895	9.13115	9.29886	8.65397	8.54147	6.80301	6.77407
ASHGA5P045877	0.00280575	0.0575617	3.75495	up	noncoding	uc022blc.1	DQ580140	UCSC_knowngene	288	chr9	+	103493782	103494070		ACCACTAGCATCATGATGGACTCCGTGGATGGGGTCACCCACACTGTGCCCATGTACAAG		284.11	50.0891	7.76182	5.85302	311.811	96.7676	433.021	425.049	87.0348	350.975	69.9398	58.5676	36.082	36.4224	51.8544	47.6685	7.81981	6.91052	8.4988	8.64802	6.77664	7.91713	6.17841	6.18558	5.8258	5.79982	5.58419	5.54436
ASHGA5P023027	0.000278322	0.0224732	3.75253	up	noncoding	NR_045815	ATF7IP2	RefSeq	3451	chr16	+	10522724	10577495		GAGCCTCTAAGTAACAATGATGATGTTATGTTGATTTCTGTGGAAAGTCCTAATTTGACA	ATF7IP2	49.8701	10.954	5.4532	3.54533	75.4192	30.721	41.9111	35.3358	37.7009	78.1327	15.3924	8.23121	9.00452	5	10.7724	17.3235	5.93454	5.27316	5.04066	4.94905	5.60465	5.91712	4.10051	3.63479	3.94654	2.56487	3.09139	3.93389
ASHGA5P025995	0.00980763	0.0972126	3.71895	up	noncoding	NR_049781	VRK2	RefSeq	1916	chr2	+	58273776	58387055		TCCCCACAAATAAACCAGAGAAAGATGCAAGACATGTAGTAAAAGTGTCAAAAAGTGGAT	VRK2	235.336	53.5594	7.66449	5.7696	308.727	142.671	208.704	226.193	157.179	368.541	74.0734	102.103	48.3158	44.5289	29.193	23.1421	7.80546	7.47968	7.39419	7.68858	7.62995	7.98911	6.25816	6.94708	6.24075	6.07683	4.69642	4.39837
ASHGA5P056005	0.0153059	0.118973	3.70976	up	noncoding	NR_026797	LINC00520	RefSeq	2030	chr14	-	56247852	56263392	NR_026796	GTTAAATACCTCAAATCTTTCGAGAACAGCAAGGAGCAAAATAAACTTAACTTCTCTGAG		274.944	54.919	7.83597	5.94465	360.273	308.135	142.564	128.97	313.388	396.334	77.5321	70.0692	46.3755	60.5305	33.3009	41.7055	8.01953	8.60437	6.83142	6.84622	8.62949	8.0848	6.31963	6.42722	6.18032	6.51206	4.8972	5.33145
ASHGA5P022588	0.00520764	0.0725653	3.70415	up	noncoding	NR_034039	SORD	RefSeq	2898	chr15	+	45315301	45367287		TGGGATCATCGGTAAAGCACCTAAAACCAGGTTGGAAAACAAAGAACCAGACCAAAGAGC	SORD	87.1255	13.7179	5.85458	3.96543	155.647	21.9248	63.4203	76.4535	18.5888	186.718	16.6471	19.0707	7.97332	11.9407	5.4097	21.2656	6.89383	4.79272	5.64161	6.07783	4.64879	7.07268	4.20749	4.706	3.78903	4.29181	2.53281	4.26545
ASHGA5P018140	0.00134984	0.0424514	3.69312	up	noncoding	ENST00000449869	AC092620.2	GENCODE	442	chr2	+	139326661	139328644		CTTGCATTTCAGGTGTTAACTGAAGCAATTCGAATATGTCCAGATTCATTTGGATTCATA	SPOPL	167.942	36.5569	7.23215	5.34731	199.349	115.046	198.752	175.137	117.063	202.303	51.6901	48.3681	33.836	38.4876	22.715	24.2447	7.22125	7.16069	7.32205	7.30632	7.20098	7.1816	5.75792	5.92864	5.73477	5.87354	4.31372	4.47526
ASHGA5P042300	0.0016434	0.0460327	3.67713	up	noncoding	NR_026790	HCG11	RefSeq	5688	chr6	+	26521933	26527612	NR_027451	CAATGCTTTTATCTAGAGGCGTGTTGTCATTTTTGTCTTCTATGAAATTTTTGTCCCAAG		3805	837.675	11.7692	9.89058	3209.88	2569.02	5376.14	5149.62	2840.79	3684.56	984.162	881.256	512.331	614.75	1049.45	984.102	11.0395	11.7844	12.3026	12.3946	11.9172	11.1766	9.84081	9.84335	9.51765	9.72369	10.1971	10.2209
ASHGA5P022702	0.00620063	0.0780952	3.67512	up	noncoding	ENST00000561111	RP11-316M1.12	GENCODE	633	chr1	+	150937735	150938734		GGACAATAAGGCAGCTGGAGTAATGGTTCAGTCATTCTTACGATGGTTGTTATTGAGGAT	CERS2	47.9615	8.16058	5.19523	3.31744	71.4489	12.7448	62.8656	36.8181	18.4836	85.408	17.4889	7.68461	7.65153	5.92403	5.21442	5	5.86142	4.00109	5.62947	5.00591	4.64226	6.03123	4.27811	3.55074	3.73134	3.37273	2.52163	2.45008
ASHGA5P049517	0.00692334	0.0821975	3.62104	up	noncoding	NR_027163	C17orf76-AS1	RefSeq	1125	chr17	+	16342300	16345340	ENST00000472367, ENST00000478103, ENST00000480811, ENST00000484836, ENST00000497774, NR_027161, NR_027162, NR_027169, NR_045026	ACGTCTAATGTCTATCTGACCGCAGTCGCTGAAACCTCTACAACTTAGTTGACCGTAACT	FAM211A	350.079	51.5241	7.71484	5.85844	742.397	73.4162	231.321	206.177	82.4411	764.719	57.3257	43.0292	28.8668	29.7263	74.2996	75.897	8.99911	6.51292	7.5465	7.55306	6.6893	8.98815	5.90391	5.77445	5.52411	5.52395	6.14811	6.27609
ASHGA5P042709	0.00554983	0.0747377	3.59502	up	noncoding	ENST00000419064	RP11-13P5.2	GENCODE	385	chr6	+	159586940	159588385		TGACCACGTTGAGAACAGATGACTGACTCCGAGTTCCATTTTCTTTAAGATATTTTGAGC		52.0636	11.4986	5.43506	3.58906	43.9904	89.6102	24.3009	28.0844	88.4976	37.8982	8.83192	9.65025	7.17063	5	19.0754	19.2636	5.20337	6.80316	4.24776	4.61107	6.7994	4.9456	3.35129	3.83684	3.64908	2.56487	4.02849	4.10381
ASHGA5P046865	0.00981259	0.0972126	3.55348	up	noncoding	ENST00000449800	RP11-508M1.3	GENCODE	4074	chr10	-	48927372	48950972	NR_003611	TTTCAAGTTACCCACTTTTAGGGAAGACATTATTTGGGTTTTGTTTAGTGTATCAGGCTT		79.8371	23.5037	6.18376	4.35452	74.1463	49.9419	107.735	101.266	66.7858	79.1472	11.8298	5	12.7115	12.0832	46.6838	52.7139	5.91172	5.97159	6.41572	6.48037	6.38903	5.93411	3.74613	2.54499	4.39983	4.30947	5.42414	5.70258
ASHGA5P049519	0.0124027	0.105908	3.55181	up	noncoding	ENST00000484836	C17orf76-AS1	GENCODE	821	chr17	+	16342658	16345056	ENST00000477249, ENST00000497774, ENST00000578757, NR_045022, NR_045029	ATTCACCTAGGTTGCAAATTCGTGAAGAATCAGCATCATGTTTGGCAGCTGAGTATTGGA		1038.34	147.5	9.27225	7.4437	2126.22	165.964	860.436	789.439	195.336	2092.65	162.666	145.295	134.934	109.583	166.194	166.326	10.4525	7.70129	9.5507	9.58857	7.94842	10.392	7.35801	7.42175	7.67743	7.3504	7.36651	7.48809
ASHGA5P056347	0.0365223	0.187809	3.53407	up	noncoding	TCONS_00003615	XLOC_001406	LincRNAs identified by Cabili et al	2194	chr2	+	27938797	27978571		TCTGATGAAGCTCTCCTTTGGAGTAATATGTTGTCTGTGCCAAGGATGGAATGAAAACAG		151.288	20.1519	6.3592	4.53787	346.018	32.2085	77.6027	67.0758	25.9088	358.913	20.7091	23.4825	11.3642	16.1152	31.6555	17.5847	7.96229	5.33984	5.93346	5.88355	5.08682	7.94926	4.50074	4.98133	4.25753	4.70569	4.82287	3.95906
ASHGA5P031094	0.00741189	0.0846666	3.51288	up	noncoding	TCONS_00017504	XLOC_008152	LincRNAs identified by Cabili et al	2622	chrX	-	46458742	46461839	NM_001257291, NM_032591	AAGTACAGCTGAAAAGATCACGAAAACCTTGGAGCCTTCGAGGAAAGAGAAGGGTGACTT	SLC9A7	341.925	68.3281	8.0625	6.24985	598.536	166.709	287.185	254.711	152.315	592.091	77.3492	94.7901	79.6411	74.2428	44.9465	38.9989	8.70902	7.70829	7.87416	7.87402	7.58096	8.62855	6.31662	6.84327	6.93475	6.80377	5.37334	5.22732
ASHGA5P037745	0.000652107	0.0312405	3.51273	up	noncoding	ENST00000422971	CTA-941F9.9	GENCODE	548	chr22	-	46000311	46001501		TGTCCACACAAGACTTTAATAAAATGTGGCATCTAACTGAATAAAGACTATCCTTTCGGG		24.459	5.52509	4.55351	2.74092	23.0885	24.8182	30.4349	26.5264	23.6593	18.2266	7.8596	5	5	5.29092	5	5	4.32259	4.96787	4.5753	4.53272	4.96589	3.95669	3.20136	2.54499	2.56964	3.22977	2.44967	2.45008
ASHGA5P047818	0.00264541	0.0561256	3.5103	up	noncoding	NR_026642	FAM99B	RefSeq	1066	chr11	-	1704499	1706859	NR_026643	GCAGCCCCCAGGGCCCCTGCTGGGAAGAGGTCAGAACCTCCCAAGGACCCAGAAGGCCAG	MOB2	1059.51	208.582	9.72117	7.90957	1782.78	964.435	504.532	481.482	828.467	1795.37	263.876	265.451	151.906	190.677	203.234	176.35	10.2097	10.3163	8.73305	8.83265	10.0654	10.1699	8.0165	8.2245	7.85023	8.11148	7.67376	7.58096
ASHGA5P019269	0.0186261	0.132072	3.49025	up	noncoding	NR_045028	C17orf76-AS1	RefSeq	1202	chr17	+	16342300	16345340	ENST00000578380, NR_027165, NR_027170, NR_027667, NR_045022	AACCCGAGAGAACTGGATTGCGTACCCACTGCAGAGTGCTGAAGACGGGGTAGCCACGAG	FAM211A	272.114	37.2218	7.23043	5.4271	629.322	44.6924	177.798	149.812	48.9761	582.085	50.8439	40.4269	20.6673	35.2578	38.5957	37.5392	8.77346	5.81511	7.15663	7.07195	5.96169	8.60376	5.73634	5.69124	5.07443	5.75471	5.13962	5.16628
ASHGA5P021396	0.0001404	0.0187916	3.48384	up	noncoding	ENST00000531666	RP11-347H15.5	pseudogene	360	chr11	-	50246831	50254505	NR_003034	GACTGTACAGCTGGCAGCCTGTTATCGATTACATTGATAGTAAATTTGAGGACTACCTAA		108.633	24.7853	6.65437	4.85369	94.2918	124.371	125.543	96.2842	113.852	97.4538	26.504	30.6827	16.9446	15.2643	28.3186	30.9978	6.22562	7.27455	6.6407	6.41487	7.1585	6.21196	4.83565	5.3294	4.8019	4.62906	4.65519	4.87091
ASHGA5P041291	0.00524584	0.0728224	3.47672	up	noncoding	ENST00000513221	CTC-426B10.1	GENCODE	523	chr5	+	111066085	111067878		CACTTACCACAAGGAAACAATGAGTTTCAAACTACTTCTATACATCAAAAGAGTACATGG	NREP	131.222	30.7718	6.87003	5.0723	127.542	154.05	88.321	89.1114	180.123	148.185	34.9413	28.4455	33.3525	8.84658	33.2466	45.7981	6.62782	7.58747	6.11654	6.30159	7.82775	6.75896	5.22304	5.23231	5.71617	3.88842	4.89484	5.47898
ASHGA5P042875	0.0135671	0.11099	3.443	up	noncoding	ENST00000453348	AC074389.9	GENCODE	637	chr7	-	1778265	1781908		CTCTCCCTGATGTTCTGCTTGGTTATTTACTTTTAATTCATGTTGGAGCTCCTCCTGCCA	ELFN1	486.525	69.631	7.9192	6.13553	1041.51	48.1198	253.494	299.555	84.6786	1191.79	151.162	23.0491	63.4936	85.4072	44.8904	49.7832	9.46876	5.91145	7.68439	8.12221	6.72756	9.60082	7.24964	4.95678	6.62577	6.99414	5.37073	5.61613
ASHGA5P028560	0.000371586	0.0249429	3.44139	up	noncoding	uc001vdv.3	DLEU2	UCSC_knowngene	972	chr13	-	50618047	50619368	ENST00000235290, ENST00000433070, ENST00000438752, uc001vdw.3, uc001vdx.3, uc001vdy.3, uc001vdz.3	CTTGAACCCTTTTAATGAAGACCTAACTCCTCCACCAGAAATTTAAGTTTATGTTCTTAC		1312.39	316.45	10.2444	8.46145	1490.36	1034.99	1309.44	1324.71	1045.81	1669.03	451.241	414.452	277.2	320.777	235.269	199.76	9.95225	10.4276	10.2112	10.3733	10.4324	10.07	8.76052	8.82139	8.68201	8.82666	7.90012	7.77799
ASHGA5P030880	0.00152356	0.0442085	3.39848	up	noncoding	ENST00000564055	RP11-304L19.12	GENCODE	1225	chr16	-	2285689	2286914		ACAAGCTGCAGGTTCTCATGTTTTATTGTAAAGCAACAAGAAACTCTTATGTACACTGTC	DNASE1L2	358.088	65.1672	8.03794	6.27305	677.635	141.962	266.181	244.302	146.186	672.262	75.0148	57.1373	56.9764	58.2856	76.5795	67.0094	8.86793	7.47094	7.75949	7.81443	7.51661	8.79825	6.27436	6.15507	6.46775	6.46376	6.19442	6.08294
ASHGA5P011514	0.000393398	0.0255077	3.39328	up	noncoding	NR_046394	CMPK1	RefSeq	2879	chr1	+	47799468	47844511		TTCGTTCTCTTTTTTGACTGTAATAATGAGAATTCAGACCTACCTTCAGTCAACAAAGCC	CMPK1	795.79	180.467	9.43608	7.6734	897.205	423.669	1058.23	934.208	461.643	999.785	264.684	239.719	135.562	146.269	151.998	144.57	9.2617	9.07169	9.87819	9.85508	9.18582	9.36401	8.0212	8.08424	7.68516	7.74792	7.22951	7.27238
ASHGA5P041521	0.0379826	0.192243	3.38973	up	noncoding	ENST00000520075	RP11-67M9.1	GENCODE	533	chr5	+	165555502	165582444		GCTTGGCATTTTAAACTGCACCACAGTCTTAAATTCATTATCATGTGAACTGATAAGATC		40.8612	5.46495	4.33309	2.57192	97.0076	5	15.6904	16.0769	7.81586	103.577	5	5	5	5	5.1993	7.59043	6.26534	2.49583	3.60492	3.80402	3.54144	6.287	2.48982	2.54499	2.56964	2.56487	2.52078	2.74143
ASHGA5P044557	0.00216499	0.050837	3.37689	up	noncoding	uc003yvm.3	DQ574852	UCSC_knowngene	4833	chr8	-	141531042	141535875	ENST00000560295	TTGGGGCAGGTGATTAAATTTATATAGGTACCTCAAGAAAAAGAACCTGAATATGCTGCA		1384.05	356.261	10.3433	8.58762	1419.08	1434.05	1331.87	1249.75	1425.91	1443.64	572.205	513.737	287.673	316.301	224.839	222.811	9.89086	10.9107	10.2357	10.2924	10.8725	9.85768	9.09864	9.12064	8.73365	8.80576	7.82566	7.94138
ASHGA5P039050	0.000944975	0.036026	3.37598	up	noncoding	ENST00000507770	RASA2-IT1	GENCODE	612	chr3	+	141243974	141244963		CAGTGAGGAAATGAAGTACTAACTTTAAATGATTTGTTGGGACGTTTGTTTCTTGTTGAC	RASA2	37.8309	9.37963	5.10074	3.34544	57.5285	20.2884	34.0315	40.6009	32.0933	42.4432	8.16966	11.4602	5	6.82906	15.19	9.62883	5.56232	4.6785	4.73492	5.15044	5.38041	5.09785	3.25147	4.05495	2.56964	3.55457	3.6564	2.98558
ASHGA5P052151	0.0368219	0.188549	3.36331	up	noncoding	TCONS_00015168	XLOC_007214	LincRNAs identified by Cabili et al	1349	chr8	-	128153590	128197980		TCAGCCTCCCTGGACTGTTACATAATGATACATAAAAATATTTCTTGTGTTGAGGCATCC		1324.85	159.745	9.2527	7.50282	3335.37	281.187	343.226	427.241	218.855	3343.25	139.819	185.185	78.1856	146.8	218.915	189.565	11.0999	8.46276	8.14818	8.65469	8.11193	11.0388	7.13637	7.73836	6.91284	7.75254	7.78287	7.69391
ASHGA5P049515	0.000636324	0.03104	3.35663	up	noncoding	NR_027667	C17orf76-AS1	RefSeq	1259	chr17	+	16342300	16345340	ENST00000472293, NR_027159, NR_027160, NR_027161, NR_027162, NR_027171, NR_045024, NR_045027, NR_045028	AGGCTCATGGATCACTCTTTTGTGGTAGGGCCACATCTGCCAGAGCCTGGAGTCTGCGAA	FAM211A	44.4627	8.67471	4.98897	3.24196	79.3114	11.3722	41.559	43.124	10.1043	81.3052	15.6467	5	7.11226	5.0666	7.18932	12.0334	5.99978	3.83891	5.02776	5.23776	3.86178	5.96785	4.12402	2.54499	3.63642	3.17852	2.66654	3.30127
ASHGA5P055810	0.0164678	0.123614	3.33888	up	noncoding	ENST00000568302	RP11-173B14.5	GENCODE	549	chr13	-	76178835	76210130		ACTGTTACCTCTAATAAAGTTTCATCACTAGTTTCACCATGGTTAATTGGAAATGGCTTC	LMO7	328.087	76.9582	8.11614	6.37677	386.412	346.276	178.141	172.026	451.46	434.207	126.618	112.696	68.4971	56.9081	55.8672	41.1632	8.10995	8.77917	7.1585	7.27815	9.15758	8.21348	7.00718	7.0739	6.73685	6.42713	5.70522	5.31037
ASHGA5P019563	0.0460209	0.211216	3.33758	up	noncoding	ENST00000492250	C17orf76-AS1	GENCODE	565	chr17	+	16342351	16344816		TTCCCGTTGTTATGGAGATTGCGTACCCACTGCAGAGTGCTGAAGACGGGGTAGCCACGA		176.767	22.9947	6.49817	4.75937	405.769	25.8732	111.035	96.0886	21.1956	400.643	24.5047	26.9741	15.9162	17.4952	29.8921	23.1858	8.17911	5.02374	6.45666	6.41206	4.81924	8.09824	4.73189	5.16336	4.71221	4.81569	4.73086	4.40223
ASHGA5P013446	0.031386	0.173881	3.33433	up	noncoding	NR_029416	SHMT2	RefSeq	2176	chr12	+	57623827	57628718	NR_029415, NR_029417	TGCCTCAGAGATACTATGGGGGAGCAGAGGTGGTGGATGAAATTGAGCTGCTGTGCCAGC	SHMT2	83.6142	14.7985	5.78446	4.04706	169.639	19.1799	79.9048	82.6904	14.1567	136.115	16.6649	18.0141	9.33761	5.77959	23.7596	15.2351	7.00934	4.60194	5.97449	6.19167	4.29314	6.63619	4.20958	4.6346	3.99848	3.3401	4.38527	3.71435
ASHGA5P043874	0.0133512	0.110121	3.33028	up	noncoding	ENST00000419832	RP11-332K15.1	GENCODE	451	chr7	+	123096682	123099910		CCCTAGTACATCTAAGATTCTCTACAAGGAAATATACATCTGTCATGTCAATAATTCCTG	IQUB	28.6668	8.53417	4.6904	2.95476	18.0368	19.0124	40.1014	45.4367	17.2479	32.1656	19.8803	5	5	5	6.89828	9.42649	3.98734	4.58853	4.97704	5.31577	4.54978	4.72394	4.4499	2.54499	2.56964	2.56487	2.63705	2.96208
ASHGA5P041568	0.00165884	0.0460327	3.3158	up	noncoding	ENST00000515264	ZNF346-IT1	GENCODE	745	chr5	+	176478714	176479964		CTTTGGTTGTGGTTATGTTAAGGAGATACTGGTACTAAGAAAAACTACTAAAACTACACG	ZNF346	44.1457	11.5698	5.27505	3.54569	63.9759	26.1973	44.9018	42.6328	21.801	65.3654	24.5332	10.4661	5	9.20408	7.99575	12.2198	5.71106	5.04169	5.13807	5.22164	4.86074	5.67706	4.73326	3.9384	2.56964	3.9396	2.75942	3.3338
ASHGA5P044444	0.00579096	0.0761664	3.30432	up	noncoding	uc003yjz.1	AX746867	UCSC_knowngene	2724	chr8	-	101946567	101949291		GAGCCTATGAGTAGGTTAAGAGTATATATGTGTGTGAAAAGTTAAAGGTGCAAAACCATA	YWHAZ	24.813	5	4.23587	2.51151	34.5198	10.5784	28.6395	35.8184	5.48864	33.8331	5	5	5	5	5	5	4.87406	3.73402	4.48798	4.96691	2.56161	4.79063	2.48982	2.54499	2.56964	2.56487	2.44967	2.45008
ASHGA5P046896	0.0263504	0.159831	3.29756	up	noncoding	NR_038277	LOC100506939	RefSeq	2268	chr10	-	54056607	54073888		GCACAGATCACCTCTATTGTATGAAATCAGTTCTAATATCCTTATTTTCAACATGGTAGC	PRKG1	185.462	42.002	7.26778	5.54638	186.774	267.815	93.1333	87.066	272.684	205.304	66.3623	48.8161	38.6327	39.9667	34.884	23.3499	7.13377	8.39048	6.19295	6.26562	8.42084	7.20304	6.10221	5.94038	5.92259	5.9274	4.97088	4.41482
ASHGA5P041628	0.000269003	0.0224732	3.2922	up	noncoding	uc009wpd.1	AK308965	UCSC_knowngene	868	chr1	+	155105263	155106131		GGACTTACATTTTCTTCCAGCAAAGGTTTCTTATTTAACCCCTGTGGGCTTATCTTGCAG	EFNA1	226.771	56.2911	7.69714	5.97809	242.39	177.992	251.433	251.742	191.266	245.806	83.3993	73.3929	33.662	32.6523	58.2109	56.4289	7.48509	7.80758	7.67312	7.85529	7.9168	7.44497	6.42155	6.49041	5.72661	5.65258	5.76472	5.81266
ASHGA5P032824	0.000369524	0.0249429	3.29042	up	noncoding	TCONS_00029069	XLOC_013994	LincRNAs identified by Cabili et al	1076	chr21	-	9826550	9827720	TCONS_00029071, TCONS_00029072	ACTTAGACATGCATGGCTTAATCTTTGAGACAAGCATATGCTACTGGCAGGATCAACCAG		20551.9	5336.9	14.2427	12.5244	27390	17985.8	16881.7	15486	18404.7	27163	4918.17	4338.91	4296.27	4548.24	7403.29	6516.51	14.1305	14.6467	13.959	13.9892	14.6432	14.0873	12.1112	12.0919	12.4544	12.5165	13.0428	12.9296
ASHGA5P035237	0.000978316	0.0364405	3.28103	up	noncoding	ENST00000453478	AC068491.1	GENCODE	560	chr2	-	112101667	112252631	ENST00000409054, ENST00000409139, ENST00000409898, ENST00000432818, ENST00000443467, ENST00000444301, NR_015395, uc002the.2	GTCACCAGCATCTTTTCCAACCTTAATGAACTGTATCCTCAAAAGAACACTATCAGACTG		151.062	37.1581	7.12649	5.41234	139.834	152.247	148.182	146.146	169.827	150.136	58.0731	25.7459	30.3334	26.4907	48.205	34.1007	6.74428	7.57047	6.88774	7.03386	7.74329	6.77932	5.92183	5.10176	5.59176	5.37011	5.47607	5.01252
ASHGA5P019445	0.000167828	0.0192557	3.2713	up	noncoding	NR_026698	KPNA1	RefSeq	7012	chr3	-	122140747	122233786		TTGTGGAGTTCCTCAAACGAAAAGAGAATTGTACACTGCAGGTGAGCCTGGCATTTGCTA	KPNA1	65.5593	15.5813	5.90357	4.1937	82.8824	54.5053	59.523	59.375	47.8325	89.2376	19.643	14.2902	10.9603	12.0853	22.2874	14.2216	6.05585	6.09732	5.54892	5.7011	5.9296	6.0886	4.43657	4.32814	4.21292	4.30991	4.27937	3.5953
ASHGA5P053078	0.0031944	0.0599994	3.27034	up	noncoding	ENST00000428867	SEPT7P2	GENCODE	593	chr7	-	45797582	45799071	ENST00000513147, uc001hog.1	CTAACATCTGCACCAATTACTCTTATAGGTGGAACAATCCAAAGTTTTAATCAAAGAAGG		47.6756	13.8954	5.44413	3.73468	41.6594	28.1774	71.9505	59.6284	40.2231	44.4145	6.17948	5	7.70182	8.31147	29.2669	26.9129	5.13005	5.14967	5.8258	5.70645	5.69445	5.15835	2.9675	2.54499	3.7401	3.81153	4.70017	4.64381
ASHGA5P038992	0.0459342	0.211016	3.26375	up	noncoding	ENST00000468377	RP11-475N22.4	GENCODE	1578	chr3	+	128208074	128221191		GACATGCTCTTGGATGGGGAAACTTAATATCAGAAAAATGTCAATTTTCCCATTTTTTCC	GATA2	44.7893	8.89904	5.01323	3.30671	10.0204	55.9581	74.5389	69.4685	50.4181	8.33174	10.1374	5	6.98668	6.68811	14.1796	10.4025	3.15528	6.1276	5.88016	5.9332	6.00102	2.98215	3.53928	2.54499	3.61154	3.52466	3.53896	3.08081
ASHGA5P026030	0.000500286	0.0282129	3.25867	up	noncoding	NR_073095	GNPDA2	RefSeq	1869	chr4	-	44703811	44728651		GGGTCTGCCGGAATTGGTCCAGATGGTCATATCGCTTTCAATGAGCCTGGATCCAGTTTA	GNPDA2	362.669	86.2173	8.34587	6.64159	470.453	342.232	285.627	290.8	335.784	451.12	122.461	104.811	71.2747	66.9947	75.5173	76.2457	8.37494	8.75983	7.86454	8.08073	8.7311	8.2641	6.96277	6.98003	6.79039	6.65895	6.17523	6.28216
ASHGA5P047504	0.00407168	0.066654	3.25754	up	noncoding	ENST00000426210	RP11-417O11.6	GENCODE	941	chr10	+	75788170	75789962		AGTGAATCAGGCCAGTTATAAGCACTGGGGAGTGATGGCAACTGTGGTTAACTGGAAAAT	VCL	43.0003	10.4005	5.3459	3.64211	42.9634	38.3726	40.5677	56.414	38.1577	41.5263	14.8282	11.469	12.0119	7.93151	5.27153	10.891	5.17149	5.59274	4.99321	5.62846	5.6216	5.06788	4.05083	4.05585	4.33014	3.74985	2.52539	3.14063
ASHGA5P049029	0.00590848	0.0768737	3.25581	up	noncoding	ENST00000573315	LINC00514	GENCODE	491	chr16	+	3051300	3052017		CTTCATTCTTTGTGTTTTCATTTATAATCGATTTATTAAAGTTGTTAGATAAAAATCTCA		24.5051	6.24263	4.46525	2.76224	31.9633	11.9369	24.7931	22.8545	38.1201	17.3626	5	7.08245	5	5	6.48499	8.88837	4.77195	3.90535	4.28217	4.32306	5.62017	3.88884	2.48982	3.45242	2.56964	2.56487	2.60162	2.89506
ASHGA5P054618	0.0383096	0.192979	3.22819	up	noncoding	ENST00000522718	RP11-150O12.1	GENCODE	1093	chr8	-	37278858	37351431		TTGAAGAATAAGAAGCCACAGCTTGTCAGGGAATCAGGCTGGAAAAATGTTATGAGACTG		49.1121	14.5213	5.24906	3.55833	15.3468	90.3547	40.0889	40.8499	89.6831	18.3492	5	5.78077	5.20846	5	36.7135	29.4251	3.75747	6.81524	4.97633	5.15984	6.81986	3.96562	2.48982	3.21009	3.23863	2.56487	5.05689	4.7897
ASHGA5P055788	0.000133111	0.0184212	3.20601	up	noncoding	uc001vdy.3	DLEU2	UCSC_knowngene	1279	chr13	-	50618047	50656139	ENST00000235290, ENST00000433070, ENST00000438752, uc001vdv.3, uc001vdw.3, uc001vdx.3, uc001vdz.3	CCATTTTATTACTAATAGCTTGAACCCTTTTAATGAAGACCTAACTCCTCCACCAGAAAT	DLEU1	1003.23	252.932	9.84385	8.16307	1217.61	820.243	1031.77	948.574	778.192	1222.95	356.136	326.689	235.977	210.107	201.466	187.215	9.67421	10.0665	9.8398	9.87868	9.97051	9.63342	8.42726	8.50307	8.46161	8.24666	7.66456	7.67525
ASHGA5P034759	0.000338226	0.0238972	3.1903	up	noncoding	ENST00000492121	CTD-2224J9.2	pseudogene	745	chr19	+	53945115	53945860	NM_001043351, NM_001043352, NM_001043353, NM_153649, NR_003148	GATAAACTGAAATGCACCAAAGAGGAACACCTCTGTACACAAAGGATGCTGGACCAGACT		2492.65	600.935	11.1037	9.43004	2330.65	1473.54	3651.44	3563.63	1500.12	2436.54	752.945	694.539	523.009	526.818	564.664	543.634	10.592	10.954	11.7024	11.809	10.9533	10.6117	9.46022	9.52407	9.54799	9.50283	9.24192	9.30321
ASHGA5P021838	2.78824e-05	0.0127094	3.18199	up	noncoding	NR_037659	POC1B	RefSeq	3102	chr12	-	89813497	89920039		ACCACATCCCCATGAGGAAAAAGTTGAGACTGTAGAAGATTTTTTTCTTCATCTTTTGAG	POC1B	429.605	99.6861	8.54259	6.87266	590.408	278.463	386.125	398.673	291.98	631.982	121.95	115.792	82.8739	75.9461	97.9484	103.606	8.68656	8.44742	8.32468	8.55403	8.52515	8.71767	6.95736	7.1107	6.99904	6.83249	6.57617	6.76017
ASHGA5P040075	0.0486478	0.218374	3.17601	up	noncoding	ENST00000448804	AC113617.1	GENCODE	601	chr4	+	118282504	118293891	ENST00000419264	CTTTGGTTCTCTAGGAAATTGAGTTCAGGAAAGCTACCAGGAATAAAACTCTTACTTTTT		33.1611	7.05755	4.54309	2.87587	5	44.6596	52.8302	38.8133	52.2439	5.41923	5	5	5	6.80945	11.7812	8.75468	2.46409	5.81417	5.3753	5.08405	6.05003	2.47087	2.48982	2.54499	2.56964	3.55104	3.22131	2.87844
ASHGA5P022901	0.00170685	0.0464476	3.16554	up	noncoding	NR_037923	DYX1C1-CCPG1	RefSeq	4838	chr15	-	55647420	55790782		TATGTAGAAGACCTGAAAGATGTCTGAAAATTCCAGTGACAGTGATTCATCTTGTGGTTG	DYX1C1	25.1029	7.99014	4.53394	2.87149	31.6881	25.9695	13.5973	21.7001	25.6546	32.0077	5	5	5	5	12.6727	15.2681	4.75937	5.02999	3.37784	4.24652	5.07347	4.71649	2.48982	2.54499	2.56964	2.56487	3.33962	3.72003
ASHGA5P032845	0.0266755	0.160708	3.15055	up	noncoding	ENST00000585303	CTC-297N7.7	GENCODE	566	chr17	+	10515224	10526172		GTGTGTGTGTAGCTTTGAAAATACAAAGTATTGGGAATAGGAACTGTGATACAAACAAAG		490.415	122.39	8.64634	6.99073	348.624	183.611	803.976	738.392	290.43	577.458	206.952	183.117	57.844	49.9928	131.949	104.485	7.97449	7.84645	9.45441	9.49417	8.51597	8.59253	7.69133	7.72311	6.48938	6.24921	7.01927	6.7721
ASHGA5P039588	0.0294432	0.1679	3.14661	up	noncoding	ENST00000565254	RP11-50D9.3	GENCODE	3843	chr4	-	128761352	128765195		TAGGAACTAAACTGCCAAAAGTTATTTTCCATAATGACTAGAGTCAGTCATCACATACAC		341.652	53.1644	7.62434	5.97054	598.971	48.6043	288.384	420.681	45.0506	648.223	60.3155	46.853	45.8084	41.4297	63.1917	61.3883	8.71034	5.9275	7.8803	8.63382	5.84661	8.74748	5.9731	5.88497	6.16108	5.97659	5.8905	5.93699
ASHGA5P030315	0.0289029	0.166811	3.1462	up	noncoding	ENST00000559569	RP11-20G13.2	GENCODE	198	chr15	-	99936817	99941520		CTCTCCAAGTGAAAATTTAAAATTACTGCAGTTTTGGCCTGATGATGTTAACCAGCAAGA		51.2551	11.2381	5.37161	3.718	83.1145	58.4175	16.6698	23.2577	65.0968	60.9746	9.33758	15.0776	7.54622	12.0181	12.4399	11.0092	6.06118	6.18844	3.69455	4.34708	6.35294	5.58549	3.42875	4.3973	3.7159	4.30142	3.30902	3.15563
ASHGA5P036838	0.00302719	0.0591639	3.1459	up	noncoding	TCONS_00025860	XLOC_012138	LincRNAs identified by Cabili et al	907	chr17	+	20691696	20692707	ENST00000578585, NM_005063	GCTGTCATTAGTCTATATGGTTCTCCAAAAAATTGAATGAATCCATTGGAGAAGCAGTGG		14280.3	3260.3	13.5207	11.8672	24473	10331	6569.49	6473.49	11337	26497.7	3915.84	3562.1	3014.99	3011.47	3051.84	3005.59	13.9776	13.8647	12.6096	12.7088	13.9245	14.039	11.7844	11.797	11.9982	11.956	11.7958	11.872
ASHGA5P033616	0.0138038	0.111947	3.14027	up	noncoding	uc002lfu.1	AK093940	UCSC_knowngene	3067	chr18	-	52773134	52791537		CAGTCAAGCCAACAAAACTGTTTCTACCACTGAGGATGAAATTTGTAAAATTTTCTCTCA		74.0659	18.7624	5.98252	4.33163	83.0254	93.7561	37.9749	34.7733	97.7993	97.0667	14.4294	12.2278	21.7082	5.37016	24.0605	34.7781	6.05962	6.86399	4.89642	4.92924	6.93902	6.20682	4.01135	4.13816	5.14158	3.24811	4.40502	5.04556
ASHGA5P018317	0.0114728	0.102475	3.13582	up	noncoding	ENST00000451884	AC068491.1	GENCODE	423	chr2	-	112005726	112123291		TGCTTCCTAAGGCTCTGCCGACTTCCAGTTCTGGAACAAGATGGTTAAACTCATTTTTCC		105.342	24.696	6.52832	4.87948	104.03	146.376	73.39	57.6912	157.034	93.5299	28.0407	27.3706	22.1174	23.2655	23.7555	23.6266	6.35938	7.51373	5.85583	5.66083	7.62739	6.15276	4.91344	5.18082	5.16656	5.1966	4.38499	4.43444
ASHGA5P055333	0.00185961	0.0480328	3.10378	up	noncoding	uc001rie.1	AK000807	UCSC_knowngene	446	chr12	+	27809602	27810048		GTTGATAGAGGTAAGAAGATATATTTCACATTTATCATCTCATTTTGTTAAAGTCCTCCA	PPFIBP1	32.0643	10.1067	4.93484	3.30081	30.5234	30.2015	40.1382	27.2546	32.254	32.0141	5	6.2723	5	5.42144	20.3116	18.6349	4.71108	5.24762	4.97824	4.56914	5.38636	4.71659	2.48982	3.30222	2.56964	3.26234	4.12728	4.05357
ASHGA5P013620	0.00115004	0.0400851	3.0874	up	noncoding	NR_036627	RBM5	RefSeq	3075	chr3	+	50126340	50156397		AGGAAAACAGAAAAAGTTGGTGATTCAAGGAAAGCACATTGCAATGCATTATAGCAATCC	RBM5	48.219	12.8037	5.49915	3.87276	55.0664	52.671	43.542	38.9089	43.9935	55.132	18.7699	9.68646	12.8942	5.80219	16.3243	13.3453	5.5066	6.04641	5.09268	5.08762	5.81335	5.44823	4.37373	3.84183	4.42014	3.34501	3.77037	3.48546
ASHGA5P052463	0.0245466	0.153795	3.07342	up	noncoding	uc003lrn.1	PDGF	UCSC_knowngene	876	chr5	-	149492803	149493679		TAATATTAAACCTGGTGCTTCTCACTCACAGACTTTGTGGTCTCTCTCGGGTTTGGGTTC	PDGFRB	4726.24	1114.49	11.9487	10.3289	3744.14	6509.65	2354.53	2133.01	8916.4	4699.69	1310.51	1232.21	1089.81	1126.21	993.86	934.37	11.2491	13.1692	11.0741	11.0851	13.5935	11.5213	10.2607	10.3233	10.5599	10.5546	10.1261	10.1487
ASHGA5P027509	0.000690066	0.0315926	3.0706	up	noncoding	ENST00000550548	RP11-1016B18.1	GENCODE	2945	chr12	-	98123825	98150295		GAGATTCAGAGTCATGCTAAGACAGAATTTCAATGCTTACATTGTTCTCCTCAAAGATAA		23.4909	6.43354	4.42463	2.80611	24.5453	13.1627	21.4789	22.4352	19.8285	39.4947	5	5	5.76983	5	5	12.8314	4.40784	4.04507	4.06195	4.29601	4.73607	5.00083	2.48982	2.54499	3.36784	2.56487	2.44967	3.41945
ASHGA5P025670	0.00127345	0.041483	3.07022	up	noncoding	uc001nhf.1	LOC646813	UCSC_knowngene	609	chr11	+	50368317	50379803		GAGACATTAATGCTTATCCTGAAGTTCACATTGTTCTTATGTCTGCTACTATTGATACCA		68.2096	17.8692	5.90342	4.28508	97.0045	39.9583	65.9462	75.5674	37.1741	93.6069	12.1444	11.3013	9.01928	11.5275	34.9614	28.2613	6.26519	5.65258	5.70033	6.06194	5.58665	6.15385	3.78182	4.03818	3.94866	4.24542	4.97373	4.72269
ASHGA5P029706	0.00992353	0.0977774	3.06075	up	noncoding	ENST00000556926	RP11-356K23.2	GENCODE	458	chr14	+	89821403	89822915		ACAATTGTAACCCTGTAAAGCTGATGAGATATTAAAACAAGACAAAAACTGAAAACGAAA	FOXN3	209.54	53.5093	7.51972	5.90584	117.039	137.992	304.276	262.892	277.27	157.774	84.6613	65.1406	40.8009	50.0324	47.0451	33.3755	6.51475	7.42772	7.96078	7.92373	8.44908	6.84226	6.44446	6.32601	5.99784	6.25092	5.43697	4.97882
ASHGA5P019608	0.000152679	0.0190509	3.04718	up	noncoding	NR_024526	ARL6IP6	RefSeq	1804	chr2	+	153574406	153617767		TACGCACCAGAGTTGCATGCTGAGAATTTGAAAAATGAAGATGATGTAGACACTGGACTA	ARL6IP6	335.661	80.9624	8.15019	6.54271	516.235	186.382	330.458	301.654	196.15	483.084	114.962	101.681	62.5019	58.6631	67.6797	80.2859	8.50258	7.8679	8.08798	8.13502	7.95463	8.35303	6.87167	6.94055	6.5989	6.47184	6.00367	6.36965
ASHGA5P019193	0.0298283	0.169116	3.03361	up	noncoding	NR_027169	C17orf76-AS1	RefSeq	1068	chr17	+	16342300	16345340	ENST00000472367, ENST00000478103, ENST00000484836, NR_027161, NR_027162, NR_027163, NR_045026	AGAGAACTGGGAAGTGCCGTCAGAAGCGATAACTGACGACGTCTAATGTCTATCTGACCG	FAM211A	149.089	23.9887	6.40924	4.80821	322.037	26.5126	84.6562	84.6508	31.4782	345.202	19.4048	19.0719	20.7048	15.5298	35.1101	34.1106	7.86363	5.05789	6.05895	6.22516	5.3526	7.89722	4.41962	4.70624	5.07606	4.65291	4.98144	5.01297
ASHGA5P053210	0.00028491	0.0224732	3.03243	up	noncoding	ENST00000411909	AZGP1P1	pseudogene	902	chr7	+	99578384	99585158		ATGATGGAAAGGACTACATTGAATTCAACAAAGAAATCCCAGCCTGAGTCCCCTTGGTCC		578.084	149.624	9.05922	7.45875	585.651	528.474	618.551	643.953	536.195	555.68	148.304	128.446	112.241	129.776	190.009	188.965	8.67269	9.39911	9.04651	9.28665	9.41013	8.54025	7.22416	7.24946	7.43004	7.58188	7.57742	7.68952
ASHGA5P028976	0.0349317	0.183408	3.02938	up	noncoding	uc001vvr.1	AK022914	UCSC_knowngene	4651	chr14	-	19880208	19925333	ENST00000447898, uc010ahe.1	AAGAAAAACTACTTGCTGCCCTTACTTGAAGCTCAATTATTTAAAACAAAGAAAAAATAG		643.315	158.157	9.01087	7.41184	843.561	819.289	273.874	243.554	840.235	839.378	103.713	67.0143	134.881	115.522	272.014	255.798	9.17832	10.0644	7.80093	7.80947	10.087	9.12507	6.73905	6.36314	7.67643	7.42379	8.11612	8.15254
ASHGA5P033710	0.026339	0.159831	3.00039	up	noncoding	ENST00000577848	RP11-874J12.4	GENCODE	1455	chr18	+	3653409	3656282		ACGCATGCTTCAGATTTGGATTTTTCTTTTTCTGCTGGCATTGCAAGAACGTAACTAAAC	DLGAP1	49.3139	13.7649	5.3649	3.77975	41.8681	30.0104	90.8728	82.1183	24.2098	26.8038	10.5633	5.56449	13.6557	5	24.1834	23.6227	5.1368	5.23875	6.15947	6.18271	4.9955	4.47619	3.5971	3.16936	4.50096	2.56487	4.41218	4.43404
ASHGA5P043538	0.021359	0.142418	2.99212	up	noncoding	ENST00000417460	AC003986.7	GENCODE	692	chr7	+	19159555	19161539		CACTCACTTCACTTGTATCAAAGAGTTGCTGGAATAACTGATGAAAGAATGCAAGAAATA		76.4502	16.6462	5.43497	3.8538	91.5055	131.01	5.18233	10.6032	135.001	85.3995	12.7133	18.14	5	5	30.3855	28.6387	6.18844	7.34818	2.45409	3.18688	7.40145	6.03078	3.84249	4.64317	2.56964	2.56487	4.75635	4.7463
ASHGA5P038489	0.0353284	0.184312	2.97837	up	noncoding	ENST00000450461	ZRANB2-AS1	GENCODE	553	chr1	+	71514537	71532867	NR_038420	GAAGAATACTTACTGCTTATTCAACAGAAGACTTCTGGATCAACCATGAAAACATTCTAC	ZRANB2	32.2008	8.99932	4.92052	3.346	30.4978	37.465	26.5359	22.8547	40.3148	35.5365	11.7714	5	7.66981	14.3666	5.79237	9.39579	4.70879	5.55876	4.37916	4.32324	5.69741	4.85579	3.73734	2.54499	3.73426	4.54401	2.55622	2.95918
ASHGA5P056248	0.00108489	0.0389373	2.97615	up	noncoding	TCONS_00001416	XLOC_000734	LincRNAs identified by Cabili et al	1381	chr1	-	23608314	23610576		TGATTTTATGATTTCGTGACTGATGCTGAAATGGAAGCCAACCACTGCAGAAATTTGGGG		24.9259	7.98152	4.5626	2.98915	25.4821	24.1033	33.4038	22.2624	15.732	28.5717	5	5	6.11425	5	15.22	11.5548	4.46336	4.92581	4.70829	4.28488	4.43055	4.56272	2.48982	2.54499	3.44321	2.56487	3.65923	3.2328
ASHGA5P041021	0.00174841	0.0468342	2.9721	up	noncoding	ENST00000423102	PMCHL1	pseudogene	261	chr5	+	22142481	22143012	ENST00000415808, ENST00000430902, ENST00000457791, NM_002674, uc003jgl.3, uc003jgm.3, uc003jgn.3, uc010iue.3, uc011cnp.1, uc011cnq.2, uc011cnr.2, uc011cns.2, uc011cnt.1, uc011cry.2, uc011crz.2, uc011csa.2, uc011csb.2, uc011csc.2	GAGAAACTGGGGATGAAGAAAACTCAGCTAAATTTCCTGTAGGAAGGAGAGATTTTGACA		70.653	21.2288	6.04673	4.47525	61.9797	70.0244	76.0922	70.6148	83.242	61.9647	16.1879	16.1798	7.9777	10.0539	37.689	39.2843	5.66583	6.4449	5.9046	5.95905	6.70149	5.60454	4.17199	4.49199	3.79007	4.05909	5.09975	5.23862
ASHGA5P032940	0.011745	0.103556	2.96999	up	noncoding	ENST00000578585	RP11-283C24.1	GENCODE	1514	chr17	+	20691383	20692897	NM_005063	TCTCCAAAAAATTGAATGAATCCATTGGAGAAGCAGTGGATTAACTAGCCAGACAAAATT		1066.69	246.234	9.73701	8.16656	1540.04	728.962	535.709	493.617	1081.79	2020.02	294.641	276.968	235.251	241.045	216.358	213.142	10.0046	9.89039	8.83168	8.87023	10.4814	10.3438	8.16881	8.2818	8.45758	8.44838	7.76609	7.87668
ASHGA5P045265	0.000296976	0.0229544	2.96968	up	noncoding	uc004afw.3	CBWD5	UCSC_knowngene	2975	chr9	-	70181136	70195743		CCAGCATTATTTTCATATTAGGAAGCAGGAGAAAGTTAAGGAACTCTAAGCAATACTAGA		240.264	61.3968	7.75038	6.18007	295.991	214.839	184.353	194.499	251.05	300.851	66.8779	53.9018	47.8173	49.902	77.1956	72.6865	7.7512	8.07464	7.20644	7.46612	8.29447	7.70939	6.11505	6.07494	6.22594	6.24588	6.20647	6.21213
ASHGA5P017791	0.0344702	0.182141	2.96369	up	noncoding	ENST00000445814	XIST	GENCODE	437	chrX	-	73047635	73051045		GCTGAATGAATGTGTCTTACCCATTTCCATGTTTCTCTTGCTAATTTCTTTCGTGTGTGC		292.052	76.3363	7.86656	6.29917	119.537	293.309	513.234	449.189	283.276	93.7655	28.1076	50.6412	52.4948	50.0374	147.53	129.207	6.54199	8.53497	8.75629	8.72983	8.47991	6.1564	4.9169	5.98848	6.354	6.25112	7.18471	7.09981
ASHGA5P023343	0.00261173	0.0557646	2.9509	up	noncoding	ENST00000584327	SNHG15	GENCODE	505	chr7	-	45022735	45026159	ENST00000582727, NR_003697	ACTGTCACAGCAACTCCTTTGCAAGATGCCCCGGCCAGGAATAGTTGCTGAACACCCCAG		805.724	188.133	9.32209	7.76094	1317.14	734.787	549.296	540.263	300.562	1392.3	246.722	219.921	188.521	168.559	165.296	139.777	9.77921	9.90685	8.86532	9.00828	8.56335	9.80956	7.92824	7.96741	8.15303	7.93866	7.35867	7.21962
ASHGA5P027598	0.0286951	0.166637	2.9469	up	noncoding	ENST00000547963	RP11-438N16.1	GENCODE	2088	chr12	-	114182381	114211488		ACAGATAATCATCACTACGAGTATATTGTGTGCCTGCTAAGCACCACACCTGAGATAAGC		79.6368	24.4552	6.06008	4.50089	71.4507	39.4053	131.379	122.99	34.0213	78.5745	51.8899	31.6093	15.6891	32.2013	5.52508	9.81674	5.86152	5.63297	6.70633	6.77323	5.46148	5.92498	5.76299	5.36793	4.69127	5.63234	2.53897	3.01182
ASHGA5P022540	0.00255027	0.0549687	2.9307	up	noncoding	ENST00000561384	CTD-2008A1.2	GENCODE	1045	chr15	-	45119397	45176892	ENST00000558556, NM_003104	CTAAAACCAGGTGATCGTGTTGCCATCGAATCTGGTGCTCCCCGAGAAAATGATGAATTC		335.734	72.6358	7.85795	6.30671	592.59	86.289	299.281	259.029	107.017	670.197	143.902	46.0392	68.1698	69.3067	45.6977	62.6988	8.69355	6.74809	7.93651	7.90324	7.07222	8.79412	7.17848	5.85811	6.73051	6.70833	5.39422	5.97061
ASHGA5P049018	0.000174324	0.0192557	2.92396	up	noncoding	ENST00000571865	PDPK2	GENCODE	2365	chr16	-	2683898	2688722		CGATATTCAGATTTCGGCCTTAGTTATGCCAAAAATGGAGAACTACTTAAATATATTCGC		96.0374	24.536	6.40548	4.85755	65.4134	62.455	156.979	137.13	81.0519	73.1956	27.6088	19.4277	20.0514	27.2617	31.7362	21.1304	5.74347	6.28361	6.97342	6.94128	6.65966	5.83142	4.89392	4.72877	5.03261	5.4098	4.82637	4.25385
ASHGA5P049198	0.0197367	0.136361	2.92394	up	noncoding	TCONS_00023943	XLOC_011259	LincRNAs identified by Cabili et al	346	chr15	+	53375035	53393040		TTCTTGCCCTGGGTCATCCTGCACTCAGTGTTGACTTTGTGGCATCTACTGAAATACTTT		768.848	183.747	9.2655	7.71758	1243.09	744.125	373.816	326.641	679.517	1245.9	124.079	272.462	175.047	197.369	171.915	161.609	9.70434	9.92436	8.28017	8.25667	9.76699	9.66045	6.98003	8.25859	8.04533	8.15691	7.42379	7.44084
ASHGA5P040885	0.0166697	0.124466	2.90135	up	noncoding	ENST00000520324	CTB-43E15.4	GENCODE	566	chr5	-	173213792	173215416		AAGGAGGGAAGGAGGGGCCTAGCCTGAGGAATAAAGAATAATAAAAGCAGGAAAACAATT		174.062	39.676	7.07851	5.54178	70.1121	122.958	344.338	315.267	122.494	69.2013	47.3007	46.5986	29.3629	32.9273	38.6059	43.2604	5.83542	7.25932	8.15283	8.20414	7.26476	5.75459	5.63562	5.8758	5.54653	5.66521	5.1401	5.38743
ASHGA5P027695	0.0368217	0.188549	2.88612	up	noncoding	ENST00000561864	RP11-474D1.4	GENCODE	577	chr12	-	130509037	130529501		CTGGCTCCGAGTGTCCGTATCGCGTGGCTGTATCATTTCAGAAAGCGTATTCAAGGAGCG		88.02	17.3358	5.64273	4.1136	189.787	22.2791	42.3906	39.9834	15.5677	218.113	21.86	14.8516	5	10.3702	29.5027	22.4304	7.15622	4.8162	5.0565	5.12681	4.41617	7.28447	4.57422	4.37767	2.56964	4.10027	4.71205	4.34773
ASHGA5P022714	0.0430123	0.203514	2.87985	up	noncoding	ENST00000561362	RP11-20G13.3	GENCODE	323	chr15	-	99935383	99936798		GATATGTAAAGTCTGTCATCCATTTGCAGCAAATTTTGCCTACGGTATGAAATAGGAGTT		240.636	53.0983	7.50742	5.98143	341.961	284.454	87.677	71.1887	317.839	340.695	53.0013	50.6724	52.779	46.7251	55.9312	59.4805	7.94874	8.48415	6.10846	5.97291	8.65178	7.87848	5.79385	5.98996	6.36304	6.14512	5.70692	5.88967
ASHGA5P054918	0.00532987	0.0733466	2.87441	up	noncoding	ENST00000545920	SNHG1	GENCODE	625	chr11	-	62620543	62621814		CTAATTGAATGATTTTTTGATTCAGGAGCAGCTTGTTGCTATATACCATTGAAAAGCCTT		176.098	49.7483	7.31801	5.79474	138.446	137.862	248.593	221.072	159.269	151.345	66.6672	59.2807	50.6104	59.6382	29.5436	32.7496	6.73187	7.42649	7.65732	7.65302	7.64926	6.79009	6.10947	6.20066	6.30118	6.49104	4.71495	4.95117
ASHGA5P029915	0.00205483	0.0498858	2.86716	up	noncoding	uc021sis.1	DQ580140	UCSC_knowngene	304	chr15	-	34666315	34666619		TTGAGACCTTCAACACCCCTGCCATATATGTGCCATCCATGCTGTGCTGTTGCTGTATGC		5362.13	1348.59	12.0859	10.5663	7555.03	1853.13	6573.66	5830.57	2060.59	8299.8	2055.06	1638.88	1004.55	1089.95	1187.7	1115.41	12.2371	11.2987	12.611	12.5857	11.4496	12.3334	10.9021	10.7212	10.4438	10.5164	10.3973	10.417
ASHGA5P021153	0.000115727	0.0179767	2.86362	up	noncoding	NR_048579	ADAM15	RefSeq	3066	chr1	+	155023747	155035252	NR_048577, NR_048578	ATGAGGGCACATATCCCGGTGGTGCCTTTAATGGTGACAGTCTCAGGGGCCAGCCAAGCC	ADAM15	189.822	48.1496	7.35616	5.83832	201.932	84.9454	282.668	234.415	140.022	194.948	49.6688	46.3849	43.5496	43.6927	55.4905	50.1108	7.2372	6.72447	7.84766	7.74502	7.4551	7.12752	5.70468	5.86771	6.08671	6.05018	5.693	5.62765
ASHGA5P042403	0.0374392	0.190472	2.86287	up	noncoding	ENST00000419956	RP1-187N21.2	GENCODE	2279	chr6	+	34252266	34254545		ATAACTGCTCTTTGGCTCTGTGTGTGAAGATTGGGGGAGAGGATGTAAACTAAGAGTATA		671.323	174.775	9.12815	7.61069	273.383	754.892	1025.62	973.965	739.945	260.128	141.728	162.553	98.6468	113.791	270.669	261.261	7.64899	9.94505	9.82967	9.92591	9.89622	7.52305	7.15735	7.56874	7.24464	7.40497	8.10932	8.17911
ASHGA5P051585	0.00710013	0.0833412	2.86108	up	noncoding	ENST00000485404	RP11-433A10.1	GENCODE	555	chr3	+	72202043	72221401		AAAGAGAATGGTTTGTTTCCTTTCGTCTTCCTCCACGATGCATTTTACGATTGCAGAGGG		246.49	64.0007	7.47214	5.95559	457.211	110.151	190.552	143.171	85.2762	492.577	116.598	47.1522	86.7004	27.6295	18.2275	87.6971	8.34193	7.10026	7.26153	7.00563	6.74108	8.38244	6.89085	5.89258	7.06054	5.42638	3.94996	6.5132
ASHGA5P028982	0.00600809	0.0773394	2.85073	up	noncoding	ENST00000548107	CTD-2314B22.3	GENCODE	617	chr14	-	19912754	19925311	ENST00000547779, ENST00000551881, uc001vvu.3, uc002tte.3, uc002zku.3	TAAAGGGGGCTCTCTGGCCTTGAAATAGTGATGTTTTTTATACAGAAAGGAGAATGCAGA		153.802	37.5568	6.89289	5.38156	282.479	112.331	81.672	72.8844	96.6599	276.788	37.2245	17.8182	23.2617	27.4585	57.6689	61.9089	7.68967	7.1297	6.00701	6.00784	6.92242	7.60069	5.30828	4.62256	5.23706	5.41821	5.75152	5.95173
ASHGA5P040511	0.000668192	0.0312405	2.84855	up	noncoding	ENST00000527880	RP11-466P24.2	GENCODE	1938	chr5	-	75465909	75470170	NM_001010942, NM_001251917, NM_001251918, NM_001251921, NM_001251922, NM_015646	CAGAGACCCGGTGACAGCGTGAGAGGTTCGCAGAGTACTAGGTTTTGACAAGCTTGCATC	SV2C	362.106	101.693	8.36602	6.8558	423.723	303.263	398.517	342.767	298.026	406.34	144.664	131.506	90.6743	91.3911	76.9187	75.0042	8.23522	8.58415	8.37793	8.3315	8.55054	8.1168	7.18747	7.28087	7.12021	7.08825	6.20146	6.25653
ASHGA5P025861	0.000835218	0.0342701	2.84259	up	noncoding	NR_040103	CARKD	RefSeq	2612	chr13	+	111267806	111292342	NM_001242881, NM_001242882, NM_001242883, NM_018210, NR_040104	ATGACGCTGTGAGGCCCTATGGACAGCGATGACAGCCATGGATCTGTGCTAAGACTCAGC	CARKD	46.0641	12.7719	5.38692	3.87971	55.2623	30.4863	54.1678	45.298	27.8563	63.3139	6.25909	11.3082	9.10875	10.7758	16.1451	23.0346	5.51191	5.26239	5.41131	5.31097	5.19043	5.6345	2.97823	4.03861	3.96255	4.15563	3.75169	4.39155
ASHGA5P014668	0.00110185	0.0392779	2.84227	up	noncoding	ENST00000412301	AC129778.2	GENCODE	476	chr9	-	42853719	42857852	ENST00000432011	TGGATGGTGGCTTCCAATTGTGGACAAGATAAGGACCATTGCCCAGGCTGTCTATGGAGC		1026.11	266.456	9.77789	8.27085	1578.23	784.966	698	677.47	777.804	1640.19	330.993	321.821	234.516	240.693	252.595	218.118	10.0443	9.9991	9.24346	9.36333	9.96963	10.0475	8.32662	8.48262	8.4517	8.44547	8.00838	7.91028
ASHGA5P053289	0.0398762	0.195733	2.82413	up	noncoding	NR_029467	SELL	RefSeq	2206	chr1	-	169659805	169677997		TGTCTTGCAGATTTCCTGGCACATCATGGAACCGACTGCTGGACTTACCATTATTCTGAA	SELL	88.0452	20.025	6.05459	4.55679	59.0188	168.506	34.499	29.0997	154.917	82.2305	24.8679	23.5438	14.5536	14.731	23.9556	18.4978	5.59842	7.72392	4.75479	4.66444	7.6029	5.98309	4.75327	4.98431	4.58493	4.57969	4.39775	4.04078
ASHGA5P036158	0.0162186	0.122879	2.82071	up	noncoding	uc002tte.3	BX648270	UCSC_knowngene	4566	chr2	+	132442469	132457442		TAGAAGCAGACGTCTACTCACTGTCATTCTTTTGTCTTTTGGAGAATAAAGTTAGCTATT		37.3163	13.1437	5.06818	3.57212	40.7812	49.2079	28.813	17.6444	37.9188	49.5324	13.5501	5	7.23581	5	17.7316	30.3447	5.10124	5.94861	4.49856	3.94881	5.61311	5.29876	3.92204	2.54499	3.66282	2.56487	3.90318	4.83482
ASHGA5P026974	0.0298955	0.169372	2.81069	up	noncoding	ENST00000547042	RP4-816N1.7	GENCODE	287	chr12	-	2906301	2913104		AAGGAGAATTTGTCCTTGCGATCCAGACTGGAGTCAAACTTTGTGCCATCTAATAGCCAG	FKBP4	47.805	12.5548	5.06288	3.57195	97.5949	10.7571	31.8619	36.4651	17.5275	92.6237	5	5	7.41278	7.65789	23.845	26.4129	6.27298	3.75767	4.64262	4.99224	4.57076	6.14099	2.48982	2.54499	3.69053	3.70171	4.39012	4.61454
ASHGA5P030748	0.000574638	0.0298812	2.80561	up	noncoding	ENST00000579581	RP11-697E2.7	pseudogene	588	chr15	+	90818360	90818948		TGGTAATTTACCCCGTGAAGTACACTCAACCTTCAACCTTCATGCCAAGCCCCGCTGTCA		4124.03	1093.65	11.7316	10.2433	7363.23	2816.63	2368.89	2164.21	2956.5	7074.73	1645.06	1533.73	773.657	817.977	942.705	848.754	12.2002	11.9158	11.0876	11.1126	11.9754	12.0979	10.5866	10.6223	10.0854	10.1226	10.047	9.99589
ASHGA5P049750	0.0045019	0.0685758	2.80365	up	noncoding	TCONS_00013599	XLOC_006253	LincRNAs identified by Cabili et al	5358	chr7	+	130610772	130618587		ACTGACATGGCTTTAGGAAACACAGCACATTCACAAACATCTGAAGCCAACTGCAAGGCA		40.8435	12.5695	5.19903	3.71173	56.4271	20.6777	37.202	41.0762	33.6618	56.016	9.50324	8.61561	11.2679	5	23.8748	17.1554	5.53939	4.70767	4.86437	5.16679	5.44609	5.46987	3.45435	3.69306	4.24759	2.56487	4.39117	3.91931
ASHGA5P015330	0.00208515	0.0500811	2.79886	up	noncoding	ENST00000426828	CCT6P3	GENCODE	2238	chr7	+	64498737	64535091	ENST00000419314	TTGCCTCCAGCAAATTCAACACCCAACAGCTTCCTTAATAGCAAAGGTAGCAACAGCCCA		1738.22	511.147	10.6768	9.19193	1510.97	1853.53	1884.62	1767.63	1889.48	1523.08	654.522	620.512	468.064	441.949	452.909	428.928	9.96963	11.3005	10.7405	10.8028	11.3079	9.93926	9.2751	9.36876	9.40444	9.27145	8.89583	8.93602
ASHGA5P038236	0.00416894	0.0668218	2.79843	up	noncoding	ENST00000428083	RHOA-IT1	GENCODE	517	chr3	-	49402577	49404439		ACGTATTCCATGCCGTTGGTTCACTTAGATCATTTTCAGCAGTTATGATTGATTGATTGA	RHOA	27.3064	7.57513	4.62452	3.1399	24.9064	22.2327	49.2921	34.1682	16.6612	16.5781	9.74623	5	5.0715	8.74965	5	11.8834	4.43087	4.81264	5.2748	4.90193	4.50325	3.82361	3.48751	2.54499	3.20475	3.87354	2.44967	3.27893
ASHGA5P051728	0.00885785	0.0921054	2.79779	up	noncoding	uc003fap.1	AK130481	UCSC_knowngene	1853	chr3	-	155546707	155548560		CATCAAACCAGAATTGTCGAACACCTGATGCTGTTGAGGTAAGTATGTTTTAATTTTAGA	SLC33A1	880.46	238.693	9.44705	7.96276	1558.08	435.608	686.565	610.329	457.867	1534.31	386.712	397.217	196.941	180.654	143.031	127.601	10.022	9.11324	9.21791	9.20553	9.17498	9.94867	8.54628	8.76281	8.20908	8.03668	7.14006	7.08164
ASHGA5P019065	0.00733782	0.0844151	2.79755	up	noncoding	NR_037985	TTC19	RefSeq	3642	chr17	+	15902693	15932723		CGAGAATGAGTTGAGCATTATGAAAGATGAGCCAGAAGAGGCTGAGTTAATTTTGCATGA	TTC19	87.6809	23.8811	6.15666	4.67249	159.935	46.9398	69.6314	58.5308	49.8604	141.188	37.8303	40.5362	11.172	15.6598	19.7702	18.3183	6.93116	5.8793	5.77432	5.68173	5.98564	6.68783	5.33078	5.69456	4.23757	4.66369	4.08416	4.02421
ASHGA5P052792	7.36769e-05	0.0159021	2.79584	up	noncoding	ENST00000427501	SNHG5	GENCODE	680	chr6	-	86386799	86387711	ENST00000431043	GACTAGCAGCTTCATTTTGAAGTAGGTTGTATGGCTTAAAAGTTCTGTAGTATTTGTACT		972.984	262.09	9.74991	8.26663	1405.39	681.342	883.443	847.511	688.814	1331.4	293.327	258.528	242.754	273.246	262.104	242.581	9.87819	9.78643	9.59607	9.70371	9.78854	9.74654	8.16176	8.19177	8.50082	8.61117	8.06179	8.07246
ASHGA5P057614	0.00078666	0.0334467	2.79107	up	noncoding	TCONS_00019667	XLOC_009474	LincRNAs identified by Cabili et al	1588	chr11	-	65266528	65268493		TCTTCTCCAATCTTCTAAGTCTTCATATTTTCTCTTAAAATCTTAAGCTATTAAAATTAC		72.4153	21.9886	6.05673	4.57591	62.4473	52.9995	105.091	68.4774	66.032	79.4446	22.927	16.2374	12.7576	8.23536	36.2532	35.5213	5.6782	6.05813	6.37848	5.91366	6.3725	5.93942	4.64047	4.49719	4.40489	3.79762	5.03475	5.08055
ASHGA5P018951	0.0316464	0.174386	2.78246	up	noncoding	NR_030774	UPRT	RefSeq	2570	chrX	+	74493893	74524732		GCTTTTCATCATCAGACTTGTTGTGGAAGAGGGATTGAATCAGCTGCCATATAAAGAATG	UPRT	89.0514	21.9206	6.10385	4.62749	169.562	71.6229	43.8298	35.0846	62.6597	151.55	26.661	29.284	15.5527	22.5044	12.1789	25.3425	7.00834	6.48213	5.10176	4.94007	6.29887	6.79193	4.84391	5.2705	4.67954	5.14953	3.27642	4.54502
ASHGA5P029046	0.0192033	0.134025	2.77652	up	noncoding	TCONS_00010340	XLOC_004829	LincRNAs identified by Cabili et al	1165	chr5	-	55745620	55749277		GAGTGTGTGTGTGTATTTATATTGTTGAGCAGGGATAAAAATATCAGAGGAATATGTACC		1592.3	475.711	10.4341	8.96083	1256.1	752.194	2445.74	2048.61	1085.23	1965.96	785.583	671.74	247.544	211.71	531.543	406.145	9.71734	9.94028	11.1342	11.0242	10.4879	10.3007	9.5267	9.46686	8.52413	8.25764	9.13723	8.85241
ASHGA5P019000	0.0059668	0.0770015	2.7754	up	noncoding	NR_048535	WDR4	RefSeq	2060	chr21	-	44269335	44299699		TGGCACATGTTGATGATGACAGCCTCTTCATCTATGACTGCAGTGCTGCAGAAAAGAAGT	WDR4	76.597	20.5169	6.02013	4.54744	104.798	27.0246	84.5585	91.8136	51.0617	100.326	24.3474	12.7781	26.6671	24.3875	22.0046	12.9167	6.36812	5.08786	6.05638	6.34374	6.01829	6.24642	4.72138	4.19073	5.42407	5.26042	4.25753	3.4305
ASHGA5P044617	0.000214619	0.0202701	2.77315	up	noncoding	uc001hog.1	AK124970	UCSC_knowngene	2669	chr1	+	224189608	224197818		GGGTGGTTAAACTTTCTCTTCTTAACATTTTAAAACTCTTCTTAGCAAAGGTCACCAAAC		108.101	29.898	6.58639	5.11487	116.438	62.4671	127.116	151.901	75.3258	115.356	25.1529	20.9616	24.3225	20.5252	44.6823	43.7436	6.5071	6.28411	6.65802	7.09144	6.55197	6.42571	4.76819	4.82924	5.29521	5.02931	5.36422	5.40304
ASHGA5P044744	0.000202954	0.0202389	2.77077	up	noncoding	ENST00000518096	TUBBP1	GENCODE	1646	chr8	+	30209388	30211034		CGCTGCTCCAGCATCTAGGGCATATTCCAACCTTCCAGCCTGCGACCTGCAGAGAAAAAA		414.849	101.996	8.38565	6.91537	688.629	200.119	366.22	366.163	198.884	669.08	118.818	86.9669	84.1035	89.6352	119.9	112.555	8.89396	7.9729	8.25001	8.43228	7.9729	8.79187	6.9192	6.72397	7.01816	7.06131	6.87841	6.89114
ASHGA5P054915	0.000376874	0.0249854	2.76939	up	noncoding	ENST00000535689	SNHG1	GENCODE	550	chr11	-	62620825	62622960	ENST00000540865, uc001nvt.3	GGAGTTTGAGGTAAATGGCTTTGCAATAGTTACCATCAATGGCTGCTATATAAAATTTTC	SLC3A2	501.069	146.115	8.83434	7.36477	577.831	396.719	545.948	489.888	445.987	550.041	209.831	208.643	108.59	101.616	131.401	116.609	8.65074	8.97291	8.85824	8.85969	9.14032	8.52413	7.71031	7.89607	7.38604	7.24287	7.01156	6.94177
ASHGA5P025673	0.018286	0.130487	2.76879	up	noncoding	NR_024515	APLP2	RefSeq	3289	chr11	+	129939715	130014706	NM_001142276, NM_001142277, NM_001243299, NM_001642, NR_024516	AGTTAAATATGCATGTCTGACTCAGGGAATGACCTTATATAGCTACGGCATGCTGCTCCC	APLP2	93.7247	26.7183	6.33095	4.86169	73.0409	68.2962	165.784	139.897	65.7503	49.5797	32.1576	32.3657	16.4831	8.49893	37.5785	33.2262	5.89219	6.40738	7.04947	6.9696	6.36627	5.30078	5.10754	5.39564	4.76384	3.83703	5.09509	4.97101
ASHGA5P039685	6.63503e-05	0.0151509	2.76454	up	noncoding	ENST00000506634	HSP90AA6P	pseudogene	735	chr4	-	171525866	171526601	ENST00000506915, NM_001017963, NM_005348	TGATGAGATGGTTTCTCTCAAGGACTACTGCACCAGAATAAGGAAAACTAGAAATGAATC		9523.24	2767.34	13.0773	11.6103	14656.1	6433.25	7820.33	7146.54	6727.1	14356.1	3556.84	3500.1	2504.65	2547.15	2296.8	2198.48	13.271	13.1531	12.8444	12.8444	13.1788	13.1722	11.6479	11.7681	11.7126	11.7136	11.3872	11.4323
ASHGA5P040785	1.71886e-05	0.0127094	2.76262	up	noncoding	uc003lqu.3	L26953	UCSC_knowngene	5224	chr5	-	148872944	148878168		CATGAGCCACTATAATTATTGGCTCAGTTCCACCCAATTTCCATATTTTGGGTGTAATTT	CSNK1A1	117	32.6211	6.74051	5.27447	124.752	90.7296	126.16	121.586	97.6047	141.166	28.9495	29.3986	29.1371	25.0259	40.4446	42.771	6.59441	6.82097	6.6481	6.75591	6.93617	6.6875	4.95831	5.27622	5.53696	5.29676	5.20952	5.36906
ASHGA5P027523	0.0314682	0.17403	2.76037	up	noncoding	ENST00000546397	RP11-175P13.3	GENCODE	500	chr12	-	100567124	100571432		CTTGGTTCTGAGTTTTCTTCTCCTTTTCAAGTAGTCTGGAGATTATGGTTTCACATTAGG		53.4804	16.4119	5.4228	3.95794	40.716	26.8898	69.3202	40.3784	23.8253	119.753	37.3928	5	9.96959	19.9008	9.31255	16.8956	5.09857	5.08043	5.76749	5.14228	4.97467	6.47337	5.31496	2.54499	4.0852	4.99101	2.91927	3.89222
ASHGA5P016809	0.00482066	0.0701455	2.75929	up	noncoding	ENST00000434500	CCT6P1	pseudogene	1304	chr7	+	65216128	65228323		TAAGTTTATAAAGTGAATTCTGGCGTTTTTTACAAGAGTGCAGAAAGAGAAAAACTCATA		70.7531	19.8751	6.03489	4.57059	58.2321	77.0646	59.976	66.3682	95.9634	66.9143	22.0563	19.1581	17.177	20.7613	22.2374	17.8605	5.57832	6.58384	5.55839	5.86639	6.91328	5.70911	4.58627	4.71168	4.8226	5.0428	4.27578	3.98441
ASHGA5P028559	0.0102028	0.098641	2.75901	up	noncoding	ENST00000438752	DLEU2	GENCODE	2090	chr13	-	50617571	50656114		CAGAGATACAGCTTCTTATAGTAACACTAAAACTTTCTTCCTCTTTGGACTGAATACCTA	DLEU1	1082.09	333.055	9.93706	8.47291	1445.1	918.091	906.886	878.034	903.55	1440.9	497.107	405.757	368.06	374.973	165.543	186.893	9.91285	10.2456	9.63472	9.76604	10.2072	9.85595	8.89656	8.78953	9.07212	9.04651	7.36149	7.67124
ASHGA5P020337	0.00184	0.04784	2.75683	up	noncoding	NR_046350	PPWD1	RefSeq	2083	chr5	+	64859062	64883376		AAGAGGAAAGAACAGATTTTATTATTACTGCCAGTCATGATGGACATGTCAAGTTCTGGA	PPWD1	107.328	31.435	6.62919	5.16618	117.722	96.5721	97.5069	94.6239	128.073	109.467	41.5608	45.3823	21.7053	22.581	30.4367	26.9438	6.5222	6.9077	6.26286	6.38918	7.33411	6.3591	5.45469	5.84152	5.14132	5.15422	4.75937	4.64598
ASHGA5P054938	0.032716	0.177878	2.74723	up	noncoding	ENST00000544553	RP11-783K16.5	GENCODE	391	chr11	+	64013435	64015689		CTGCATTTCCTCAGAAGGCTGTAACAAAGATTAAATAGGAAAATTCGTGGAAAGTTCAAT	PPP1R14B	2135.79	459.402	10.4086	8.95067	4379.67	465.033	1657.55	1512.14	479.302	4321.07	371.185	344.691	253.794	260.635	776.776	749.328	11.4708	9.21911	10.552	10.5696	9.24192	11.3984	8.48746	8.57487	8.55817	8.54751	9.73955	9.79645
ASHGA5P044310	0.000671251	0.0312906	2.73905	up	noncoding	ENST00000502076	SNHG6	GENCODE	2578	chr8	-	67834229	67837776		TGTGTACTCACTATGACCATTATGTCTTAAAATCAAAACTGCCACAGTGAAGGATATCAT	MCMDC2	359.401	101.011	8.35583	6.90216	299.143	327.57	462.766	464.814	314.509	287.602	118.28	110.07	91.444	88.9391	97.0336	100.3	7.76609	8.69857	8.59988	8.78456	8.6352	7.65069	6.91229	7.03918	7.13115	7.0535	6.56228	6.71456
ASHGA5P025988	0.00559806	0.0750026	2.72778	up	noncoding	NR_047694	PIGT	RefSeq	2068	chr20	+	44044706	44054885		CGGGAAGGAGTGTGGATAAATCTTGGAAGGAGCTCAGTAATGTCCTCTCAGGGATCTTCT	PIGT	47.4724	12.4843	5.32516	3.87743	72.7576	19.0763	46.2466	45.1024	26.4131	75.2385	14.6475	11.1699	10.6473	9.18763	18.5035	10.7499	5.88665	4.5939	5.18141	5.30492	5.11382	5.87028	4.03319	4.0227	4.17413	3.93669	3.97319	3.12471
ASHGA5P018221	0.00615701	0.0779196	2.72657	up	noncoding	NR_047580	TKT	RefSeq	2069	chr3	-	53259652	53290130		AATACTTCGACAAGGCCAGACATCAATCGCCTGGGCCAGAGTGACCCGGCCCCACTGCAG	TKT	364.934	82.7072	8.06367	6.61659	674.264	139.368	293.689	293.567	125.261	663.453	84.4894	89.8666	76.3665	64.7837	97.3853	83.3517	8.86047	7.44124	7.90967	8.09101	7.30125	8.77841	6.44058	6.76855	6.88225	6.61187	6.56703	6.42924
ASHGA5P055033	0.00251205	0.0548197	2.72526	up	noncoding	ENST00000534545	RP11-939C17.2	GENCODE	643	chr11	-	75282943	75283828		TGGTCTCACAGGTGAGAAGGTACCTGGCTATAAATATGAATACTGATTGAGGCAGGCTTG	SERPINH1	67.2829	18.8831	5.92842	4.48202	67.0892	80.5789	54.4352	39.0721	80.5246	81.9971	16.942	20.934	17.2626	12.5257	26.1941	19.44	5.77633	6.6518	5.41807	5.09445	6.65001	5.97986	4.2324	4.82738	4.82738	4.35291	4.53344	4.11862
ASHGA5P029178	0.0227691	0.147123	2.71084	up	noncoding	ENST00000428289	RP11-196G18.3	GENCODE	3543	chr1	-	149757214	149764576	ENST00000415338, ENST00000457996	GAGTGGGAAATTGTAACATACCTCCATCAGATACTGTCAAACATTAGTAATGGTAGAAAA	HIST2H2BF	37.3822	11.7911	5.13059	3.69185	25.1671	41.2506	31.2079	37.7328	47.7584	41.1764	10.4197	5	12.9149	9.71265	14.8048	17.8946	4.44534	5.69891	4.61467	5.04028	5.92689	5.05746	3.57721	2.54499	4.42267	4.00739	3.61199	3.98687
ASHGA5P032859	0.000170936	0.0192557	2.70411	up	noncoding	TCONS_00029256	XLOC_014002	LincRNAs identified by Cabili et al	280	chr21	-	16115526	16116886		ACACTAAGGATGACAATGGAACACTTAAATGGTAGCTGCCTATGAAGGGCTGTCCCTCTA		47.529	14.0144	5.48389	4.04873	45.8749	50.3693	57.4532	54.4146	42.7983	34.2637	14.7718	15.5034	8.31894	14.3499	16.7316	14.4105	5.26202	5.98607	5.49856	5.57443	5.7746	4.80763	4.04563	4.43467	3.84323	4.54308	3.80648	3.61931
ASHGA5P043339	0.00748966	0.0852037	2.70158	up	noncoding	NR_034120	LOC646329	RefSeq	2228	chr7	-	130565750	130598069		TGCATTACATATGACCCTAACAACCACTGCAATATAGAAATTCGCATCTCCATTCTCCAG		233.133	64.1782	7.68095	6.24714	270.61	252.264	153.95	153.231	264.077	304.667	76.9042	61.4279	62.7244	58.1465	67.3724	58.4934	7.63245	8.303	6.94614	7.1045	8.37448	7.72512	6.31004	6.24768	6.60454	6.45962	5.99674	5.86424
ASHGA5P023520	0.00105881	0.0383508	2.70042	up	noncoding	NR_037597	LOC442028	RefSeq	3330	chr2	-	95534429	95613087		TGAGTCCACGGGAGCTTACAGCTTCATTGCACCATGTGTGGCATTTGGGTCCTGTTTGGC	TEKT4	175.169	48.0119	7.17542	5.74223	287.518	95.8091	165.364	133.511	95.7849	273.025	46.828	49.4997	22.4807	28.5415	74.8982	65.8229	7.71218	6.89674	7.04667	6.9014	6.90991	7.58559	5.62052	5.95977	5.18999	5.46971	6.16204	6.05137
ASHGA5P031701	0.0331251	0.17874	2.69733	up	noncoding	uc002ect.3	IGH	UCSC_knowngene	91	chr16	+	31973408	31973499	uc010vft.2, uc010vga.2, uc021thd.1, uc021thk.1	TTGGTCCAGCCTGGGGGGTCCCTGAGACTCTCCTGTGCAGCCTCTGGATTCACCTTCAGT		5845.76	1467.18	11.9772	10.5456	12630.1	3579.83	1840.66	1672.01	3588.38	11763.5	2554.25	2404.03	1083.53	1152.14	865.159	743.963	13.0154	12.2977	10.6983	10.7192	12.2692	12.8632	11.1897	11.254	10.552	10.5866	9.90748	9.78398
ASHGA5P021806	0.0152774	0.118915	2.68309	up	noncoding	uc001uic.3	BC060326	UCSC_knowngene	442	chr12	+	129594241	129597843		GCAGAGGAAAGTCTTCTTTCTGAAACCAGCCCAACTTTTCTCCCAGAGAGTATCATGGAA	TMEM132D	112.576	35.0607	6.41797	4.99408	121.686	38.1404	119.807	102.047	44.6528	249.125	80.9202	5.50085	38.7868	31.4983	15.8687	37.7892	6.56278	5.58429	6.57082	6.49211	5.8348	7.46303	6.37966	3.15792	5.9274	5.5988	3.72399	5.1767
ASHGA5P055463	0.00120659	0.0407089	2.67961	up	noncoding	TCONS_00029071	XLOC_013994	LincRNAs identified by Cabili et al	1065	chr21	-	9826550	9827720	TCONS_00029069	TGGCTTAATCTTTGAGACAAGCATATGCTACTGGCAGGATCAACCAGGTAGGTAGGTAGA		16122.6	5169.35	13.9019	12.4799	21408.2	13477	15041.8	13298.8	13181.6	20328.4	4450.28	4051.11	4388.42	4409.05	7084.85	6632.39	13.7847	14.2353	13.791	13.7312	14.1913	13.6777	11.9729	12.0068	12.4776	12.4632	12.9889	12.9697
ASHGA5P053132	0.000156037	0.0190509	2.6778	up	noncoding	ENST00000420642	AC118138.2	GENCODE	950	chr7	+	74765875	74789332		GTTATTTTTAGTCTTCAGCATGGGAAACAATTCTTATGGGCAATGTGGAAGAAAGGTGGT		23.7204	8.15592	4.46891	3.04786	23.9307	18.337	30.08	19.2995	15.7855	34.8896	7.44268	6.36999	5	5	13.1981	11.9247	4.37497	4.53272	4.55821	4.07988	4.4339	4.83375	3.13549	3.31933	2.56964	2.56487	3.41276	3.28505
ASHGA5P048327	0.00203805	0.0498179	2.67037	up	noncoding	ENST00000531652	RP11-939C17.2	GENCODE	727	chr11	-	75283073	75283832		GGGCTCAGCATCATGGTATCTGGGGCCCATGTCCAAGTGGAGTGAATTCTAGCTGGGAAG	SERPINH1	75.9121	22.4905	6.12346	4.70642	78.3312	83.7285	71.6074	51.5499	77.4754	92.7802	23.5709	14.5467	18.8177	16.689	38.3385	22.9804	5.98405	6.70383	5.81775	5.49668	6.59585	6.14259	4.67697	4.35172	4.94117	4.75327	5.12779	4.3876
ASHGA5P022644	0.0300438	0.169728	2.66607	up	noncoding	ENST00000560267	LINC00520	GENCODE	412	chr14	-	56247863	56263374		AAAGCTGAAGGACACTCTGGCAAGAGGAAACCCCGAGCCAAACGTATGGCCACCTCTGAC		43.3592	12.901	5.27375	3.85904	51.8917	49.5957	27.2255	26.0525	37.9062	67.4836	10.9329	24.1418	11.7062	10.8899	13.2535	6.48174	5.42735	5.96086	4.41271	4.50872	5.61222	5.72065	3.6391	5.01886	4.29405	4.16836	3.41982	2.61405
ASHGA5P015876	0.0114503	0.102461	2.66084	up	noncoding	uc003bzg.3	BC092452	UCSC_knowngene	1841	chr3	-	14986197	14988970		CGGAAGTGGGGGTTGTATTGGAATATGCTTTTTGTCTAATGATGTTAGATAAAAAGCAAA	NR2C2	28.4104	8.39753	4.71407	3.30219	28.565	44.6563	27.4314	20.1358	17.2035	32.4702	5	6.66144	7.5842	9.95051	11.733	9.45601	4.62316	5.81402	4.42546	4.13963	4.54706	4.7351	2.48982	3.37696	3.72201	4.04366	3.21476	2.96593
ASHGA5P023344	0.00253414	0.0549434	2.65635	up	noncoding	NR_003697	SNHG15	RefSeq	837	chr7	-	45022626	45026259	ENST00000580458, ENST00000585030	AAGCAGTCTTTGTCCATGAAACTGGGAGGCGACCGTGTTAGCTGCCAGTTCCTGACAGCC		1213.86	310.166	9.87783	8.46839	2089.67	477.047	1055.3	914.573	544.508	2202.09	425.778	369.893	271.351	290.091	264.192	239.69	10.4218	9.25613	9.874	9.81856	9.43738	10.4592	8.67161	8.67113	8.6492	8.69426	8.07246	8.05168
ASHGA5P027288	0.0066452	0.0807855	2.65202	up	noncoding	ENST00000564531	RP11-1100L3.8	GENCODE	542	chr12	-	52452242	52453116		TTGAGCTCCCTGCAAACCTCCTGGAGCAGGTGAGAAGGTGGAGTCATTCTGCAGCTCAAG	NR4A1	76.5724	21.8388	6.09245	4.68536	100.27	71.9564	64.2352	41.2772	82.0948	99.6005	28.1197	23.8263	17.3533	18.6485	25.2454	17.8394	6.30902	6.48938	5.65958	5.17405	6.68224	6.24041	4.91772	5.00113	4.83347	4.89962	4.47743	3.98278
ASHGA5P045031	0.00225377	0.0519157	2.64408	up	noncoding	ENST00000522875	PVT1	GENCODE	922	chr8	+	129001506	129108902		GCCAACAGAGATTTTGAGAAACACATTGAAGGATCTGTTAACACTTGATATACCCAATAA		200.809	60.3255	7.45533	6.05256	272.148	114.784	233.169	185.554	141.023	258.175	84.1107	83.5534	23.5088	46.8141	64.8353	59.1309	7.64254	7.15769	7.55843	7.39168	7.46755	7.51408	6.43386	6.67258	5.25174	6.14724	5.9293	5.88066
ASHGA5P021103	0.00111675	0.0397189	2.62884	up	noncoding	ENST00000525180	FAM86C2P	GENCODE	435	chr11	-	67564153	67572807	NM_018172	ATTTTGCAGAAGCACGAGGCTGTCCACACAGAGCCTTTGGACGAGCTGTACGAGGTGCTG		69.9603	19.4915	5.9213	4.52687	93.1542	74.6232	60.6964	61.7857	27.7387	101.763	19.1095	20.2447	13.4519	14.3936	26.9719	22.7774	6.20973	6.53606	5.57559	5.75743	5.18444	6.26454	4.39909	4.78388	4.48079	4.54554	4.58034	4.37158
ASHGA5P023689	0.0201896	0.137865	2.62301	up	noncoding	HMlincRNA152-	HMlincRNA152	LincRNAs identified by Khalil et al	10779	chr6	-	132581948	132592727		TGTGTGTGTGTGAGACTGTGCATGCATGTGTGTGTCCTCATTAGAGGAAAAACAGAAACT		2302.75	698.845	10.9526	9.56142	2066.39	1098.61	3871.89	3096.4	1445.85	2237.38	1023.75	895.503	369.322	356.439	826.513	721.544	10.4064	10.513	11.7944	11.6148	10.8993	10.4879	9.89532	9.86205	9.07604	8.97311	9.83064	9.73139
ASHGA5P058412	0.0258994	0.15829	2.62111	up	noncoding	uc002wst.1	AX747264	UCSC_knowngene	1667	chr20	-	23026627	23028780	NM_000361	CATGTGACAGTGTTGAAAATGTTCAGAAGGTTGCTCTAGATTGAGAGAAGAGACAAACAC	THBD	584.2	166.326	8.99594	7.60576	420.651	849.409	454.912	408.527	941.722	429.98	182.826	163.36	201.985	155.909	161.133	132.744	8.22479	10.1242	8.57244	8.58415	10.2702	8.1999	7.52051	7.57437	8.24423	7.83524	7.31647	7.14376
ASHGA5P039686	0.000286692	0.0224732	2.60516	up	noncoding	ENST00000325407	HSP90AA6P	GENCODE	306	chr4	-	171502620	171526135	ENST00000438353, ENST00000506634, ENST00000506915, NM_001017963, NM_005348	CATAAAGCTTGGAATACATGAAGACTCTCAAAATCAGAAGAAGCTTTCAGAGCTGTTAAG		5738.08	1844.57	12.3832	11.0018	7016.31	4097.09	5624.81	5175.32	4700.31	7814.66	2582.86	2462.54	1678.47	1585.16	1392.17	1366.25	12.1286	12.5049	12.3812	12.3977	12.6541	12.2324	11.2057	11.2859	11.1577	11.0406	10.6198	10.7011
ASHGA5P028122	0.0150391	0.117864	2.60428	up	noncoding	ENST00000544089	RP11-71J4.2	GENCODE	476	chr12	+	68738443	68743739		GGTCTAACACCTGTGTGTTCTCTCTCCTAAAAGTTAATACCCAATTCAGCTTGGTGCAGG		294.827	81.2532	7.72811	6.34722	383.507	129.741	225.839	225.643	91.9631	712.27	145.368	21.4825	98.7076	93.5633	37.4492	90.9486	8.09896	7.33411	7.51325	7.68516	6.85717	8.87998	7.19444	4.86427	7.24573	7.12221	5.08828	6.56841
ASHGA5P043050	6.54281e-05	0.0151509	2.59814	up	noncoding	ENST00000582727	SNHG15	GENCODE	1039	chr7	-	45023213	45026273		TACTATTTTGGGACAAACAGTTGTCTAGTGTTTGGACTCATGAACCCTGATTCTTGAGGG		945.901	281.56	9.74135	8.36387	1256.07	766.59	940.764	790.883	726.283	1194.82	320.944	298.853	262.865	266.268	276.596	263.832	9.71688	9.97244	9.69459	9.59162	9.86805	9.60452	8.28322	8.38273	8.60343	8.57592	8.14371	8.19423
ASHGA5P022044	0.00406454	0.066654	2.59392	up	noncoding	ENST00000547779	AL589743.1	GENCODE	617	chr14	+	19650054	19662608	ENST00000548107	GAACAGGTAGCTCTCAACATCTCTTCTTAATTGGAGAAAGTGTTAAGCCCCAAAGTAGCT		55.1447	17.7718	5.40129	4.02615	105.996	32.6669	30.9307	22.6532	33.7452	104.876	24.488	5.24958	10.087	5	31.1273	30.6786	6.38536	5.35984	4.60005	4.31062	5.44923	6.30264	4.73014	3.11603	4.09828	2.56487	4.79521	4.85239
ASHGA5P050941	9.93126e-05	0.0175817	2.58835	up	noncoding	uc002wuz.3	ZNF337	UCSC_knowngene	4664	chr20	+	25604680	25658708		CGCTTCTCACGTAAGTGTCTCTTTAAGTGCTTACTGTAGTATGACTTATTGCTAAACTTT	ZNF337	61.7462	18.4085	5.81519	4.44316	65.3353	36.5437	79.9474	73.2213	46.1653	69.2645	23.3251	17.6748	12.0478	14.2553	22.5082	20.6396	5.74145	5.52479	5.97505	6.01628	5.87766	5.75591	4.66123	4.61198	4.33405	4.53492	4.29779	4.219
ASHGA5P054913	0.00125108	0.041483	2.58656	up	noncoding	ENST00000545688	SNHG1	GENCODE	610	chr11	-	62620220	62622932		ATAAAAAATGGTAGGTATCTGTTTAAATATTTAACTGATTTTATAATAGCAACCTTTTGC	SLC3A2	166.391	47.8568	7.16155	5.79052	158.766	92.6552	256.702	198.889	89.9512	201.385	64.5486	57.7563	37.7464	43.0028	45.825	38.2615	6.91981	6.85054	7.70336	7.49678	6.82539	7.17343	6.06465	6.16829	5.88944	6.0265	5.39909	5.19514
ASHGA5P032878	0.00658278	0.0804851	2.58623	up	noncoding	ENST00000480811	C17orf76-AS1	GENCODE	968	chr17	+	16342640	16345146	ENST00000497774	ACCCCGAGGGCGGTGTACGTCGGTAAGATTGTAACAGTATTACTGGAAGACTTATTCGAC		50.7341	15.8831	5.52119	4.15034	60.9019	38.1747	65.455	63.2982	25.7337	50.8413	6.01378	14.4082	11.1707	11.9254	23.746	28.0345	5.64296	5.58582	5.68882	5.79731	5.07704	5.33519	2.94271	4.33935	4.23741	4.2894	4.38391	4.70926
ASHGA5P021844	0.0361427	0.186502	2.5851	up	noncoding	ENST00000542112	SNHG1	GENCODE	780	chr11	-	62619729	62623386		AGATTCGTTCTCATTTTTCTACTGCTCGTGATGTTCAGCCCACAAGAGCTTACTGGTGAA	SLC3A2	44.9665	13.5305	5.29429	3.92407	86.8413	48.2344	34.9207	38.4697	22.8322	38.5007	15.2306	5.55947	16.2036	16.2529	5	22.9367	6.11874	5.91522	4.77364	5.07046	4.91873	4.96891	4.08666	3.16884	4.73777	4.71768	2.44967	4.38378
ASHGA5P058568	0.00209322	0.0500811	2.58144	up	noncoding	uc010lfp.1	MGC72080	UCSC_knowngene	929	chr7	-	97503666	97601638		GGGAAGGAGAGTTTATCAAACTTTGTAGGTTGTTCGGAATCCTATAATTGAAAAACAGTA		145.214	43.3973	7.03764	5.66946	112.209	174.163	128.752	109.809	204.27	142.08	35.181	49.1719	40.4127	34.7752	59.6639	41.179	6.46145	7.77466	6.6759	6.60264	8.01336	6.69783	5.2324	5.95036	5.98461	5.73695	5.80147	5.31097
ASHGA5P044311	0.0194219	0.134844	2.57901	up	noncoding	ENST00000520619	SNHG6	GENCODE	479	chr8	-	67834252	67838633		CAGTGCTTTGCAGTCAGGATTCTATAATACAATGAGAAAAACAGAAGTAATAAGACGTGA	MCMDC2	25.5815	5.28078	4.08892	2.7221	17.9355	7.42966	59.6064	55.1754	6.93986	6.40224	5.06487	5	5	6.61982	5	5	3.98104	3.23114	5.55048	5.59476	3.39927	2.77683	2.80507	2.54499	2.56964	3.51316	2.44967	2.45008
ASHGA5P054505	0.000187849	0.019601	2.57887	up	noncoding	ENST00000430963	RP11-773D16.1	GENCODE	555	chr10	-	81563812	81565878	ENST00000419697	AGAAAGACAGGTAAGTCATTTGTTAAAATCTCACTACTGTTGTTTAACAGAAACATATAT		1254.55	391.194	10.1554	8.78867	1371.14	812.084	1566.78	1417.69	921.888	1437.73	389.185	347.763	513.126	497.875	324.084	275.13	9.84532	10.0511	10.4592	10.4865	10.2371	9.85319	8.55507	8.58744	9.52178	9.42462	8.37999	8.2631
ASHGA5P051101	0.000154705	0.0190509	2.57282	up	noncoding	NR_027873	GCFC1	RefSeq	4028	chr21	-	34106209	34144169		GATGATATTAAAGATGAATCTTCGGAGTTTTCAAGCCATTCAAGTCAGTCCATCTTGAAG	GCFC1	107.919	33.3075	6.59902	5.23567	140.07	84.7774	105.054	101.266	78.6809	137.668	42.5922	40.5274	23.6289	15.5992	45.1819	32.3154	6.74583	6.72251	6.37756	6.48024	6.61808	6.64989	5.48881	5.69436	5.25936	4.65834	5.38028	4.93286
ASHGA5P047739	0.0239102	0.151054	2.56053	up	noncoding	uc001lfe.1	AX747838	UCSC_knowngene	982	chr10	+	122666806	122667788		TATGCAGGTTAAGTTTCTCCTCTCTTATCATTCATCTTCCAATCTTCAGTTGAGTGTAGG	WDR11	142.703	49.3504	7.00727	5.65082	175.345	91.6451	137.012	185.516	124.862	141.836	110.013	37.5885	47.7116	21.6008	23.9358	55.2527	7.0526	6.83562	6.77159	7.3913	7.29687	6.69562	6.81475	5.59924	6.22212	5.09392	4.39627	5.77865
ASHGA5P032534	0.00601914	0.0773938	2.54875	up	noncoding	TCONS_00029032	XLOC_013952	LincRNAs identified by Cabili et al	443	chr21	+	43474002	43475216		TGGAGGAACTTCTTTACTCCCTTGTTGAATTTTTGGCTCTACCAAATAAACATGAATTGC		132.374	39.8922	6.90733	5.55754	161.514	126.39	115.572	106.994	117.854	165.919	37.1682	42.1391	47.1682	39.7882	35.2523	37.8375	6.94411	7.29687	6.51475	6.5624	7.21271	6.91315	5.30642	5.7443	6.20599	5.92084	4.98932	5.17838
ASHGA5P054921	0.000163269	0.0191747	2.54633	up	noncoding	ENST00000539921	SNHG1	GENCODE	1071	chr11	-	62619459	62622708	ENST00000539975, uc001nvt.3	ATTTTTTCAGATGTTCAGCCCACAAGAGCTTACTGGTGAAGGAATGGGACAAGACCCATC	SLC3A2	654.427	202.488	9.22684	7.87842	677.703	535.361	814.253	747.862	519.817	631.565	256.414	217.152	201.398	197.991	178.952	163.022	8.8684	9.4207	9.47391	9.51391	9.36762	8.71652	7.98121	7.95056	8.24131	8.16046	7.4836	7.4534
ASHGA5P050429	3.82582e-05	0.0128255	2.54579	up	noncoding	NR_049783	SNX17	RefSeq	2573	chr2	+	27593362	27600400		TGTATCTCTTTCTCTAAATAGCTTCGGAAGGAGTATGGGGCCAATGTGCTTCCTGCATTC	SNX17	36.1486	11.1954	5.0211	3.67299	52.8751	23.0792	35.4496	30.9812	22.1465	52.3603	15.1879	9.22221	5.91668	5.92183	16.4812	14.4423	5.45266	4.86649	4.79547	4.75603	4.88114	5.37482	4.08289	3.77338	3.40213	3.37205	3.78363	3.62384
ASHGA5P017716	0.0160898	0.122469	2.52657	up	noncoding	ENST00000445003	RP11-290F20.3	GENCODE	539	chr20	+	48884035	48894964		GCAGAGCCAGTGGAATGTCACCATCGCCCAGGTGGGGATTTTTGTGTGTTTTGTTCACTG		107.041	30.7347	6.50855	5.17137	166.569	93.8101	61.2126	58.0044	121.066	141.581	36.0974	28.7742	32.0382	22.9914	40.4078	24.099	6.98695	6.8654	5.58839	5.66933	7.24925	6.69196	5.26951	5.24664	5.66037	5.17918	5.20771	4.4648
ASHGA5P043387	0.00214351	0.0504076	2.52453	up	noncoding	ENST00000429630	AC093673.5	GENCODE	648	chr7	-	143076784	143077588		CTGCTCCATCTGTAAACGTCACGGTTAATCCATCTACTTTATTGCATTATATAGAGAAAT	ZYX	5440.18	1642.03	12.2322	10.8962	8213.27	4270.62	3706.83	3358.96	4436.11	8655.3	1459.47	1475.92	1532.51	1556.27	1972.36	1855.67	12.356	12.5656	11.7352	11.7331	12.5865	12.4169	10.4091	10.5736	11.0281	11.0087	11.1713	11.1864
ASHGA5P022438	0.0107131	0.099702	2.52047	up	noncoding	NR_047548	SCFD1	RefSeq	1931	chr14	+	31091459	31205033		CTCTGCATCTCCATTAACAGGCCAGATATCACAGACACGGAAATGGAAACTGTTATGGAC	SCFD1	500.599	158.055	8.80235	7.46865	624.573	490.575	382.025	349.073	509.427	647.925	223.203	219.187	148.693	143.376	104.998	108.876	8.76456	9.30034	8.31122	8.35758	9.33408	8.74629	7.79267	7.96382	7.82032	7.71817	6.67997	6.83696
ASHGA5P015065	0.00148766	0.0440218	2.51351	up	noncoding	uc001vdx.3	DLEU2	UCSC_knowngene	1406	chr13	-	50618047	50656139	ENST00000416253	ATCCAGGAAGTAGCAAGAAATGTGGATAATTACTGTACCTTCCTCATGGAAAAAGTTTTA	DLEU1	104.843	32.3639	6.58098	5.25127	102.763	76.5168	112.856	107.049	95.2473	134.625	41.9739	35.3233	27.2905	29.5887	31.4493	28.5577	6.34388	6.57345	6.4795	6.56315	6.90208	6.62382	5.46937	5.51392	5.45235	5.51939	4.81085	4.74175
ASHGA5P018946	0.00588557	0.0766388	2.51114	up	noncoding	NR_033808	CYP3A5	RefSeq	2226	chr7	-	99245812	99277621	NR_033810, NR_033811, NR_033812	TGAACTAGAACCTAAGGTTGCTGTGTGTCGTACAACTAGGGAACGTATGAAGGTCAACTC	CYP3A5	362.917	111.872	8.37219	7.04385	273.796	414.09	424.49	359.328	436.543	269.255	133.095	122.091	94.9298	93.6749	108.04	119.4	7.65046	9.03896	8.46805	8.40116	9.10846	7.56602	7.07062	7.18327	7.18764	7.12322	6.72131	6.97702
ASHGA5P048620	0.000946609	0.036026	2.49512	up	noncoding	ENST00000563423	CSNK1A1P1	pseudogene	937	chr15	-	37109377	37110314	ENST00000377843	ATTAAACCAGGTAACTTCCTAATGGGTATTGGGCGTCACTGTAGTAAGTTATTCCGTATT		1689.05	552.167	10.5787	9.25963	2336.15	1266.74	1466.01	1375.4	1324.37	2365.61	745.721	778.922	499.727	485.972	404.846	397.815	10.5953	10.7345	10.3658	10.4403	10.7699	10.5666	9.44879	9.68075	9.48741	9.39688	8.72597	8.81798
ASHGA5P027536	0.00861524	0.0911301	2.49436	up	noncoding	ENST00000550029	RP11-341G23.4	GENCODE	738	chr12	-	104157089	104162636		GCCTCTGGGAGCTTTTCCTTTTTTAACAGTACTTTGTTGAGAGATGATTCACATATAATA	STAB2	1497.36	351.334	9.98222	8.66356	3113.84	645.407	723.994	628.421	620.587	3251.92	413.461	395.817	264.842	253.268	398.526	382.088	11.0011	9.70817	9.30097	9.24683	9.63086	11.0054	8.63361	8.75744	8.61509	8.51149	8.70014	8.76357
ASHGA5P045335	0.00118472	0.0403162	2.49114	up	noncoding	ENST00000433644	RP11-435O5.2	GENCODE	739	chr9	-	98177780	98189078		TTTCAATAGTCCAGACAGCTTCCAACCAAAGATGTGGAGGCACAATCTTTGCCTGGTAGA		67.098	22.8858	5.94355	4.62675	84.3805	47.5906	72.6289	62.9863	53.3812	81.6205	29.3974	26.161	7.03695	13.299	34.4242	26.9964	6.08172	5.89685	5.83963	5.79069	6.07989	5.97255	4.98022	5.12174	3.62263	4.43501	4.95195	4.64895
ASHGA5P028312	0.0223506	0.145612	2.48167	up	noncoding	ENST00000544667	RP11-465L8.1	GENCODE	548	chr12	+	118327258	118328813		TGCTACATGGTTCATCACTGTCATCCCTCCCTTCAGAAAAATTAAATCATTCAAAGGTCA	KSR2	6616.98	2496.82	12.2704	10.9591	8586.96	1615.33	7197.79	4943.8	2604.77	14753.2	6553.68	573.1	3964.58	1672	778.061	1439.5	12.4309	11.0987	12.732	12.3382	11.7981	13.2245	12.4955	9.26083	12.3416	11.1236	9.74276	10.7903
ASHGA5P020168	0.00889317	0.0923061	2.47126	up	noncoding	ENST00000508973	RP11-823P9.1	GENCODE	1305	chr5	+	21459621	21474548		CAAAACACTGGTTCAACCCAATGGAAATGGATTGAAAGAGTGAAAGTCACTGGTCTCAAA		31.1185	9.99689	4.89424	3.58899	26.8678	34.1442	28.47	36.4892	33.7683	26.9716	10.6715	9.37728	10.6499	7.13982	8.90378	13.2391	4.53461	5.42319	4.4794	4.99361	5.45022	4.48438	3.60991	3.79617	4.17443	3.6109	2.87054	3.47197
ASHGA5P053526	0.0103189	0.0990993	2.46628	up	noncoding	ENST00000524045	RP11-152P17.2	GENCODE	801	chr8	-	106797218	107072705		TTTAGGAAGTGTGCAGAGAAGATGAGATCATTAAAATGTACCAAGAGGTTATATTTAAAT	ZFPM2	47.9974	20.4331	5.471	4.16867	39.2049	62.8255	46.8899	36.4325	64.432	38.1994	15.2747	23.976	5	5.56317	45.5826	27.2022	5.0466	6.29176	5.20116	4.99093	6.33811	4.95747	4.09028	5.00984	2.56964	3.29168	5.39106	4.65952
ASHGA5P053048	0.00684889	0.0817508	2.46053	up	noncoding	ENST00000432866	AC018647.3	GENCODE	572	chr7	+	35756054	35758729		ACAGCTGCCCTGGGAATCTTGTCTGAACAACAAGTTAACTGCTGTTCCCAGTTATATCTG		241.027	69.2332	7.63904	6.34007	364.792	232.14	142.24	119.099	207.624	380.263	79.1247	67.5717	54.8909	53.302	96.341	64.1688	8.0351	8.17718	6.82737	6.72675	8.03723	8.03061	6.34906	6.37546	6.41846	6.33897	6.54972	6.00875
ASHGA5P048074	0.0119632	0.104312	2.45149	up	noncoding	TCONS_00013993	XLOC_006637	LincRNAs identified by Cabili et al	1081	chr7	-	148240640	148265340		AAATTGGTCCCATGATCAGTACATTTGGGGCATGCTGCATGTTGTATTCCCTGTTGTCTT		25.7011	9.33657	4.52802	3.23437	23.3255	28.0227	26.4699	16.8828	13.4334	46.0725	8.18279	5	11.9436	5	6.99703	18.896	4.33834	5.1408	4.37533	3.87833	4.22751	5.20783	3.25318	2.54499	4.3205	2.56487	2.6479	4.07476
ASHGA5P050918	0.0224476	0.145909	2.44898	up	noncoding	NR_040710	LOC100131208	RefSeq	2959	chr20	-	10004459	10200154		TTTTGTTTTATGTGTAAGTTGTTATTTCTTCCTTAAAGTTCATAATCTTTTCCCATTTAT	SNAP25	24.2873	8.05877	4.38908	3.09689	14.3285	16.7726	19.9829	34.0868	12.7447	47.8081	6.30502	5	11.857	5	5.76277	14.4278	3.66234	4.40476	3.95513	4.8986	4.15844	5.25519	2.98394	2.54499	4.3111	2.56487	2.55483	3.62162
ASHGA5P039807	0.00507472	0.0716918	2.44624	up	noncoding	NR_026892	AFAP1-AS1	RefSeq	6810	chr4	+	7755816	7780654		CCACGGGGGGCTTTTTACCCTTGAGCTGTTGAAATAAACATATAAGAACATTAAAAATAA	AFAP1	70.4981	19.7873	5.73764	4.44707	38.8126	35.8234	141.251	143.384	29.0171	34.7012	5.18536	18.104	19.4754	28.2767	28.2692	19.413	5.03261	5.49451	6.81811	7.00771	5.2459	4.82701	2.82434	4.64016	4.99237	5.45699	4.65201	4.11657
ASHGA5P021682	0.000105198	0.017759	2.44374	up	noncoding	ENST00000540904	SNHG1	GENCODE	594	chr11	-	62622151	62622960	uc001nvs.3	TGTTGTTGCACCCACAAGAGCTTACTGGTGAAGGAATGGGACAAGACCCATCTTTATGCA	SLC3A2	708.187	228.076	9.3483	8.05921	736.733	598.817	839.849	775.188	584.659	713.876	268.049	246.892	226.951	219.278	220.729	186.56	8.98865	9.59346	9.51619	9.56082	9.54761	8.88306	8.04376	8.1228	8.41393	8.31145	7.79578	7.66754
ASHGA5P041149	0.000718434	0.0318638	2.44141	up	noncoding	ENST00000457791	PMCHL2	pseudogene	237	chr5	+	70671656	70672163	ENST00000415808, ENST00000423102, ENST00000430902, NM_002674, uc003jgl.3, uc003jgm.3, uc003jgn.3, uc010iue.3, uc011cnp.1, uc011cnq.2, uc011cnr.2, uc011cns.2, uc011cnt.1, uc011cry.2, uc011crz.2, uc011csa.2, uc011csb.2, uc011csc.2	GAGAAACTGGGGATGAAGAAAACTCAGCTAAATTTCCTATAGGAAGGAGAGATTTTGACA		117.66	37.9233	6.75777	5.47005	115.69	119.627	115.773	92.8802	137.365	124.627	33.9054	33.8418	26.2467	29.2271	52.588	51.7308	6.49971	7.21598	6.51827	6.36176	7.42578	6.52508	5.18095	5.4538	5.40028	5.50291	5.60655	5.67582
ASHGA5P018109	0.00841535	0.089954	2.43412	up	noncoding	ENST00000449527	BX571672.5	GENCODE	120	chr1	-	143236904	143237715	NR_037597	TCCCTTAGAGATTGCACACAGGGGTCCAGATGCATCCTGTTTTGAGAATGTTAATGGATA		211.137	69.6893	7.45683	6.17343	312.474	110.697	233.427	187.794	105.767	316.66	57.971	49.2998	32.1002	30.037	126.868	121.86	7.82386	7.10896	7.56084	7.41046	7.05701	7.77984	5.91978	5.95418	5.66309	5.53831	6.9577	7.00751
ASHGA5P018653	0.0397579	0.195702	2.43155	up	noncoding	ENST00000456099	Z83844.1	GENCODE	1945	chr22	-	38037838	38054384		TAAAAATGAGAAACTGAGGCTCAGACTTCCTCCTGGACTTATGTTGTGATCTGGACAGCC	SH3BP1	85.9057	26.9871	6.04183	4.75995	87.7441	30.0057	81.5066	69.8735	41.417	204.887	49.8398	10.294	40.9583	24.6772	10.937	25.2161	6.1316	5.23846	6.00428	5.9423	5.73425	7.20009	5.70843	3.91914	6.00403	5.27792	3.11209	4.5381
ASHGA5P053402	0.00870674	0.0913338	2.42932	up	noncoding	uc001gjk.3	GAS5	UCSC_knowngene	1696	chr1	-	173833038	173837125	ENST00000442067	TTTTAAGTGTTGTAAAGCCGATACAATGATGATAACATAGTTCAGCAGACTAACGCTGAT	ZBTB37	2119.78	584.547	10.6896	9.40905	2839.39	649.007	2952.51	2682.98	761.835	2832.95	620.865	608.678	475.221	467.902	682.355	652.26	10.8623	9.71469	11.3854	11.418	9.94076	10.8164	9.20497	9.33898	9.42559	9.35049	9.54305	9.59121
ASHGA5P022195	0.00979015	0.0972126	2.42913	up	noncoding	ENST00000551924	RP11-146E13.2	GENCODE	1234	chr14	+	19718399	19759003	NM_013310	ATGAGAGCAGAGTACCTTCAAGTTTAAATCTAAGAGTGATATTCATTTGGCAGAACATCA		25.6369	9.52374	4.5705	3.29006	19.608	27.9842	27.6227	14.5317	32.6564	31.4185	5	6.18567	5	8.00647	16.6839	16.2664	4.10186	5.13843	4.43555	3.64993	5.40304	4.69417	2.48982	3.28597	2.56964	3.76146	3.803	3.83043
ASHGA5P043652	0.00807282	0.0882689	2.42892	up	noncoding	ENST00000436266	AC092657.2	GENCODE	239	chr7	+	46341717	46383219		ATGGTGTCACTACTTGCAAGCTGTGAGTCTGTTTTGAGAACTCTCTCCATCTCTCCAAAT		77.4329	26.5074	6.07169	4.79137	73.6127	40.467	105.175	74.8829	47.5025	122.957	53.9855	9.26739	31.709	16.5564	19.0351	28.4908	5.90237	5.67113	6.37932	6.05034	5.91721	6.50975	5.81716	3.77975	5.64662	4.74292	4.02502	4.73675
ASHGA5P016037	0.0143826	0.114857	2.42	up	noncoding	ENST00000426109	AC091633.3	GENCODE	299	chr3	+	195270870	195273479		CTCACCACAGGTAATCCCTCCCCGGAAAGAGAAGATCACAGATTTTGTCATATTAAATAC	PPP1R2	2960.22	956.222	11.0477	9.77274	4810.06	788.663	2466.92	2091.1	1084.95	6519.63	2293.35	336.274	1414.01	661.996	481.845	549.858	11.6033	10.0075	11.1451	11.0563	10.4865	11.9878	11.0388	8.54079	10.9146	9.82842	8.99001	9.32382
ASHGA5P025705	6.84028e-05	0.0151796	2.41848	up	noncoding	NR_027280	SAE1	RefSeq	2587	chr19	+	47634114	47713893		GAGCGGGAAGGCTGCGGGCCTCTCGGGTGCTTCTTGTCGGCTTGAAAGGACTTGGGGCTG	SAE1	149.72	44.1981	6.96305	5.68895	193.353	68.3215	183.928	186.391	69.7932	196.531	49.2543	30.9581	52.2565	43.3966	34.0184	55.3045	7.18006	6.40783	7.20433	7.39899	6.44852	7.13856	5.69277	5.34133	6.34549	6.04053	4.93357	5.77998
ASHGA5P027314	0.0150327	0.117864	2.41727	up	noncoding	ENST00000550263	RP11-680A11.5	GENCODE	637	chr12	-	53692448	53694098		TAAATAAATGGTATCTGAGAACCTACCTCTGGTGATGGTCATATCGGTGTCTCCGAGGGT	PFDN5	78.9254	23.5461	6.08623	4.81285	116.325	66.386	48.6732	50.7587	66.5475	124.862	23.6299	20.0082	21.6398	23.2601	30.4328	22.3056	6.50578	6.36773	5.25732	5.47585	6.38349	6.52722	4.681	4.76461	5.1368	5.19606	4.75899	4.33966
ASHGA5P043580	0.00335143	0.0609056	2.41539	up	noncoding	NR_037843	HOTTIP	RefSeq	3772	chr7	+	27240039	27246130		TTTTTGTTTTTTGGTAGCCCTTTGGCAGGGATAGTTTTTCCACCTTTGCCCGATACAATT	HOXA13	641.768	227.071	9.04468	7.77242	483.91	333.749	1149.76	1067.66	329.771	485.756	188.094	164.603	408.253	415.563	89.9867	95.9245	8.4136	8.72533	10	10.0581	8.70803	8.36301	7.56134	7.58425	9.21144	9.18537	6.44289	6.64925
ASHGA5P018923	0.000830174	0.034152	2.41183	up	noncoding	NR_036577	APTX	RefSeq	1895	chr9	-	32972603	33001639		AGAGTGTAACAAGGGATATGTCAAGGTAAAGCAGAGTTTGAGGAAGAGGCAAAGAACCCT	APTX	74.9856	25.4826	6.11028	4.84015	91.1783	78.7379	73.7888	72.39	50.7246	83.0938	36.0742	19.1628	10.4784	21.3716	36.7779	29.0307	6.1841	6.6122	5.86359	5.99633	6.0092	5.99623	5.26861	4.71205	4.15289	5.07972	5.05925	4.76837
ASHGA5P017189	0.00121754	0.0409404	2.4003	up	noncoding	ENST00000438705	SNHG15	GENCODE	509	chr7	-	45022683	45026169		CTGAGCCCAGTGTCCATGAAACTGGGAGGCGACCGTGTTAGCTGCCAGTTCCTGACAGCC		522.913	154.082	8.73598	7.47276	867.494	281.565	494.059	463.51	234.348	796.504	205.523	193.52	139.269	132.737	130.444	122.999	9.21342	8.46557	8.69986	8.78086	8.20558	9.05059	7.67903	7.79726	7.72332	7.6131	7.00054	7.02333
ASHGA5P054885	0.0363933	0.187451	2.39486	up	noncoding	ENST00000492786	RPLP0P2	GENCODE	573	chr11	+	61396332	61403994		TGTGTGTGTCAGTGTGTGTGGGTGTGATTGTGTGAGCAACTGGGTGTGTGAGGTTCAGGC		4419.02	1467.49	11.9103	10.6503	3278.84	2005.57	7298.26	6340.63	3263.35	4327.49	1913.77	1564.32	747.335	832.904	2016.72	1729.91	11.0735	11.4235	12.7493	12.6896	12.1256	11.4001	10.7928	10.6588	10.0384	10.1475	11.2004	11.064
ASHGA5P016721	0.0202232	0.137981	2.39025	up	noncoding	ENST00000433442	RP11-162J8.3	GENCODE	130	chr6	-	149348835	149353709		CAGGCAGTGACTGGTGTGTGTGTGTGTGTTATGAAGAGAGAGGGATGGAAATTGTGACCA	UST	11127.3	3817.4	13.2819	12.0248	8930.4	5989.69	17735.2	15169.4	7977.1	10962.4	5777.35	4677.06	2302.11	2401.18	4168.52	3578.19	12.4983	13.041	14.0298	13.9418	13.43	12.7506	12.3236	12.1931	11.601	11.6414	12.2596	12.1301
ASHGA5P044291	0.0477278	0.216341	2.38939	up	noncoding	ENST00000534670	RP11-33I11.2	GENCODE	301	chr8	-	61721293	61722165		GCTTACAACAGAATCTACAAGGACAACAACTCACCGTGTTTTTCAATTCAGATTTTTAAG	CHD7	17.5897	5.65392	3.89677	2.64012	5	13.3686	26.0677	33.9014	20.1706	7.03012	5.66059	5	5	5	5	8.26295	2.46409	4.06801	4.35328	4.89208	4.75899	2.84416	2.89335	2.54499	2.56964	2.56487	2.44967	2.81822
ASHGA5P046239	0.00200125	0.0496029	2.38821	up	noncoding	NR_028379	FTX	RefSeq	2356	chrX	-	73247970	73513409		GCTTCCTTCTGTAAAATTTGGACTGTTTGTTCTTCCCATTATATTAATAGTTGCTTCAGG		405.573	132.326	8.53549	7.27956	373.429	468.323	385.123	330.092	471.011	405.458	156.256	145.777	95.5264	110.203	149.01	137.183	8.06454	9.2293	8.3224	8.27121	9.21171	8.11377	7.30142	7.42476	7.19722	7.35902	7.20051	7.19444
ASHGA5P023173	0.00488549	0.0703762	2.38479	up	noncoding	ENST00000572353	RP11-353N14.4	GENCODE	540	chr17	+	77893172	77899261		AACGCCTCAGTGACGACCATTTGTGAGCCATCTCTCTGTCTCAGGCACGGTGCTACATGC		165.782	54.7244	7.06009	5.80623	209.133	103.329	162.084	115.819	74.0708	330.257	87.2926	57.764	52.0889	22.7945	20.6746	87.7314	7.2863	6.99826	7.01968	6.68343	6.53026	7.84259	6.4886	6.16851	6.34204	5.16739	4.15697	6.51386
ASHGA5P026007	0.0290599	0.167119	2.3847	up	noncoding	NR_052852	MARCKSL1	RefSeq	1337	chr1	-	32799429	32801840		CGGAGCGGAGGAGAATGGCCACGTGAAAAGCAATGGAGACTTATCCCCCAAGGGTGAAGG	MARCKSL1	365.6	83.2887	7.88105	6.62724	740.466	88.8553	273.352	279.964	86.9332	724.027	82.6864	87.4096	66.4768	70.3237	94.3675	98.4682	8.99408	6.78981	7.79931	8.02497	6.77463	8.90352	6.40964	6.73214	6.69007	6.72773	6.51475	6.68914
ASHGA5P029106	0.0412823	0.198913	2.38265	up	noncoding	uc001wvx.1	BC038722	UCSC_knowngene	745	chr14	-	45552351	45553180	ENST00000506005	AAATCTCACGATGGTATAGACCCTGGGCCCACTCAGGTTTCCTGAAAACTAAACAGTTCT	PRPF39	81.7138	26.8805	6.1636	4.91104	111.227	86.6345	58.8803	54.6106	56.9054	122.025	22.2629	12.9959	31.2355	31.2248	18.6989	44.8651	6.44929	6.75531	5.53288	5.57921	6.16537	6.49955	4.60063	4.21224	5.62782	5.58891	3.99255	5.44407
ASHGA5P055791	0.00112011	0.0397487	2.38111	up	noncoding	uc001vdw.3	DLEU2	UCSC_knowngene	965	chr13	-	50618047	50623827	ENST00000235290	TGATGTGAAGTCTTACCTATTTGATGAAGATGTCTTTTGAAAGGTGTACTGCAAGGAACA		238.852	78.3728	7.77665	6.52501	211.931	236.817	243.413	223.236	283.991	233.723	70.2127	69.7078	59.1225	65.3514	104.512	101.331	7.30617	8.20094	7.62378	7.67029	8.48587	7.37285	6.18391	6.41862	6.52235	6.6228	6.67333	6.72907
ASHGA5P030065	0.00869319	0.0913338	2.38029	up	noncoding	uc001flf.3	BC041646	UCSC_knowngene	1288	chr1	-	155596545	155618335		TGATCAGGAGAAGACTTCTCGTCTCATTTCTGGGGACACATTCAGGATTTCTCCAAAGCA	MSTO1	52.7803	15.6178	5.45988	4.20874	54.72	19.7686	83.9785	74.5921	23.5957	60.0271	11.5318	17.5802	12.2649	14.757	22.3701	15.203	5.4974	4.64395	6.04616	6.04533	4.96113	5.56531	3.71085	4.60648	4.35682	4.58228	4.28608	3.70994
ASHGA5P023134	0.00617698	0.0779648	2.37949	up	noncoding	NR_047516	ARRB2	RefSeq	1905	chr17	+	4613788	4624795		CCGGGACCAGCTCACCGTGTACTTGGGCAAGCGGGACTTCGTAGATCACCTGGACAAAGT	ARRB2	57.1638	20.3948	5.63167	4.38102	69.2163	22.2202	60.8725	63.461	41.8691	85.3438	30.369	5	24.3265	14.7785	21.6538	26.2408	5.81804	4.81099	5.58042	5.80125	5.74893	6.03041	5.02581	2.54499	5.29575	4.58493	4.22974	4.6049
ASHGA5P022529	0.0191938	0.134025	2.37884	up	noncoding	ENST00000558419	CTD-2008A1.1	GENCODE	424	chr15	+	45118737	45119292	ENST00000560967	CTCAATGAAGGCACACCAATTCCTCTGCGTAAGGACTTCTGTTCACAATGAATTGTATTA		186.871	44.8659	6.95712	5.70686	352.978	53.4274	147.253	129.432	46.1852	391.95	59.3864	38.6707	35.8387	30.1974	56.3987	48.7036	7.98885	6.06991	6.88064	6.85144	5.87808	8.0738	5.95083	5.63158	5.81602	5.54466	5.71756	5.58053
ASHGA5P016723	0.0397838	0.195702	2.37834	up	noncoding	ENST00000433465	LINC00205	GENCODE	1391	chr21	+	46713199	46717269		CGTTTGCAAGCAGGCTCCCTCCCCGAGGCCGTTCAGAAGCATTCCTCAGCGGGTCCTACA		14391	5850.64	13.5956	12.3457	14298.5	8398.82	15298.1	11753.6	7145.33	29451.5	13702	2475.68	9223.17	4579.3	2343.32	2780.33	13.2245	13.518	13.8225	13.5531	13.2694	14.1862	13.5551	11.2987	13.5238	12.5254	11.4135	11.7577
ASHGA5P028505	0.0142704	0.114317	2.37328	up	noncoding	ENST00000448887	FREM2-AS1	GENCODE	465	chr13	-	39395934	39401707		TGACAACTGCCTCCCAAGTTTCTATTCAAAAGTAATCATTTTGGATGTAAATCTCATCAG	FREM2	212.79	69.5127	7.34532	6.09844	364.874	89.2871	164.764	168.171	92.7777	396.863	151.138	17.7032	84.6881	54.5273	40.7054	68.3136	8.0358	6.79654	7.04068	7.24408	6.8677	8.08712	7.24946	4.61379	7.02763	6.36917	5.2192	6.11138
ASHGA5P025798	0.0238831	0.151036	2.36293	up	noncoding	NR_038103	TECR	RefSeq	1212	chr19	+	14640378	14676792		AAGACAAGGGAGAAGCTGTGTTTCTTGGACAAGAGCTGACGTCCCTGCGCCTGTGCTTCC	TECR	160.441	43.0975	6.88378	5.6432	234.918	40.9734	201.891	176.426	50.1629	258.276	54.4364	47.5237	32.3616	49.0909	42.4522	32.7202	7.44108	5.68995	7.34474	7.31868	5.99369	7.51453	5.82657	5.90391	5.67252	6.22196	5.28415	4.9501
ASHGA5P043576	0.00289955	0.0578516	2.36202	up	noncoding	uc022aat.1	AF071167	UCSC_knowngene	1220	chr7	+	27227692	27228912		AAAGGTTTTTGATATCAGCAGAAGGGAAAACGCCTGGAGTGGCCGAACACTTTTAGTTGC		41.2229	13.2806	5.15606	3.91604	26.9656	30.5237	71.2456	69.0196	24.735	24.848	12.6873	10.2807	19.4107	19.0749	8.11375	10.1164	4.54018	5.26386	5.81029	5.92377	5.02522	4.37306	3.84118	3.91694	4.98833	4.93003	2.77308	3.04668
ASHGA5P037931	0.0139511	0.112783	2.35562	up	noncoding	ENST00000568425	RP11-275F13.1	GENCODE	554	chr1	+	51795421	51796953		AAACACGGTTTAGCACTCACTGCTAGCTGGCAGTTCACACTGCCTTCTCAAATGATCCCC	TTC39A	23.9122	8.64546	4.3647	3.12859	28.4029	6.81424	31.5563	26.0359	16.9344	33.7295	19.2099	5	8.61941	5	5	9.04344	4.61527	3.12403	4.62976	4.50728	4.52582	4.78603	4.40649	2.54499	3.89081	2.56487	2.44967	2.91472
ASHGA5P056805	0.00952166	0.0958615	2.35277	up	noncoding	TCONS_00008798	XLOC_003555	LincRNAs identified by Cabili et al	902	chr4	+	62999461	63027983	TCONS_00008091	GCTGGTTATTTGTCCTTTAAGATCTCCTTACTCAACCAGTAAATGTGTCTTTACATTGTT		38.8468	12.8943	4.99154	3.75717	32.3313	11.7292	37.3154	45.0979	27.5002	79.1064	14.2061	7.09289	5	14.0768	19.4168	17.5736	4.78574	3.88207	4.87064	5.30431	5.17286	5.93359	3.99052	3.45451	2.56964	4.51472	4.05613	3.95751
ASHGA5P053501	0.000437286	0.0263045	2.35167	up	noncoding	ENST00000518613	KB-1608C10.2	GENCODE	1203	chr8	-	95804510	95806064		CTGCCTATATACACAGAAAGTAAATGAAGAAAAAAGTTAGCACTGAAGTACAATGCATAC	DPY19L4	79.9789	26.8517	6.19208	4.9584	86.7423	64.7005	84.2577	71.3408	63.7326	109.099	35.101	27.7258	14.4312	22.7485	26.1822	34.9215	6.1175	6.33186	6.05192	5.97557	6.32051	6.35514	5.22877	5.19766	4.57485	5.16372	4.5326	5.0528
ASHGA5P018430	0.00047234	0.0275636	2.35144	up	noncoding	NR_049788	SNX17	RefSeq	2212	chr2	+	27593362	27600400		ATAAGATTGTGCTAAGGAAGAGACGGTATCAGATATTGAGCGTGGGTGGATCTTGGTCAC	SNX17	260.895	81.1846	7.80865	6.57511	393.603	172.439	237.527	213.162	170.606	378.031	105.02	92.9316	70.5816	64.3016	79.3489	74.9232	8.13448	7.76056	7.58559	7.5982	7.75057	8.02251	6.75388	6.81552	6.77885	6.60023	6.24715	6.25504
ASHGA5P030044	0.00183362	0.04777	2.35011	up	noncoding	ENST00000429648	RP11-21N7.2	GENCODE	301	chr1	-	155279828	155280381		TTTTCTTGGGCATAAACATCTGAATTCTGGTCTCCGTTCATTCTGAGGGAGGAGCAAAGG	FDPS	88.9998	25.7151	6.08853	4.85581	144.854	30.1311	76.4212	87.3628	33.2421	161.988	35.2042	14.6191	17.0982	14.7229	34.6971	37.9489	6.79377	5.2448	5.91172	6.27132	5.42912	6.88045	5.23435	4.35913	4.81746	4.57879	4.9631	5.18201
ASHGA5P038936	0.00411297	0.0666708	2.34361	up	noncoding	ENST00000564442	RP5-1014C4.3	GENCODE	3083	chr1	+	92864530	92867613		GCTACTCATGTTGGCAATAAAGGTAAAAGTATCTATGGAATAAGGACCATTTTTAGGACA		137.003	39.9605	6.76669	5.53796	228.231	75.0847	87.7467	80.9923	93.2774	256.684	43.7203	40.4667	23.0408	32.9542	52.9014	46.6794	7.40562	6.5436	6.1089	6.16364	6.87384	7.50454	5.52122	5.69248	5.22242	5.66627	5.61642	5.50893
ASHGA5P021243	0.00645639	0.0797858	2.3383	up	noncoding	uc001pqd.3	AB231710	UCSC_knowngene	247	chr11	+	117007261	117008585	NM_004716	AGGGATGTCGGGGATGAGTCATTCCAGGTCGGCATCCTCCGGCAATGGCAGCTGACCCTA		104.246	28.8928	6.3334	5.10793	146.563	39.8689	154.176	129.478	27.8263	127.565	31.024	28.9191	22.2356	27.2164	31.9217	32.0399	6.80798	5.64875	6.9489	6.85158	5.18915	6.55401	5.05855	5.25192	5.17542	5.4073	4.83437	4.92005
ASHGA5P038097	8.55147e-05	0.0165411	2.33675	up	noncoding	NR_027007	LOC440944	RefSeq	1890	chr3	-	9430536	9439174		GAAAATATGAAACCTGTCTTTCTGCTTTGGAGATATTTACCTAATCATGTTCTGCAGTAG	SETD5	660.598	216.554	9.19544	7.97093	777.667	418.839	812.291	729.581	410.433	814.778	273.104	264.351	161.241	187.359	214.265	199.003	9.07037	9.05322	9.47064	9.47716	9.01979	9.08143	8.06494	8.22019	7.93045	8.0873	7.7512	7.77154
ASHGA5P055876	0.0108531	0.100032	2.33539	up	noncoding	ENST00000548475	AL589743.1	GENCODE	640	chr14	+	19650060	19691701	ENST00000413768, ENST00000432001, ENST00000447898, ENST00000549813, uc001vvl.4, uc001vvr.1, uc002zks.4, uc010ahe.1	ATACTGGTGCTTTTGGGTAGAAACCCTCATCCATATCCTGGTAAGGCTTGAAGTTGCACA		111.524	43.0382	6.62925	5.40559	117.098	157.517	80.9085	64.9584	132.227	116.432	23.2408	37.9497	22.9464	11.8086	77.8164	84.4672	6.51576	7.62263	5.99351	5.83394	7.3722	6.43747	4.65754	5.61094	5.21764	4.27637	6.2166	6.45442
ASHGA5P020300	0.00133647	0.0422838	2.33055	up	noncoding	NR_033426	ACAD9	RefSeq	2784	chr3	+	128598332	128631957		CAGAGAAAGGAAAGAAGTTTTCCCATTTCCAGAAGTTAGCCAAGATGAACTTAATGAAAT	ACAD9	32.9385	10.97	4.91016	3.68949	39.3314	16.0863	33.1721	34.9544	29.6693	44.4173	10.6577	5.45298	11.5509	8.28131	13.4512	16.4261	5.04976	4.34511	4.69885	4.93564	5.27316	5.15845	3.60873	3.14989	4.27849	3.80635	3.44423	3.84927
ASHGA5P044201	0.00416348	0.0668218	2.33024	up	noncoding	ENST00000519738	RP11-150O12.1	GENCODE	733	chr8	-	37308280	37411701		TCAGACTGAACTGGCAGACACTGCACGTGTTCTACAGAGAAGAAAGAGGATGATGGTAAA		25.6336	9.46854	4.57907	3.3586	34.7461	18.2363	27.617	17.3739	24.8574	30.9706	14.9768	9.55633	6.48414	5	7.40627	13.3877	4.88338	4.52634	4.4354	3.92492	5.03186	4.67256	4.06294	3.82195	3.5204	2.56487	2.68949	3.49193
ASHGA5P015972	0.000888954	0.0350159	2.32822	up	noncoding	ENST00000425358	HOTAIRM1	GENCODE	637	chr7	+	27135851	27139585		TGAAAGATGAACTGGCGAGAGAAAGCGTTTGATTTATGAGCGTAGGACGAATCGCATCCA	HOXA1	39.8645	14.117	5.22697	4.00775	33.5438	37.2644	52.0069	50.2543	29.3953	36.7223	12.17	23.4313	12.2734	7.96594	15.7008	13.1608	4.83437	5.55103	5.35044	5.46422	5.26078	4.90099	3.78466	4.97882	4.35796	3.75548	3.7086	3.46094
ASHGA5P034691	0.000160608	0.0190509	2.32311	up	noncoding	uc002pho.1	AX747088	UCSC_knowngene	2503	chr19	+	48285436	48287939		AATGGAATTGCCTAATTCCAAAGCTGCATCAGCTGAATGCATTGTGGACTGTTGCTGTTG	SEPW1	49.9129	17.1052	5.53419	4.31813	51.8413	34.5441	66.4881	60.7928	42.6187	43.1922	24.4801	11.437	15.3559	11.8598	23.1947	16.3034	5.42562	5.44079	5.7109	5.73477	5.76944	5.12363	4.72973	4.05284	4.66259	4.28285	4.34576	3.83504
ASHGA5P021677	0.000423899	0.026079	2.32255	up	noncoding	ENST00000545440	SNHG1	GENCODE	754	chr11	-	62619723	62622960	ENST00000537869, ENST00000538266, ENST00000540865	CTGATGACAGTCTGCCTCTATCTTACAGTACTACTAACCAATAACCTGCTTGGCTCAAAG	SLC3A2	1444.63	493.045	10.3642	9.14847	1433.67	965.635	1955.06	1730.43	1075.1	1507.89	634.514	549.034	444.005	419.56	474.064	437.091	9.90253	10.3201	10.7964	10.7683	10.4719	9.92591	9.23132	9.20783	9.32477	9.19679	8.96433	8.96576
ASHGA5P048492	0.0113074	0.101922	2.32241	up	noncoding	ENST00000501918	RP11-334E6.10	GENCODE	507	chr11	-	119206958	119208019		TGGGAGTGACAGGGGAAAGAGCAGAAATCCGGTTATCCCTCCTGAGACTCCCAGTGAGCT	RNF26	157.705	44.1905	6.74596	5.53034	309.097	41.4981	114.51	100.651	57.2515	323.226	87.6924	17.9143	58.1502	25.6075	31.5918	44.1867	7.80735	5.70681	6.50323	6.47197	6.17554	7.81085	6.4944	4.62869	6.49782	5.3232	4.81916	5.41873
ASHGA5P032510	9.33878e-05	0.0173108	2.3219	up	noncoding	ENST00000504438	RP11-463M16.4	pseudogene	285	chr17	-	46952275	46952560	NM_001005849, NM_006937	TTTAAGATTAAGAGGCATACACCACTCAGTAAACTAATGAAAGCCTATTGTGAACAACAG		1501.63	489.812	10.3549	9.13964	1918.18	781.865	1559.93	1526.48	950.861	2272.5	615.346	557.676	406.105	393.342	508.316	458.085	10.3057	9.99447	10.4516	10.5858	10.2872	10.5049	9.19288	9.22709	9.20316	9.11566	9.0694	9.02964
ASHGA5P041446	0.0170864	0.125676	2.31924	up	noncoding	ENST00000432677	AC005592.1	GENCODE	2237	chr5	+	142125164	142140563		GTACCTACGCATTTGAAATTTCTGGATTTCTGGTCTTACTCTGTACTTAGTCACTCTTTT		30.3636	12.0232	4.84963	3.63598	38.1583	29.3673	35.4432	25.2866	25.4465	28.4793	11.5004	6.21441	5.03024	7.07113	11.3156	31.0075	5.00967	5.20717	4.79512	4.46591	5.06229	4.55761	3.70697	3.29068	3.19291	3.598	3.15596	4.87134
ASHGA5P022693	0.0285032	0.166025	2.31861	up	noncoding	ENST00000560967	RP11-109D20.2	GENCODE	426	chr15	-	45365689	45366246	ENST00000558419	CTCAATGAAGGCACACCAATTCCTCTGCTTAAGGACTTCTGTTCACAATGAATTGTATTA	SORD	320.665	78.411	7.73701	6.52375	611.189	82.3347	256.327	240.605	86.7829	646.754	90.4598	89.9412	54.789	62.1756	90.9117	82.1889	8.73758	6.67937	7.70129	7.78874	6.77069	8.74439	6.53954	6.76997	6.41476	6.55164	6.45992	6.40667
ASHGA5P021165	0.0195717	0.135548	2.31718	up	noncoding	NR_033698	FNTA	RefSeq	1624	chr8	+	42911441	42940932		TCCTGTACAGTTAGAGATGTTTATGATTACTTCCGAGCTGTCCTGCAGCGTGATGAAAGA	FNTA	605.722	208.787	9.07278	7.86041	668.087	688.114	411.447	401.599	765.648	699.435	301.882	298.97	169.599	183.766	152.713	145.795	8.84689	9.80255	8.42483	8.56315	9.94683	8.85241	8.19967	8.3835	7.99683	8.05936	7.23625	7.28683
ASHGA5P028212	0.0129028	0.107564	2.3138	up	noncoding	ENST00000499685	RP11-796E2.4	GENCODE	5699	chr12	+	92539956	92583436		GACCAATTATATCGGTGTTTAACCCTCCCAGTGTCTTTTTTGCATCTTAATATCATTGAT	BTG1	802.057	252.896	9.17673	7.96646	1401.1	316.001	639.758	519.745	273.626	1662.11	472.304	76.0138	282.137	300.363	105.374	281.183	9.87612	8.6415	9.10325	8.94816	8.42763	10.0637	8.82264	6.54156	8.70772	8.74166	6.68606	8.29916
ASHGA5P036386	0.0297592	0.168873	2.30557	up	noncoding	ENST00000435643	AC007879.1	GENCODE	554	chr2	+	208038357	208087514		CTTCCTTCTAACTCAGGTGATCTATTGCTTAACAAAAATTCACCTACCATCATGATAAAG		32.1756	10.2935	4.61902	3.4139	14.7884	8.73621	21.8783	30.3196	59.2121	58.1187	5.48661	11.3204	5	5.21846	19.1809	15.5544	3.70366	3.45435	4.08811	4.72577	6.22145	5.52081	2.87006	4.03937	2.56964	3.21419	4.03818	3.75196
ASHGA5P030114	0.0473184	0.215391	2.30186	up	noncoding	ENST00000569808	RP11-709B3.2	GENCODE	2216	chr15	-	68591127	68593343		ATTTTTAAAGGATGGGCACTATCCTTGAGGGACTTACCCTTTCTAATCAGCTTTGCATGG		34.436	13.974	4.90749	3.70469	37.3418	38.7892	26.1719	12.8005	52.9828	38.5299	10.9702	5	15.9352	5	26.0876	20.8511	4.98013	5.60894	4.35902	3.45659	6.07041	4.96985	3.64396	2.54499	4.71462	2.56487	4.52601	4.23368
ASHGA5P018253	0.0175565	0.127769	2.2993	up	noncoding	ENST00000451220	RP11-14I4.3	GENCODE	430	chr6	+	100448815	100524282		GCTGCTACTAATGAAAGATTTGAGGAAACTCCTAAGGTCCCTCCAGTGTACAACAATTTG		79.0589	31.1561	5.87734	4.67615	116.293	19.5821	95.7655	56.2088	34.2493	152.254	77.8238	5	43.0038	12.2585	17.9785	30.8722	6.50524	4.63079	6.23518	5.62219	5.47161	6.79902	6.32435	2.54499	6.07014	4.32612	3.92824	4.86303
ASHGA5P018116	0.0185519	0.131846	2.29248	up	noncoding	ENST00000449614	AC005077.5	pseudogene	213	chr7	+	75803050	75804891	ENST00000437494	CATCATTCAGGTCACTGTCGATGCCTTGCCAACCTCTGAGGAAATGACAGACTCAATGCC		38.587	15.8918	5.15462	3.95771	36.3692	23.2794	56.6583	40.1012	31.8389	43.2751	28.1179	5	15.1248	5.81959	16.3226	24.9657	4.94572	4.8783	5.47732	5.13099	5.37001	5.1254	4.9176	2.54499	4.63922	3.35031	3.77005	4.5241
ASHGA5P014653	0.0331773	0.17896	2.2878	up	noncoding	ENST00000412196	BX571672.5	GENCODE	138	chr1	-	143236904	143237715		AATAAATCCCTTAGAGTGTCTGTGTGCTATGAAGATTGCACACAGGGGTCCAGATGCATC		40.4736	14.0809	5.07049	3.87653	60.7895	18.189	44.6568	33.5016	16.7284	68.9759	13.9903	17.481	10.5771	5	22.9585	14.4787	5.63962	4.522	5.12911	4.8715	4.51009	5.75064	3.97024	4.59913	4.16679	2.56487	4.33178	3.62638
ASHGA5P025869	0.00578665	0.0761664	2.28167	up	noncoding	NR_045090	TPD52L2	RefSeq	2328	chr20	+	62496580	62522898		TGAGAAAGTGACCCAGTCAGACCTGCAGGACAGAAGACTTCAGCTGCCCTGTCCACAGTG	TPD52L2	95.884	34.6289	6.41291	5.22282	129.91	62.7653	105.302	97.4528	60.7626	119.111	62.3873	16.539	41.0661	22.1347	21.9646	43.6818	6.6518	6.28994	6.38133	6.43002	6.25777	6.46658	6.01991	4.52639	6.00875	5.12577	4.25427	5.4018
ASHGA5P022981	0.00330545	0.0606311	2.28105	up	noncoding	ENST00000567053	RP11-578F21.10	pseudogene	138	chr15	+	29033747	29037148		AATATAAACATGTATGCAAACGAGCTTGTCAGAGAGCAATTGAAAAGCTGCAGGCGGGTG		43.505	14.2576	5.25033	4.06063	54.9162	33.4848	43.4919	49.1862	15.6942	64.2569	17.4797	16.518	11.7325	8.07832	17.131	14.6059	5.50278	5.39422	5.09014	5.43361	4.42654	5.65469	4.27758	4.52468	4.29622	3.77301	3.8504	3.64189
ASHGA5P039399	0.0361013	0.186394	2.27495	up	noncoding	NR_073094	GNPDA2	RefSeq	2218	chr4	-	44703811	44728651		TGGTTAATAAAAACTCTAAGAACTGTGCCAAATGGGATCAAAATATCAGCTTTATTAAAG	GNPDA2	32.2968	10.9081	4.89068	3.70484	38.7568	30.7691	24.1801	21.0502	30.9765	48.0483	9.1991	8.37836	12.7874	11.1526	9.80073	14.1303	5.03021	5.27511	4.23917	4.20639	5.33182	5.26136	3.4104	3.65517	4.40702	4.20012	2.97371	3.58261
ASHGA5P018922	0.000721971	0.0318638	2.27453	up	noncoding	NR_036578	APTX	RefSeq	2027	chr9	-	32972603	33001610	NM_001195248, NM_001195249, NM_001195251, NM_001195252, NM_175069, NM_175073, NR_036576, NR_036577, NR_036579	AATGTTCTCGACAGCAAGTTGAAAGCAGAGTGTAACAAGGGATATGTCAAGGTAAAGCAG	APTX	208.754	69.3506	7.50907	6.3235	293.294	132.593	200.844	209.56	137.396	278.839	99.6369	83.1643	54.2868	58.7908	55.8229	64.4017	7.7397	7.3657	7.3364	7.57632	7.42593	7.61035	6.67981	6.66575	6.40092	6.47456	5.70398	6.01596
ASHGA5P023198	0.00448126	0.0685758	2.27382	up	noncoding	ENST00000573141	RP11-296I10.6	GENCODE	589	chr16	-	70253483	70255290	NR_033959	CAGGCAGTAAGGTTTATATTACACATTCTAAGTGTATGGTTTGATGAGTTCTAACATGTC		139.354	47.154	6.93369	5.74857	147.189	71.3153	193.196	175.123	97.6892	151.61	60.3709	58.5198	28.7564	27.7404	53.4664	54.0702	6.81433	6.47487	7.27705	7.306	6.93728	6.79262	5.97465	6.18439	5.51985	5.4311	5.63435	5.74707
ASHGA5P055706	0.0363769	0.187428	2.27324	up	noncoding	ENST00000567788	RP11-474D1.3	GENCODE	4592	chr12	-	130517998	130529602		TTCCCTGTATCTAAATTTTAGCAAGTGAGAGAATGCCTCAGTCCCCTGTATCTGAATTTT		94.4006	39.0603	6.39026	5.20551	92.0061	50.176	143.237	116.328	73.2	91.4566	96.6591	15.2916	43.3062	11.3639	27.3754	40.3657	6.19442	5.97936	6.83958	6.68855	6.51542	6.12423	6.63028	4.41589	6.07959	4.22637	4.6002	5.28073
ASHGA5P043890	0.00199796	0.0496029	2.269	up	noncoding	ENST00000478818	RP11-155G14.5	pseudogene	450	chr7	+	128106616	128109225	NM_001144933, NM_173503	CAAATGCTCAAGAAAAAGCAGACTTGTATAGTGGCCGATGCAACTACTATTAAACAACAT		237.248	79.2665	7.71574	6.53368	309.559	226.239	175.444	169.781	234.949	307.513	69.4156	70.2477	59.6415	62.7732	108.543	104.979	7.80947	8.14398	7.13737	7.25641	8.20835	7.73885	6.16749	6.42987	6.53293	6.56462	6.72872	6.77848
ASHGA5P018565	0.0116567	0.103142	2.2688	up	noncoding	uc001vvv.1	AK056135	UCSC_knowngene	570	chr14	-	19919491	19925333	ENST00000383038, ENST00000413768, ENST00000547779, ENST00000548107, ENST00000551881, ENST00000553153, uc001vvk.1, uc001vvl.4, uc001vvr.1, uc001vvs.1, uc002zks.4, uc002zkv.3	GGTCTCCGCGGTTCATCTGTGTTGCTCTAAATGACACTGTTTCATTATTTTGATGGCTGG		144.367	44.6612	6.88989	5.70796	223.626	111.668	73.9493	74.0637	152.431	230.461	45.4961	37.0029	34.3697	33.2762	62.4193	55.4028	7.37758	7.12076	5.86651	6.03336	7.58212	7.35902	5.57832	5.57716	5.75972	5.67793	5.87156	5.78307
ASHGA5P043845	0.0207836	0.140224	2.26684	up	noncoding	ENST00000421166	RP4-681L3.2	GENCODE	230	chr1	+	205904255	205904896		GAAGTTTCTCTCCCACTGGGTATGTCCGGTCCTTCTTCTCAAACTCATCGTCGAAGAGGG	SLC26A9	229.346	90.1978	7.61793	6.43725	359.078	162.749	222.024	191.095	127.582	313.549	214.906	33.8664	121.012	38.6467	59.8344	72.9212	8.01607	7.66946	7.48915	7.44023	7.32853	7.76414	7.7406	5.45493	7.52763	5.87824	5.80549	6.2166
ASHGA5P041248	0.0125356	0.106303	2.2668	up	noncoding	ENST00000411804	RP1-91G5.3	GENCODE	707	chr1	+	152346429	152417932		CGGCACTTTATTTCCTTCCCGTTCTGCCCCTTTATATAAATAAAGAAAAGTATGAAAGAT	CRNN	400.194	146.649	8.37759	7.19693	430.572	211.743	462.371	375.157	201.135	720.187	320.788	56.1109	177.341	88.6475	80.6728	156.335	8.25583	8.0553	8.59899	8.46942	7.98911	8.89687	8.28208	6.12798	8.06391	7.04861	6.27132	7.38768
ASHGA5P034724	0.00311883	0.0599994	2.26159	up	noncoding	TCONS_00002935	XLOC_001532	LincRNAs identified by Cabili et al	2915	chr2	+	74378364	74381319		AGGCAAACCTTGGGCATGGGGAGATAAAAGTGAGAAGAGTCAAAAAGATTGATTTCTATA		580.619	198.847	9.02897	7.85164	691.314	455.646	538.413	489.566	510.286	798.487	227.976	231.099	188.381	217.904	164.798	162.921	8.9004	9.18462	8.83877	8.85878	9.33765	9.05362	7.81928	8.0342	8.15109	8.30013	7.35238	7.45275
ASHGA5P020148	0.00115321	0.0400851	2.26156	up	noncoding	ENST00000508743	RP11-463M16.4	GENCODE	738	chr17	-	46952221	46986345		TTGTCTTTTGTTCCCAGAACAGGGATTGTCAATGAGGTAGATCAGATTCCCATTCGACGG	ATP5G1	204.48	63.3292	7.38704	6.20972	274.571	86.0673	215.023	186.668	114.688	349.86	78.1264	67.6662	48.042	45.3025	66.5068	74.3314	7.65369	6.74372	7.44139	7.40172	7.16879	7.9129	6.32926	6.37802	6.23274	6.10026	5.97326	6.24477
ASHGA5P021755	0.000222757	0.02055	2.25994	up	noncoding	ENST00000539975	SNHG1	GENCODE	955	chr11	-	62619491	62622708		AGTAATGTTCCAGGAGCAGCTTGTTGCTATATACCATTGAAAAGCCTTCAGAGCTGAGAG	SLC3A2	1181.01	413.663	10.0774	8.90111	1193.8	875.915	1595.21	1432.09	864.275	1124.78	503.236	481.607	392.502	396.075	369.134	339.427	9.6465	10.1718	10.4908	10.4969	10.1343	9.52407	8.91603	9.03429	9.15841	9.12545	8.58146	8.59104
ASHGA5P023367	0.00575368	0.0759891	2.25853	up	noncoding	ENST00000579383	SNHG15	GENCODE	731	chr7	-	45022624	45026255		ACAGCAACTCCTTTGCAAGATGCCCCGTGTCCATGAAACTGGGAGGCGACCGTGTTAGCT		671.145	204.239	9.04826	7.87288	1145.29	295.666	576.101	572.648	303.054	1134.12	264.457	262.795	171.272	170.08	200.686	156.146	9.59753	8.54628	8.93663	9.0956	8.57781	9.53573	8.02014	8.21136	8.009	7.95166	7.65877	7.38636
ASHGA5P019020	0.00184875	0.0479094	2.25795	up	noncoding	NR_028476	RBMX	RefSeq	1925	chrX	-	135955605	135962939		GAATGGAAAGATGACGGTGGATATTCCATGAATTTTAACATGAGTTCTTCCAGGGGACCA	RBMX	645.482	220.614	9.15359	7.97858	920.219	442.37	585.514	553.365	495.355	876.069	280.519	293.734	202.634	200.933	176.837	169.027	9.30034	9.13279	8.96168	9.04585	9.29293	9.18793	8.10194	8.36013	8.24924	8.18298	7.46373	7.51343
ASHGA5P040901	0.0219559	0.14462	2.25508	up	noncoding	ENST00000514846	RP11-1334A24.4	GENCODE	543	chr5	-	176869803	176871581		GACATGTGGCAGCTTACGTTGGACAAAACGAGTAATAAAAATTGGCTTTAAATATGGAAA	GRK6	162.681	45.212	6.86869	5.69551	285.611	40.9405	160.187	140.608	56.8675	291.872	35.7257	32.5883	29.3997	38.7924	69.7388	65.0273	7.70382	5.68898	7.00339	6.9786	6.16425	7.67312	5.2553	5.40443	5.54851	5.8832	6.04866	6.03298
ASHGA5P049335	0.00173856	0.0468342	2.25482	up	noncoding	ENST00000568776	RP11-525K10.3	GENCODE	1470	chr16	-	80188949	80597032		TATACATAAATATGCGTGTGTGTGTGTATGTATGTTTCGATGTATATGAACCCATGATCT	DYNLRB2	1368.34	435.02	10.1423	8.96928	1644.98	492.441	1777.84	1607.49	698.483	1988.78	583.517	394.938	344.303	336.45	466.239	484.674	10.099	9.30774	10.6588	10.6592	9.80956	10.3194	9.1259	8.75385	8.98659	8.89321	8.93884	9.11729
ASHGA5P046415	0.0203295	0.138394	2.25339	up	noncoding	ENST00000399966	WASIR1	GENCODE	1054	chrX	-	155244287	155246502	ENST00000329244	GGCAGTGTATTTGTAATGGTACATAAAATGACGTCTGCTTTATAAGCATTCTCATTCCTA		383.87	126.114	8.39488	7.22278	195.168	418.467	542.473	497.777	424.927	224.406	117.067	102.867	113.287	114.369	154.794	154.301	7.1915	9.05212	8.84749	8.88056	9.07262	7.32498	6.89785	6.95618	7.442	7.41103	7.2563	7.37331
ASHGA5P026675	0.0327422	0.177892	2.25297	up	noncoding	ENST00000534168	RP11-452H21.1	GENCODE	437	chr11	+	78035803	78155095		GACAATTTCCTCTCTCTTGCACCATTTGTGTAGTATACTGAACACAAATGTATTTTCTTC	GAB2	88.3604	35.455	6.27308	5.10125	74.3173	42.0378	132.393	108.29	65.2811	107.843	71.801	10.6512	47.2456	10.2803	32.4298	40.322	5.91597	5.72621	6.71983	6.57834	6.35701	6.34111	6.2146	3.96091	6.2083	4.08811	4.85725	5.27832
ASHGA5P019018	0.00237454	0.0532194	2.24762	up	noncoding	NR_027365	C12orf32	RefSeq	1710	chr12	+	2986364	2998691		GCCCGGGCTGGTATCACCTGATTTTGATACAGCAGCAGGAAGCTTGTTCCCAGCCTACCA	C12orf32	85.3079	28.0259	6.19893	5.03053	129.354	52.6852	86.9606	83.2423	42.1851	117.421	36.0679	32.5162	27.8676	24.2892	20.3099	27.1046	6.64557	6.0469	6.09619	6.2016	5.75671	6.44659	5.2678	5.40123	5.47898	5.25519	4.12718	4.65278
ASHGA5P049732	0.000708076	0.0318638	2.24689	up	noncoding	ENST00000492522	CTD-2377D24.6	GENCODE	695	chr17	+	46782622	46783692		GGCAGATCGGGTATATCTTTAAAGAAAAGTTATCTTAACCATTGAGAAGCCTTCCTTCCT		90.7809	31.5671	6.36311	5.19517	105.549	73.9536	76.7872	72.7513	89.0533	126.591	29.5091	41.5484	19.0187	24.7276	41.0754	33.5232	6.37848	6.5225	5.9201	6.00481	6.80831	6.54443	4.98631	5.72634	4.95779	5.28152	5.23404	4.98504
ASHGA5P049516	0.00147918	0.0439734	2.24607	up	noncoding	ENST00000497774	C17orf76-AS1	GENCODE	1662	chr17	+	16342324	16345309	ENST00000480811	ACTTATTCGACTGTCCTGATGATACTTGTAATAGGAAGTGCCGTCAGAAGCGATAACTGA		52.4997	17.9906	5.57986	4.41246	56.9299	52.6726	59.1397	57.9027	25.0994	63.2542	16.6558	11.7749	13.6397	16.0619	24.5148	25.2963	5.54998	6.04653	5.5389	5.66709	5.04342	5.63324	4.20913	4.08897	4.49912	4.70097	4.43467	4.54189
ASHGA5P045311	0.0343929	0.182088	2.24346	up	noncoding	ENST00000456944	RP11-82L18.2	GENCODE	583	chr9	-	91703518	91724213		CTGGTGACCTTTCTACTGATTGCATTGTACCTCTTTCCCTGATATTAAAGATGTTTTTAA	SHC3	1988.54	536.47	10.4577	9.29199	2815.42	445.131	2663.61	2650.97	482.253	2873.87	511.601	508.613	484.563	451.118	629.852	633.072	10.8515	9.14333	11.2593	11.4017	9.25426	10.8361	8.93688	9.1067	9.44835	9.29886	9.41269	9.54842
ASHGA5P018674	0.0106039	0.0994428	2.23474	up	noncoding	ENST00000456363	AC093110.3	GENCODE	602	chr2	-	54888147	54889929		AGTGCTGCAGGTTTCTGATTCCACTGACACATCTAAATATGGCAAAAGAGCAAGTGAATG	SPTBN1	52.196	18.7613	5.60854	4.44843	50.5234	53.521	48.1707	44.4562	47.0151	69.4896	28.5411	19.2895	15.3282	15.8327	16.9695	16.6068	5.39213	6.07285	5.23809	5.28254	5.90474	5.76089	4.93541	4.71883	4.65927	4.681	3.83222	3.86386
ASHGA5P023567	0.0057443	0.0759891	2.23337	up	noncoding	ENST00000584686	SNHG15	GENCODE	541	chr7	-	45023445	45026267	ENST00000584327	AAGCAGTCTTCACATGGCACAAGAGTGCCTGCCATCCGTCAGTGTTTCTACAGCAGCAAT		667.788	208.351	9.04245	7.88323	1130.47	313.18	563.156	547.255	299.151	1153.51	292.064	272.709	185.247	183.879	158.861	157.344	9.58124	8.62597	8.90438	9.03025	8.55636	9.5565	8.15598	8.2608	8.12786	8.06074	7.29465	7.39934
ASHGA5P020639	0.0124537	0.105916	2.23252	up	noncoding	ENST00000517838	PVT1	GENCODE	518	chr8	+	128903115	129008896		ATTTGGAGAGAATCCTGTTACACCTGGGATTTAGGCACTTTCAATCTGAAAAAATACATA	TMEM75	145.896	48.8435	6.93067	5.772	215.388	85.3429	136.17	117.871	79.906	240.699	67.5107	74.5203	39.9944	37.6444	39.541	33.8503	7.32774	6.73249	6.76195	6.70869	6.63943	7.41373	6.13039	6.51225	5.96994	5.84282	5.1762	5.00041
ASHGA5P052046	0.00318542	0.0599994	2.22319	up	noncoding	ENST00000513147	RP11-33B1.1	GENCODE	585	chr4	+	120381591	120383065	ENST00000428414, ENST00000428867, ENST00000449219, uc001hog.1, uc003tnf.4	ACTGTTATAGGTGGAACCAAAGTTTTAATCAAAGAAGGTGGTGTTCAGTTGCTGCTTACA		81.0894	28.6273	6.23036	5.07773	85.5131	87.6072	69.9705	64.5398	86.6802	92.2256	30.6168	33.0448	25.5137	22.5121	35.5606	24.5157	6.09796	6.77105	5.78352	5.82499	6.76855	6.1361	5.03911	5.42319	5.3572	5.14985	5.00334	4.49369
ASHGA5P048229	0.0253421	0.155973	2.21556	up	noncoding	TCONS_00013381	XLOC_006016	LincRNAs identified by Cabili et al	2334	chr7	+	25878710	25888418		ACTGGAAACCAGAAGTAATGTCAGGAGAGGCTTTCCCATCTGAAAGATAATGAAACACCT		32.6731	13.1844	4.8701	3.72242	26.6621	53.453	26.0587	17.1485	44.7671	27.9492	5	8.95987	5.52429	8.40725	31.0785	20.1364	4.52351	6.07083	4.35277	3.90264	5.83798	4.53285	2.48982	3.73958	3.31208	3.82464	4.79115	4.17725
ASHGA5P021725	0.000423578	0.026079	2.20884	up	noncoding	ENST00000539303	SNHG1	GENCODE	240	chr11	-	62621044	62622646		TCAGAGCTGAGAGCTTTGTTTTTCTCTAGGTACTACTAACCAATAACCTGCTTGGCTCAA	SLC3A2	373.18	129.146	8.38213	7.23883	335.102	259.439	536.223	488.804	276.189	343.324	162.869	143.539	124.295	122.706	124.442	97.0282	7.92315	8.3468	8.83427	8.8576	8.44195	7.88898	7.35942	7.40121	7.56815	7.5075	6.93097	6.66575
ASHGA5P015244	0.00818158	0.0887192	2.19557	up	noncoding	ENST00000418368	GUSBP4	GENCODE	1666	chr6	-	58272355	58287658	ENST00000418765, ENST00000422882, uc003pec.4	TCAATATCCTTTCAACCCAATGGAAATGGATTGAAAGAGTGAAAGTCACTGGTCTCAAAG		29.807	10.9889	4.81857	3.68397	26.5577	30.5004	39.9966	33.7259	28.2069	19.8544	16.3496	9.8942	8.34469	7.05824	10.4561	13.8303	4.51766	5.26312	4.97239	4.88235	5.20811	4.06778	4.18466	3.86807	3.84783	3.59659	3.05607	3.55061
ASHGA5P055007	0.0102109	0.098641	2.19446	up	noncoding	TCONS_00009904	XLOC_004316	LincRNAs identified by Cabili et al	1445	chr5	+	24292126	24322125		TGCCCTCCCTCTTTTGGTAAGCAAAACACTGATGCTTATGACATCTTCCTTTTCTTTGGT		2298.29	868.536	10.8458	9.71197	2834.13	846.788	2616.02	1953.2	1069.16	4470.47	2031.72	422.554	1075.06	377.379	482.904	821.597	10.8594	10.1167	11.2302	10.9563	10.4624	11.4501	10.8858	8.84749	10.5417	9.05773	8.99537	9.94373
ASHGA5P025833	0.0463349	0.212286	2.19261	up	noncoding	NR_038396	LOC100506469	RefSeq	1651	chr19	-	36031639	36036931		CATTGGAAAGGTTTATCATGAGTAACCGGGTGCTTTGCTTCTGTGATTCTTGGCCAGTGT	TMEM147	168.412	46.6274	6.85582	5.72317	319.225	46.2188	140.483	120.628	50.9737	332.945	53.0986	67.6613	25.506	31.6386	53.3507	48.5089	7.85296	5.86062	6.81087	6.74372	6.01519	7.85157	5.79542	6.37777	5.35688	5.60518	5.62963	5.57417
ASHGA5P023908	0.0259936	0.158558	2.1924	up	noncoding	HMlincRNA907+	HMlincRNA907	LincRNAs identified by Khalil et al	5934	chr15	+	48164774	48170708		CTTTTTATTCCAGTCTCCATTATCTATTGTCTATTTGTCCAGTTTTGCTAGTGGGTGACA		67.4728	26.7101	5.92903	4.79651	63.2129	40.2258	94.7359	70.0549	51.0698	85.5373	48.1764	14.6278	32.2252	13.6688	13.2562	38.306	5.69445	5.66218	6.21816	5.94683	6.01918	6.03336	5.6613	4.35973	5.66739	4.47299	3.42028	5.19739
ASHGA5P058281	0.0423825	0.201869	2.19143	up	noncoding	TCONS_00029159	XLOC_014103	LincRNAs identified by Cabili et al	1025	chr21	-	44808522	44809763		TAAACCGCCTGTTGTTGTCTAAACGTATATCCGTGTATGTAAACCGCCTGTTCTCTAAAC		462.292	149.579	8.57651	7.44464	562.975	599.44	224.078	207.541	576.971	602.747	189.164	180.227	130.301	128.679	144.514	124.586	8.61791	9.59555	7.50315	7.56179	9.5267	8.65397	7.5683	7.70017	7.63158	7.56955	7.15622	7.04202
ASHGA5P000021	0.0218675	0.144403	2.19121	up	noncoding	AI767017		LincRNAs identified by Khalil et al	415	chr4	-	56782130	56814048		CAAAAGATAGAATCTATCAAGCTACAAATGGCTATGTTGCCTGAAGCCCCAGACATCATC		136.24	47.0966	6.91821	5.78648	128.113	190.612	96.1958	87.669	182.826	132.023	49.8572	53.5789	29.4265	51.2569	48.7149	49.745	6.63445	7.90624	6.24271	6.27761	7.85055	6.59769	5.70876	6.06611	5.54959	6.28673	5.4927	5.61497
ASHGA5P016143	0.00180647	0.0473511	2.19067	up	noncoding	NR_037162	TTLL3	RefSeq	4160	chr3	+	9851643	9878040		AGGACGGCAACTCAGTGCACCTGTGCAACAACTCCATCCAGAAGCACCTGGAGAACTCAT	TTLL3	134.143	46.0175	6.86892	5.73755	213.166	96.2852	118.093	108.883	92.4712	175.961	47.7581	48.3241	34.3465	36.9011	69.8065	38.9686	7.31327	6.90432	6.55082	6.58829	6.86319	6.99365	5.64962	5.92698	5.75809	5.81459	6.05034	5.22568
ASHGA5P014826	0.00207477	0.0500811	2.19024	up	noncoding	ENST00000413755	RP4-564F22.2	GENCODE	648	chr20	-	37050838	37063996		AAGACACTGGCGGGAGTGTAACATGACTGCCGCCCCATGTGTGTGAGAGGCGTCCTCTGG		108.488	37.6445	6.59022	5.45913	150.094	78.527	93.4241	87.8957	90.0974	150.891	45.1699	45.3008	25.2039	34.3492	40.2879	35.5553	6.84008	6.60884	6.19777	6.28007	6.82793	6.78663	5.56808	5.83878	5.34149	5.7201	5.20443	5.08193
ASHGA5P026002	0.00125253	0.041483	2.18863	up	noncoding	uc010adx.1	THSD1P1	UCSC_knowngene	2432	chr13	-	52741846	52768575		GGAGTTACTATGTTGCTGTTGCCGACACAAAGAAGTCTTATGAACTCAATCCAAATAATT		128.53	47.5932	6.8957	5.76568	118.302	134.75	135.289	121.839	143.993	117.008	63.6399	56.4241	27.3974	32.812	57.6537	47.6322	6.52915	7.39362	6.75133	6.75919	7.49772	6.44321	6.04628	6.13664	5.45715	5.66037	5.75084	5.54277
ASHGA5P050119	0.0128175	0.107307	2.18619	up	noncoding	TCONS_00013645	XLOC_006301	LincRNAs identified by Cabili et al	2020	chr7	+	154795168	154797394	NR_028090	TTAATACTACACAGCGGCGATTCTAATGGTCACGCTTTTATTTACAGCTCGCCTCCCTTC		296.006	92.6987	7.81867	6.69026	528.579	130.834	233.893	186.559	149.013	547.159	159.822	87.0494	109.887	52.4702	74.2939	72.6695	8.53731	7.34603	7.56297	7.40008	7.54806	8.51759	7.33328	6.72535	7.40371	6.32003	6.14753	6.21164
ASHGA5P033445	0.00242583	0.0538078	2.18258	up	noncoding	ENST00000570869	RP13-638C3.2	GENCODE	594	chr17	+	80535898	80536492		CATCCATCCTGGGTTTGATCAAATTACAACAGCCTTAAATTACCTTAGAAACATAGTTAC	FOXK2	74.7034	25.052	6.02461	4.89858	105.413	45.3789	65.0246	69.3387	46.5722	116.493	29.5522	17.9606	22.222	26.8184	24.174	29.5847	6.37659	5.83656	5.67768	5.92952	5.88929	6.43801	4.98852	4.63265	5.17395	5.38893	4.41132	4.79609
ASHGA5P022792	0.0096872	0.0967247	2.18171	up	noncoding	ENST00000562893	RP11-473I1.6	GENCODE	753	chr16	+	9162410	9166269		TCACCACATGTCATCACGTGGAAGGCAGAAGCCCTGGAGAGTGATGGAGTCTCCCTCTGT		100	32.0811	6.18682	5.06136	131.226	33.3675	100.029	77.2863	30.8379	227.253	57.8953	14.1965	36.0888	30.2883	13.7081	40.3096	6.66654	5.3904	6.30029	6.09805	5.32526	7.34038	5.91789	4.31842	5.82629	5.54928	3.47844	5.27782
ASHGA5P037731	0.0409723	0.198268	2.18124	up	noncoding	ENST00000566851	RRP7B	pseudogene	833	chr22	-	42970738	42978007	ENST00000421116, ENST00000437211, NM_015703, uc003bcs.3	TTCTCTGAAAAGCAACAGGCTTCTCACTACCTCTATGTGAGAGCACACGGCATTCAACAA		118.188	30.1742	6.28115	5.156	276.718	30.4592	72.7312	61.6587	45.3544	222.207	36.2418	23.3796	32.6379	21.8943	34.4557	32.436	7.66429	5.26078	5.84199	5.75521	5.85532	7.3093	5.27362	4.97524	5.68457	5.11005	4.95309	4.93942
ASHGA5P046841	0.000187512	0.019601	2.18114	up	noncoding	ENST00000435772	RP11-175I17.4	GENCODE	656	chr10	-	46358509	46411606	NM_003631, NR_029388	ACGATGAAATGCTCAGATGAAATCGGAGTATTCTAGTTACCCAGACATTAACTTCAATCG		75.6819	26.7502	6.09499	4.9699	96.344	47.6727	86.7622	77.9642	53.4922	91.8563	37.2146	23.5829	16.8644	25.0449	26.2467	31.5478	6.25472	5.89848	6.09378	6.11043	6.08262	6.12991	5.30764	4.9865	4.79312	5.29814	4.53627	4.89777
ASHGA5P031073	0.0119539	0.104312	2.18093	up	noncoding	ENST00000567795	CTD-2574D22.4	GENCODE	2270	chr16	-	29930956	29933226		GAGTATGTGTGTGTGTGTGTATTTGCTTGCCAAAATACAATCGTGTTGTATGAAATGTTT	KCTD13	6793.98	2498.85	12.5987	11.4738	5362.84	4732.02	10491.7	8929.44	5038.1	6209.84	3056.35	2760.86	2022.76	1788.6	2805.9	2558.61	11.7643	12.6951	13.2876	13.1519	12.7633	11.9304	11.4303	11.4555	11.4171	11.2173	11.6777	11.6448
ASHGA5P018972	0.00364053	0.0634515	2.18041	up	noncoding	NR_052019	SNAPIN	RefSeq	1005	chr1	+	153631129	153634328		ACACGCCGTCAGAACTGTGCCGCATAAATGAGGATCAGAAGGTGGCCCTGGATCTTGACC	SNAPIN	645.62	206.497	9.04039	7.91579	1116.65	336.675	535.95	514.158	346.061	1024.23	233.124	242.423	200.529	195.884	187.775	179.247	9.56466	8.73717	8.83322	8.93256	8.77726	9.39744	7.84703	8.10159	8.2332	8.14742	7.56007	7.60544
ASHGA5P046452	0.044479	0.207246	2.18024	up	noncoding	ENST00000421585	GS1-594A7.3	GENCODE	574	chrX	+	15621003	15639607		GTTCCATGTACTTTCTTGTTTTCCCATAAAAATCTGGATTTGTGGCAGAAGAGAATGAAA	ACE2	82.2316	23.2413	5.89428	4.76979	34.5731	32.7536	164.3	174.1	29.623	58.0392	30.7115	20.7544	19.4014	16.7296	31.3237	20.5274	4.87577	5.36411	7.03659	7.29849	5.27188	5.51883	5.04373	4.81632	4.98697	4.75746	4.80428	4.20998
ASHGA5P020237	0.0229359	0.147682	2.17949	up	noncoding	ENST00000510134	KLRAP1	GENCODE	1323	chr12	-	10741381	10752268		GAATTATTCATTCTTTCCAGCATCTTCTGGTTTTGAAAGCAGTTGTGAACTAGAATGTAG		321.262	109.463	8.03557	6.91158	407.009	124.287	434.863	408.368	150.736	402.31	157.702	123.61	50.1004	60.1164	129.675	135.574	8.18487	7.27352	8.50404	8.58358	7.56439	8.10304	7.31618	7.19664	6.28773	6.5034	6.98923	7.17633
ASHGA5P022057	0.00243298	0.0538078	2.17485	up	noncoding	ENST00000548141	CTD-2311B13.3	pseudogene	928	chr14	-	19498564	19502394		AAAGTGTGAGATCGCCCTGGAGAAACTCAAGAATGACATGGCGGGCATCCTACCGCCAGC		76.1999	23.7672	5.88789	4.76697	137.674	33.1594	55.3355	55.3216	34.8275	140.881	24.3012	17.5419	14.4762	16.0451	29.1646	41.0741	6.72535	5.3816	5.44361	5.59819	5.49451	6.68406	4.71955	4.60399	4.57793	4.69917	4.69578	5.30541
ASHGA5P016921	0.00389995	0.0652919	2.17469	up	noncoding	ENST00000435718	RP4-564F22.2	GENCODE	261	chr20	-	37049531	37059692		TTCAGTGGCTGTTGCAGAGGAAGAGCCTCTGGAAATCTGCGTGGAATCTCTTGGTGGTGT		738.273	262.074	9.37219	8.25138	632.618	520.309	1030.12	1020.5	529.453	696.64	232.84	192.485	222.117	234.295	335.486	355.221	8.78354	9.37907	9.83767	9.99288	9.39364	8.84634	7.84458	7.78948	8.37706	8.40774	8.43576	8.65368
ASHGA5P021354	0.000165509	0.0191747	2.17279	up	noncoding	ENST00000530690	AP000487.5	GENCODE	554	chr11	-	70218351	70244468		AGCCTAGAAGTTCTTTCCGGTCATAATTTAACCTTCTCAGGCACATAATTCCACACTGGA	PPFIA1	44.1823	15.4947	5.2822	4.16265	62.7775	23.9883	43.5131	38.7682	27.5782	68.4684	19.5624	10.5878	7.90124	12.6788	20.7044	21.5336	5.68446	4.91857	5.09083	5.08182	5.17683	5.74069	4.43065	3.95354	3.77701	4.37167	4.15869	4.28433
ASHGA5P042970	0.0405144	0.197324	2.16847	up	noncoding	TCONS_00020083	XLOC_009474	LincRNAs identified by Cabili et al	344	chr11	-	65269760	65278498	TCONS_00019666, TCONS_00019669, uc001ody.3	CCTTCAGGATCATTAAGCCACTTCCTTTGCTCTGCAGTTTCTATAGTAGTTTTAAATTAT		498.87	193.27	8.81958	7.70291	441.516	680.552	441.724	393.273	624.751	411.407	144.409	139.065	110.566	112.537	269.104	383.942	8.29268	9.78484	8.52952	8.53352	9.63988	8.13706	7.18437	7.3582	7.41307	7.38982	8.10046	8.77152
ASHGA5P058467	0.000478353	0.0278115	2.1661	up	noncoding	uc003upb.1	MGC72080	UCSC_knowngene	650	chr7	-	97595907	97601638		ACCAGTTATTGAATATCAAGAGGAGGAGTTGTTGAAGTCTCAGGGGATCCAGAACTGCAG		415.763	146.555	8.55623	7.44114	488.036	342.208	394.817	353.755	392.36	523.401	150.595	138.142	138.242	130.293	174.453	147.605	8.42289	8.75958	8.36103	8.37821	8.95346	8.46224	7.24504	7.34646	7.71496	7.58855	7.44436	7.30744
ASHGA5P028009	0.000158987	0.0190509	2.16342	up	noncoding	TCONS_00009438	XLOC_004451	LincRNAs identified by Cabili et al	1242	chr5	+	85814415	85815676	NM_001099678	ATGGGGATAAGATTGACATTGCTGTCGCAGTATTGCAAAAACATGACTAATTTGGTTAAT		3987.19	1395.91	11.7515	10.6382	5976.32	2391.56	3268.64	2958.56	2590.94	6737.14	1745.3	1712.52	1235.58	1157.33	1303.7	1221.04	11.9132	11.6853	11.5404	11.5499	11.7896	12.0305	10.6729	10.7783	10.7431	10.5925	10.5146	10.5276
ASHGA5P056848	0.036637	0.188141	2.1586	up	noncoding	TCONS_00009856	XLOC_004270	LincRNAs identified by Cabili et al	1134	chr5	+	5688510	5694840		GTAACAGCAGCTGCTTTCCCGGCTCTAAGCTCCAAGTGCTATCACCTTCAGTTGACCAGC		25.1859	10.559	4.47635	3.36626	34.4373	9.09174	26.9972	22.2345	23.5182	34.8362	18.61	5	15.4388	5	5	14.3054	4.87121	3.51418	4.40189	4.28313	4.95599	4.83171	4.36064	2.54499	4.67069	2.56487	2.44967	3.60668
ASHGA5P050965	0.0269588	0.161682	2.14819	up	noncoding	ENST00000400465	FER1L4	GENCODE	3350	chr20	-	34146513	34171889		TCTTTTTTAGGGCAAGGTGGAGGCAGAGTTTGAGCTGCTGACTGTGGAGGAGGCCGAGAA		348.291	130.451	8.28529	7.18217	229.097	443.656	399.06	379.391	432.027	206.512	184.612	204.399	91.2185	91.0007	105.657	105.819	7.40974	9.13844	8.38007	8.48067	9.09248	7.21032	7.53645	7.86569	7.12878	7.08181	6.68958	6.79069
ASHGA5P031284	0.0115062	0.102657	2.14599	up	noncoding	ENST00000444470	GAS5	GENCODE	424	chr1	-	173833091	173834043	ENST00000422207, ENST00000434796, ENST00000442067, ENST00000454813, uc001gjk.3	GGAGATTTTGGATTACTCCTAATTGTATGCAAGTTGTCTTACTGTGTATTGTCCCTTAAT		4489.29	1510.23	11.8748	10.7732	5372.88	1802.26	6635.68	5955.25	1841.86	5327.81	1529.96	1433.11	1278.85	1247.17	1874.24	1698.05	11.7717	11.268	12.6235	12.6074	11.2617	11.7166	10.4805	10.5352	10.7855	10.7058	11.0925	11.0395
ASHGA5P045962	0.00228613	0.0520524	2.14321	up	noncoding	ENST00000437461	RP11-121A14.3	GENCODE	373	chr9	+	127025154	127028088		TGAACAGAGATCCCTTTAAGAAGAACTTCTCCATGTTCCAGAGGCGCGTTCTTACTGCAG	NEK6	44.8125	15.89	5.2812	4.18143	64.8735	28.7652	40.4461	40.4642	21.033	73.2927	20.1323	11.0809	10.5864	8.21467	25.4554	19.8701	5.73095	5.17903	4.98902	5.1448	4.81006	5.83334	4.46728	4.01464	4.1673	3.79511	4.4882	4.15603
ASHGA5P020610	0.00289885	0.0578516	2.14144	up	noncoding	NR_049736	ASH2L	RefSeq	2808	chr8	+	37963010	37997598	NM_001105214, NM_001261832, NM_004674	AGATACACTAATCCTGTCTACCTTTCATGACCAACTACAGTTTTCATTGCAACGTCTGCC	ASH2L	125.933	45.851	6.82446	5.72588	150.895	135.22	98.2798	85.1601	154.193	131.847	59.8013	40.2832	29.4951	33.1005	63.2508	49.1754	6.84822	7.39899	6.27321	6.23281	7.59727	6.59626	5.96051	5.68474	5.55271	5.67076	5.89097	5.59557
ASHGA5P033482	9.79206e-06	0.0127094	2.1408	up	noncoding	ENST00000582850	RP11-737O24.3	pseudogene	985	chr18	-	2945547	2946532	NM_001144073, NM_012124, NR_026659	GGCAAGCCTTGAACTGCCTGCAGCTAAAAAGCAGGAAAAACAAAAAGACGACACAGCAGA		990.563	357.928	9.77945	8.6813	1351.69	674.551	940.113	949.532	661.22	1366.28	435.047	434.362	259.651	256.499	386.45	375.556	9.8195	9.77336	9.69403	9.87994	9.72759	9.78225	8.70034	8.88413	8.58767	8.52753	8.65241	8.7357
ASHGA5P040658	0.00376638	0.0644333	2.13902	up	noncoding	uc003kuq.1	FLJ33630	UCSC_knowngene	2019	chr5	-	127301575	127419299	ENST00000501652	GTTAATTTATTATTCATTGGAGTTAGAAAATTGTTGCTAAAATAAATTCTGCATTTTGAA	SLC12A2	158.612	49.8176	6.97167	5.87472	147.417	48.9883	233.302	167.903	82.5468	271.515	51.5364	35.8161	55.0712	43.0493	64.3568	49.0756	6.81704	5.94121	7.56037	7.24092	6.69089	7.57958	5.75338	5.53249	6.42236	6.02851	5.91883	5.59274
ASHGA5P017082	0.00312016	0.0599994	2.13566	up	noncoding	ENST00000437494	AC005077.5	GENCODE	300	chr7	+	75803626	75806523		TTATGGGATGGAGACGCTGACAGGCCCAACTGCTTCGGGATCGCCAAGCTCTGGAAGATT		37.4052	13.8107	5.10716	4.01248	51.6052	30.0963	52.9751	28.2637	29.5347	31.9564	15.3074	13.278	6.74162	12.1219	19.1574	16.2577	5.41918	5.24277	5.38	4.62003	5.26699	4.714	4.09366	4.23772	3.56372	4.31401	4.03657	3.8292
ASHGA5P032827	0.0229999	0.148006	2.12719	up	noncoding	TCONS_00029072	XLOC_013994	LincRNAs identified by Cabili et al	583	chr21	-	9826937	9827584	TCONS_00029068, TCONS_00029069, TCONS_00029071	ATTCCAATTACAGGGCCTCGAAAGAGTCCTGTATTGTTATTTTTCGTCACTACCTCCCCG		20906.6	8860	14.2663	13.1773	20524.5	14077.3	28369.7	27138.7	14308.8	21020.7	6949.3	6203.52	6361.29	6539.08	14498.5	12608.3	13.7139	14.2977	14.753	14.8168	14.2942	13.7221	12.5889	12.5738	13.0207	13.041	13.9817	13.858
ASHGA5P050643	0.0416808	0.199725	2.12542	up	noncoding	NR_037857	LOC254128	RefSeq	1841	chr2	+	122407229	122486136		ATCTTAAAATGAGAGTAGCAGAAACTGCTTCTCCTCCTTCAAATTATTTCTATAATATCT	MKI67IP	122.314	47.7266	6.70324	5.61549	134.495	59.4378	123.92	113.448	86.9805	215.603	92.1182	18.3406	59.8962	43.7689	21.7445	50.4914	6.69416	6.21291	6.6188	6.65031	6.77509	7.26815	6.56572	4.65669	6.53968	6.05236	4.23689	5.64161
ASHGA5P018823	0.01606	0.122361	2.11827	up	noncoding	ENST00000458002	RP11-541P9.3	GENCODE	448	chr5	-	162439270	162864299		TTGAAACTGAGAGATTGCTTCCTTAGACAGGTCTCCTTGAAGAGAATCCCACTCTGTCAG	CCNG1	34.9515	13.9627	4.99623	3.91334	54.4246	27.8077	39.1238	31.82	19.2655	37.2674	16.0321	20.1791	10.2209	5.83539	5	26.5084	5.4893	5.13005	4.94071	4.79789	4.69666	4.92277	4.1571	4.77959	4.11771	3.35466	2.44967	4.6213
ASHGA5P045614	0.00754995	0.0854771	2.11476	up	noncoding	uc022bdg.1	DQ580140	UCSC_knowngene	310	chr9	+	6834701	6835011		ATGTACATGGCCATCCAGCCCGTGCTGTCCCTGTACTTCTTTGGCTGTACCACTGGTACC	KDM4C	1035.22	356.636	9.70683	8.62634	1276.88	324.703	1266.18	1213.75	530.077	1599.75	646.043	334.08	285.311	312.98	273.552	287.852	9.73812	8.6859	10.1605	10.2533	9.39655	10.0066	9.25289	8.53235	8.72148	8.79187	8.12555	8.33392
ASHGA5P020761	0.00648598	0.0800886	2.1112	up	noncoding	ENST00000519481	PVT1	GENCODE	542	chr8	+	128902922	129008896		TGGGCTTGAGAATCCTGTTACACCTGGGATTTAGGCACTTTCAATCTGAAAAAATACATA	TMEM75	131.607	44.5636	6.74495	5.66689	225.353	84.8294	104.02	99.2282	61.8662	214.345	63.958	58.0415	35.8003	28.7156	43.8304	37.0355	7.38709	6.72304	6.36236	6.45442	6.28283	7.25999	6.05406	6.17421	5.81417	5.47898	5.33682	5.14311
ASHGA5P032603	0.0193066	0.134421	2.10662	up	noncoding	ENST00000582201	PLEKHM1P	pseudogene	3166	chr17	-	62781376	62825326	ENST00000578036, ENST00000582986, NM_014798, NR_027774, NR_027782, uc002jev.3	AGATGAGGTATATGAAGGATTCCTCAAGGCCCTGATTGAATTTGCCTCCCAGCATGTCTA		216.193	70.9435	7.26499	6.19006	400.731	79.6653	144.176	171.67	71.0003	429.918	133.366	28.7016	82.2704	73.2269	29.6571	78.4391	8.16067	6.6331	6.84856	7.27491	6.473	8.19967	7.07323	5.24413	6.98636	6.786	4.72013	6.3305
ASHGA5P029670	0.00597206	0.0770015	2.09702	up	noncoding	uc001xsm.3	AK025117	UCSC_knowngene	3106	chr14	+	76662780	76665886		TTTCTCAGGAGTCATAGGGCAAATTCTTATTGCCCACTGTGTCTTTTTAAAGTTTAAATG	C14orf118	562.12	188.427	8.82009	7.75175	932.433	317.738	438.468	348.873	328.148	1007.06	249.226	257.745	141.614	150.969	171.399	159.608	9.32477	8.64802	8.51927	8.35679	8.69783	9.37387	7.94361	8.18743	7.75042	7.78948	7.41911	7.42044
ASHGA5P049407	0.000501053	0.0282129	2.09681	up	noncoding	NR_028514	PITPNA-AS1	RefSeq	570	chr17	+	1420212	1421390		TTGTCTCTTCGCCGCCGCCGCAGCCTCTGCCCCACTCGTGAGGGATCCGAGGGCTCCGTC	PITPNA	5820.12	2295.98	12.3674	11.2992	8569.6	3715.51	5202.11	4799.44	4112.71	8521.38	3424.03	3268.84	1857.13	1801.58	1677.35	1746.93	12.4247	12.3582	12.2512	12.2905	12.4907	12.3891	11.6033	11.6719	11.2996	11.2276	10.912	11.0807
ASHGA5P035238	0.00225269	0.0519157	2.08723	up	noncoding	ENST00000433198	AC068491.1	GENCODE	421	chr2	-	112186890	112199198	ENST00000413202	TTATCTGGGATCTTTTGCTGCTGCTTTGGTATGACTTCTATCAAGATAGCTTTCGACGAG		275.363	101.497	7.96921	6.90762	189.884	274.683	370.262	326.35	259.915	231.083	113.125	102.232	94.1669	107.015	111.727	80.7173	7.15735	8.42886	8.2641	8.2554	8.34846	7.36111	6.85054	6.94949	7.17692	7.31443	6.77575	6.37859
ASHGA5P055792	0.000614594	0.0307765	2.08568	up	noncoding	ENST00000433070	DLEU2	GENCODE	699	chr13	-	50618522	50656128	ENST00000235290, uc001vdx.3, uc001vdy.3, uc001vdz.3, uc001veb.2	ATTTTCGAGTGATGCCTGATCTCATCAATCTAGCGGGAGAGACAGGATAACCTGTCCGAG	DLEU1	26.1214	9.78091	4.5808	3.52028	33.1847	20.1385	35.9051	23.2674	12.4631	31.7697	7.5923	9.92666	10.0704	5.05641	11.6427	14.397	4.8181	4.66854	4.81254	4.34763	4.12944	4.70858	3.1577	3.87257	4.09675	3.17572	3.20085	3.61812
ASHGA5P021982	0.0189632	0.133326	2.08523	up	noncoding	ENST00000549813	CTD-2314B22.3	GENCODE	1013	chr14	-	19883542	19925288	ENST00000546382, ENST00000548903	GGTCTCCGCGGTTTCTTCATGTGGCTGCAGATGGCAGGATTTCCCAAAGGTTTCTGGCTG		358.796	121.528	8.1955	7.13529	530.166	365.151	181.786	165.896	365.793	543.984	155.157	154.716	86.704	92.6239	127.536	112.429	8.54025	8.85947	7.18589	7.22433	8.85412	8.50891	7.2893	7.49909	7.06074	7.1086	6.96477	6.88924
ASHGA5P054995	0.0058409	0.0764362	2.08475	up	noncoding	ENST00000528684	FAM86C2P	pseudogene	1004	chr11	-	67560666	67572784		AAGAGACTCATCAGATTCTGAGCTGCTGCGGGATATTTTGCAGAAGGTAAGAATTCCAGA		460.591	146.811	8.48696	7.42708	729.037	170.672	493.62	488.356	175.12	706.745	170.732	151.36	107.953	110.508	166.151	174.165	8.97192	7.74285	8.69857	8.85567	7.78305	8.86968	7.42305	7.47195	7.37796	7.36253	7.36616	7.56084
ASHGA5P043579	0.0045134	0.0685758	2.08351	up	noncoding	ENST00000472494	HOTTIP	GENCODE	2285	chr7	+	27240055	27242441		GGGGACTGAATTCTTGAGATTTATGGTGCACCTTATTGATCAAATTTATCTGGACTTTTT	HOXA13	2773.57	1237.37	11.1014	10.0423	1760.56	1302.47	5146.43	5260.65	1375.79	1795.55	725.508	699.154	2605.15	2506.39	442.72	445.285	10.1874	10.7849	12.2265	12.4189	10.8203	10.1702	9.41171	9.53573	11.7681	11.6861	8.86194	8.99046
ASHGA5P019076	0.000551278	0.0293444	2.07887	up	noncoding	NR_046070	CHD1L	RefSeq	2851	chr1	+	146714290	146767447		TGTATTCTGGGTGGAGTTGGCATGAACTTAACAGCAGCAGATACTGTGATTTTTGTTGAC	CHD1L	192.354	71.2385	7.45213	6.39633	166.812	151.074	254.785	236.755	159.015	185.686	86.176	64.3119	55.719	66.1506	79.6488	75.4248	6.98942	7.55682	7.69203	7.76321	7.64653	7.06475	6.46978	6.3096	6.43832	6.64176	6.25245	6.26603
ASHGA5P041805	0.000271574	0.0224732	2.0744	up	noncoding	uc003olu.3	BC042825	UCSC_knowngene	1099	chr6	-	36125844	36163947	ENST00000499560	AGAGGGTTATACTGTGAAGAAGAATGAAAAAGCCAAACATTTCATTCAGGTAAGCATATC	BRPF3	36.0575	14.1848	5.09478	4.04208	42.9483	34.7089	33.9201	34.1852	29.1533	41.4292	13.3593	17.4445	7.66822	10.1752	15.8953	20.5661	5.17133	5.44724	4.72954	4.90333	5.25192	5.06531	3.90506	4.59688	3.7339	4.07506	3.7273	4.21431
ASHGA5P035523	0.000583258	0.0300968	2.07224	up	noncoding	ENST00000447111	AC079354.5	GENCODE	311	chr2	-	203043382	203044114		CTTGGATAATATGTAACATTAACAGAGAGCAGAAGCTGATTAAAGTATCTTGGTGCCAAA	AC079354.1	55.1614	20.3048	5.63569	4.5845	59.3913	32.1106	72.193	80.4428	36.7427	50.088	20.2124	20.316	12.7656	16.8456	27.9617	23.7275	5.60725	5.3358	5.83129	6.15379	5.57029	5.31569	4.47284	4.78765	4.40526	4.76751	4.6344	4.43931
ASHGA5P044619	0.0483158	0.217743	2.07102	up	noncoding	TCONS_00001219	XLOC_000492	LincRNAs identified by Cabili et al	1896	chr1	+	184632074	184634810		GAGTTTCTGTGCTATTAGGCTGTGTCTCATGTCCCCGTACAAAGTATCTTTGTATGGGAG		85.9539	37.7938	6.19844	5.14809	72.1733	36.9887	126.085	106.353	54.0792	120.044	78.6325	7.34889	56.0643	18.7214	22.7124	43.2834	5.87545	5.54053	6.64748	6.55373	6.09641	6.477	6.34098	3.49641	6.44437	4.90473	4.31316	5.38893
ASHGA5P040958	0.0287496	0.16668	2.06859	up	noncoding	ENST00000509382	CTD-2247C11.3	GENCODE	589	chr5	+	5034575	5059794	NR_026994, uc003jdh.3	CCACAACTCAGACTTATTTTCATTCTCTGCTCATTGGCCATTAGGAACCCGATCCTTATG		28.8004	13.5512	4.5382	3.48955	48.3737	7.67001	33.9036	23.8612	14.8899	44.1039	39.3091	5	13.2724	5	5	13.7257	5.33194	3.27307	4.72903	4.38661	4.35973	5.14881	5.3798	2.54499	4.46036	2.56487	2.44967	3.53759
ASHGA5P042969	0.00131432	0.0421689	2.0684	up	noncoding	uc003tad.4	LOC646762	UCSC_knowngene	6467	chr7	-	29685537	29725437		GGGAGGAGCCATAAAAGTAGTCTATCTATCATCAGTTACATATCTAATGAACTGTCTATC		918.331	356.005	9.72244	8.67392	1129.69	832.31	795.477	747.363	918.853	1086.3	469.031	426.996	285.951	250.357	344.31	359.385	9.57998	10.0905	9.43912	9.51301	10.2336	9.4785	8.81303	8.85693	8.72466	8.49622	8.47691	8.67578
ASHGA5P044564	0.0251074	0.15509	2.06808	up	noncoding	NR_038925	LOC100288181	RefSeq	5714	chr8	-	143783669	143808391		GTAAGAGTGACATAGACACTGTTCTCTGTGGCGCATTTAACACTATTAAAGCTTAATTTT	LY6K	34.1834	14.6541	4.88331	3.83501	47.8775	17.4979	37.2071	35.2247	14.3987	52.8947	18.1637	8.0916	6.33766	5	24.1732	26.1581	5.31824	4.46728	4.86449	4.94503	4.31357	5.39125	4.32914	3.61591	3.48879	2.56487	4.41107	4.60031
ASHGA5P019558	0.0288331	0.166811	2.06427	up	noncoding	NR_045785	CHIT1	RefSeq	2396	chr1	-	203185206	203198860	NR_045784	TCAGCTGTAGGTCTTCCATACTTGCCTTCAGGCACCCCAGAGCTTGAAGTTCCAAAACCA	CHIT1	68.931	25.8767	5.89696	4.85133	34.2491	111.491	52.2817	47.2795	106.7	61.585	28.0463	27.1142	22.7463	9.25332	41.6642	26.4357	4.86258	7.11784	5.36087	5.37644	7.06787	5.59617	4.91369	5.16924	5.20749	3.94749	5.25438	4.61569
ASHGA5P037355	0.0410079	0.198379	2.06359	up	noncoding	ENST00000456880	AP001065.2	GENCODE	2056	chr21	-	45834477	45836623		CAGCCACCTATTTTGTACTCCTTGTTTCAAAAGCAACAATAGCAAATAACATTCCAAAAG	TRPM2	48.7536	16.6563	5.25711	4.21195	59.9091	19.4898	58.1747	56.3283	12.2435	86.3763	24.9094	25.2	11.361	11.1184	12.6714	14.6775	5.62236	4.62394	5.51715	5.62584	4.10513	6.04823	4.75488	5.07595	4.25701	4.19556	3.3393	3.649
ASHGA5P034257	0.0136034	0.111112	2.06258	up	noncoding	uc002pdz.1	AK096622	UCSC_knowngene	3230	chr19	-	46560931	46580887		GATGCCTGTAACTACCCAGATGAAATCAAGACGCAACAGCCCTCATCGAGGGATGCTCAG		48.7991	20.7761	5.47424	4.42978	65.7953	44.7145	41.5997	40.8921	31.3207	68.4724	19.0961	10.5254	7.67832	13.4707	48.3105	25.5756	5.75109	5.8159	5.02971	5.16105	5.34681	5.74084	4.39822	3.94597	3.73625	4.45493	5.47908	4.56425
ASHGA5P053097	0.000935274	0.0359419	2.05848	up	noncoding	ENST00000419314	CCT6P3	GENCODE	3702	chr7	+	64498731	64535091		CAGGACTTGTATATGAGTATACATTGGTAAGTGTATTTTCTTCCTGAGGGTAATAGAACT		37.2607	14.4122	5.13262	4.09104	44.3696	28.7815	39.9432	31.0109	35.8114	43.6473	16.1147	13.8075	12.8035	9.31475	19.5836	14.8493	5.21572	5.18028	4.97057	4.75802	5.53558	5.13555	4.16452	4.28217	4.40838	3.95488	4.06951	3.6668
ASHGA5P028015	0.0186068	0.132058	2.0583	up	noncoding	ENST00000551089	RP11-641A6.2	GENCODE	563	chr12	+	52995250	53007389		TTGATCTAAGTGGGTGCCAAGGACAGAGCTGTGTCTTCTCCTCCCCTTTGGCTTCCCCCA	KRT72	915.288	355.897	9.41218	8.37073	1752.96	277.925	697.579	694.425	463.21	1605.63	842.047	112.794	495.832	184.67	175.148	324.893	10.1808	8.44547	9.24084	9.40338	9.19129	10.0113	9.63438	7.07478	9.47716	8.06686	7.45168	8.5195
ASHGA5P037006	0.00425149	0.0673907	2.05443	up	noncoding	ENST00000565390	RP1-228H13.5	GENCODE	2446	chr1	+	40929990	40932436		CTATGGTCTTAGATTTCCCAAGAATTTGAATTTCTCCAATTGCTTATTTCCCTGAAAGAC		262.072	90.4378	7.73023	6.69149	456.723	130.004	226.684	222.991	137.024	399.008	131.081	117.644	63.9523	65.9531	85.7848	78.2118	8.34041	7.33758	7.51881	7.66776	7.42324	8.09359	7.0483	7.13331	6.63751	6.63751	6.36581	6.3265
ASHGA5P043717	0.0411034	0.198475	2.05153	up	noncoding	NR_037776	WBSCR22	RefSeq	1452	chr7	+	73097897	73112551		TCTCTGGTAAATCAACTTTAAGTTGCCGACCTCTCTGGGCCTCGGTACCTCAGCGTTGAG	WBSCR22	1465.7	667.912	10.4156	9.37891	1518.08	1148.43	1671.79	1519.52	1341.6	1594.8	1097.21	1024.85	659.648	644.316	287.18	294.26	9.9781	10.5833	10.5645	10.5791	10.787	10.0016	9.99821	10.0558	9.86353	9.79	8.19876	8.36724
ASHGA5P049518	0.043984	0.205703	2.04836	up	noncoding	NR_027164	C17orf76-AS1	RefSeq	1072	chr17	+	16342300	16345340	ENST00000460249, ENST00000472367, ENST00000478103, ENST00000480811, ENST00000483140, ENST00000484836, ENST00000497774, ENST00000578757, NR_027160, NR_027161, NR_027162, NR_027163, NR_027167, NR_027168, NR_027169, NR_045026	TTACTCCCTCTTTAAGATTGCGTACCCACTGCAGAGTGCTGAAGACGGGGTAGCCACGAG	FAM211A	636.704	171.829	8.67947	7.64501	1298.23	144.75	521.08	418.231	169.475	1268.46	226.801	168.892	125.212	142.625	201.609	165.836	9.75805	7.49736	8.77875	8.61992	7.74128	9.68148	7.81504	7.61805	7.57836	7.71121	7.66559	7.48179
ASHGA5P047341	0.045225	0.209019	2.04752	up	noncoding	ENST00000443179	RP11-90B22.2	GENCODE	411	chr10	+	33608519	33609590		TGCTGAATTTTTGCTGATCTCTTCTCCATATGACCTACTGTGGGTCACAGACGCTTCTCA	NRP1	40.3388	17.2501	5.10141	4.06753	50.4867	14.198	51.1652	38.3163	25.3158	62.5505	31.8806	5	18.6875	18.8727	5	24.0595	5.39125	4.15315	5.32873	5.06408	5.05436	5.61691	5.09757	2.54499	4.93378	4.91663	2.44967	4.46256
ASHGA5P036276	0.00164387	0.0460327	2.04273	up	noncoding	ENST00000415236	AC009948.5	GENCODE	662	chr2	+	179278749	179297009		ACATTGATATTGTCCATTGGCGCTCAGTTCATCTGTAATGACACATTCAAGGATGACGAT	PRKRA	1345.35	475.689	10.1256	9.09507	2143.97	749.726	1051.35	981.184	791.698	2354.18	605.175	573.705	431.727	394.446	423.837	425.246	10.4688	9.93313	9.86839	9.93581	9.98898	10.5583	9.17367	9.26297	9.28857	9.12125	8.80109	8.92285
ASHGA5P050295	0.0177185	0.128179	2.03828	up	noncoding	ENST00000573151	LINC00085	GENCODE	660	chr19	+	52206397	52208443		CCGTCTTCAGTTCAGGATGTGACAGTGACTCGGGGCGACCAGGCTATGTTTTCTTGCATC		36.8775	14.3939	5.06643	4.03908	34.9189	50.7313	31.0629	21.4894	54.3264	28.7364	8.05637	14.3022	12.9785	10.4064	26.4283	14.1916	4.8903	5.99582	4.60691	4.23215	6.1038	4.5696	3.23386	4.32965	4.42905	4.10495	4.54619	3.59079
ASHGA5P026142	0.00772264	0.0863992	2.03543	up	noncoding	ENST00000430222	AC090587.4	GENCODE	527	chr11	+	3875841	3876629		TAACGTCGTGTCCTGGGCCTCTGTTTAGACAGCTCTAGAACTGAGGCGAGTGGAGCAGCA	STIM1	183.139	66.2325	7.3085	6.28316	263.85	168.971	129.444	115.823	154.885	265.86	77.0947	52.5595	48.6461	60.2219	81.5328	77.3401	7.60131	7.72806	6.68531	6.68357	7.60271	7.55002	6.31316	6.03966	6.2499	6.50491	6.2866	6.30475
ASHGA5P055075	0.0233835	0.148989	2.03054	up	noncoding	ENST00000569513	RP11-660M18.2	GENCODE	1734	chr11	+	90585232	90586966		TCTTTCTATATTCTCTAGAATATTTTCTGGTAGACTGATATATTTCTCCTAAAAAATTTG		35.7839	12.1668	4.71146	3.68959	31.3869	14.848	13.2116	81.8822	13.415	59.9598	14.0895	15.253	5	11.0999	11.0485	16.5098	4.74788	4.21959	3.33346	6.17786	4.22558	5.56437	3.97964	4.41344	2.56964	4.19292	3.12727	3.85463
ASHGA5P041498	0.0289292	0.166902	2.03036	up	noncoding	ENST00000522975	CTC-436K13.1	GENCODE	681	chr5	+	157602403	157627024		CACAAGTATAAGCAACTAGAATAATTGTTTTTTCTCCTGATGACTACTCTGATGGTTTTC		51.833	17.0101	5.2782	4.25646	54.5212	15.3755	51.3409	39.9688	22.3233	127.469	21.1361	12.5564	13.1125	6.8592	27.6005	20.7957	5.49179	4.27338	5.3332	5.12631	4.89149	6.55301	4.52639	4.1673	4.44236	3.5605	4.6126	4.22961
ASHGA5P022817	0.0294299	0.167885	2.02824	up	noncoding	ENST00000563256	RP13-98N21.3	GENCODE	573	chr15	+	82591000	82598152		TTGTGCTCCTGGTCCTTCTGGAAGATGAGGAGGAAGGACCTGTGTGCAGCCATGAACTGG		41.1335	16.6474	5.20676	4.18653	33.9929	63.2296	30.4533	24.2457	57.9301	36.9491	7.92697	15.8874	6.74718	16.5675	28.9265	23.8288	4.852	6.30029	4.57616	4.41011	6.19204	4.90996	3.21317	4.46621	3.56541	4.74352	4.68455	4.44633
ASHGA5P013717	0.00669	0.0807855	2.02666	up	noncoding	NR_047554	UBE2V1	RefSeq	2009	chr20	-	48697660	48729735		GCAGCCACCACGGGCTCGGACAATTTATGAAAACCGAATATACAGCCTTAAAATAGAATG	UBE2V1	116.938	45.1785	6.73714	5.71804	97.2912	108.584	157.211	148.002	115.411	75.1256	60.7734	50.8541	34.8926	41.6973	42.0008	40.8526	6.26935	7.07812	6.97573	7.0535	7.17781	5.86833	5.98282	5.99461	5.78022	5.98564	5.26655	5.29837
ASHGA5P017251	0.027168	0.162205	2.02598	up	noncoding	uc002the.2	LOC541471	UCSC_knowngene	1583	chr2	-	111965358	112252692		AGATCCTAAGGAAAGGAGAAAGAGACTACCTACTGCATTTCTGTCACTCGCTGAAAAGGA	AC108463.3	201.26	73.9227	7.4579	6.43928	177.286	290.945	139.822	127.633	298.427	173.446	87.8607	83.9703	57.3127	62.3591	86.26	65.7737	7.06734	8.51993	6.8033	6.83142	8.55143	6.974	6.49782	6.67981	6.47734	6.55612	6.37404	6.05055
ASHGA5P051845	0.0144881	0.115465	2.02391	up	noncoding	ENST00000435731	SDHAP1	GENCODE	548	chr3	-	195709163	195717176	ENST00000413474, ENST00000427415, ENST00000427841, ENST00000429897, ENST00000445430, ENST00000452844, ENST00000453324, ENST00000457233, NR_003265, uc011btp.1	GACTACAGACGTGTCGGGGGTCCGGGGCCTGTCGCGGTTGCCAAGCGCTCGGCGCCTGGC		30.0405	13.6805	4.83048	3.81334	38.1826	27.7043	31.9006	34.0479	20.421	27.9865	14.1407	17.511	5	13.8427	22.1457	9.44288	5.01059	5.12406	4.64462	4.8966	4.77233	4.53469	3.98416	4.60153	2.56964	4.49177	4.2685	2.96444
ASHGA5P033399	0.000966424	0.0360829	2.01872	up	noncoding	ENST00000576963	RP11-353N14.2	GENCODE	1788	chr17	+	77797250	77801503		CCTTATCCAAACAGTTCACACGAAGACCAGATCCAAAAATAAAAGTGTGCTTTGTCCTCT		314.285	115.382	8.07363	7.06019	467.797	220.388	249.414	257.335	213.698	477.079	101.583	104.973	84.5006	79.9467	158.681	162.607	8.3691	8.10717	7.6612	7.8918	8.0776	8.33489	6.70847	6.98182	7.02557	6.9027	7.29261	7.44995
ASHGA5P058517	0.02469	0.154074	2.01564	up	noncoding	uc009vjf.2	WASH7P	UCSC_knowngene	868	chr1	-	17605	29370	ENST00000558686, ENST00000558784, NM_182905, NR_003659, NR_024077, NR_024540, uc001aac.4, uc001aae.4, uc001aai.1, uc002tkd.3, uc002tke.1, uc009vir.3, uc009vit.3, uc009viu.3, uc009viw.2, uc009viy.2, uc009vjb.1, uc009vje.2, uc010bpk.1, uc010bpl.1, uc010fkx.1, uc010fkz.1, uc010nxs.1, uc010scz.2, uc010sdb.1, uc010utt.1, uc010utu.2	TGGCAAGTAGAGCAGAGCCGGAGCCAGGTGCAGGCCATTGGAGAGAAGGTCTCCTTGGCC		38.8146	16.1166	5.09017	4.07893	55.0806	18.683	39.3653	41.0973	21.9065	56.7549	10.0581	13.7732	9.93087	5.04976	24.583	33.305	5.5071	4.56062	4.95051	5.16815	4.86753	5.48708	3.5275	4.27903	4.07954	3.17394	4.43874	4.97481
ASHGA5P016636	0.0221257	0.145168	2.01071	up	noncoding	NR_027855	CLK1	RefSeq	1842	chr2	-	201717731	201729467		TTCACATGGGATGAAATTGTTGATACTTTAGGTGAAGGAGCTTTTGGAAAAGTTGTGGAG	CLK1	1034.34	445.541	9.89302	8.88532	1203.84	1102.41	859.311	761.901	1189.47	1089.11	770.513	661.188	318.406	327.977	292.497	302.666	9.65488	10.5199	9.54799	9.53774	10.6144	9.48322	9.49417	9.45018	8.8763	8.85794	8.22938	8.40394
ASHGA5P025986	0.0406036	0.197454	2.00879	up	noncoding	NR_047691	PIGT	RefSeq	2206	chr20	+	44044706	44054885		GCCCCATCAGTGTGGATAAATCTTGGAAGGAGCTCAGTAATGTCCTCTCAGGGATCTTCT	PIGT	65.7649	27.9867	5.87012	4.86379	87.106	34.2447	73.6798	79.5599	42.302	77.6971	11.9481	29.2366	12.9033	16.4729	58.2748	39.0848	6.12284	5.42653	5.86181	6.13956	5.76115	5.90884	3.76012	5.26768	4.4214	4.73587	5.76603	5.23165
ASHGA5P001534	0.000286509	0.0224732	2.00789	up	noncoding	ENST00000235290	DLEU2	GENCODE	1294	chr13	-	50618049	50656127		GACCTCTACTTAGCTCAGCAATTCTTACCTTTCATTTCATGTTTTTCCCTTGATGTGAAG	DLEU1	923.643	368.642	9.74575	8.74007	1017.84	776.734	903.676	860.678	932.587	1050.34	414.229	385.242	280.905	296.42	449.202	385.854	9.44034	9.98955	9.62821	9.72884	10.254	9.4336	8.63692	8.71788	8.70118	8.7243	8.88056	8.77956

## Sheet: (Down) Cancer Vs Normal
ProbeName	P-value	FDR	Fold Change	Regulation	type	seqname	GeneSymbol	source	RNAlength	chrom	strand	txStart	txEnd	Xhyb	Sequence	Associated_gene_name	group-B(raw)	group-A(raw)	group-B(normalized)	group-A(normalized)	[Ca5, B](raw)	[Ca23, B](raw)	[Ca25, B](raw)	[Ca26, B](raw)	[Ca33, B](raw)	[Ca34, B](raw)	[Zheng5, A](raw)	[Zheng23, A](raw)	[Zheng25, A](raw)	[Zheng26, A](raw)	[Zheng33, A](raw)	[Zheng34, A](raw)	[Ca5, B](normalized)	[Ca23, B](normalized)	[Ca25, B](normalized)	[Ca26, B](normalized)	[Ca33, B](normalized)	[Ca34, B](normalized)	[Zheng5, A](normalized)	[Zheng23, A](normalized)	[Zheng25, A](normalized)	[Zheng26, A](normalized)	[Zheng33, A](normalized)	[Zheng34, A](normalized)
ASHGA5P035259	0.00344673	0.061751	111.946	down	noncoding	NR_036580	LOC389023	RefSeq	744	chr2	-	115901624	115918920		GGAGCTTCCTTGCAAGTAAGTGAGTGAGCCAATCAAATAATTTATGTTTAAATCTTTCAC	DPP10	285.235	5442.72	5.7645	12.5712	5	30.6449	827.178	814.122	29.0434	5.41923	5205.86	5062.36	4760.42	4662.84	6561.63	6403.2	2.46409	5.2696	9.49778	9.63759	5.24706	2.47087	12.1892	12.3003	12.6086	12.5453	12.8796	12.9041
ASHGA5P031644	0.000714364	0.0318638	40.8305	down	noncoding	ENST00000572964	AC009133.21	GENCODE	1049	chr16	+	29793245	29794294		GGATTCCCTTATCACAAATCTCCATCCAATTGGTTCTATAAACAGATATGGTGGCCCAAC		329.17	6997.21	7.54421	12.8958	209.798	50.0685	751.579	674.593	45.1866	243.792	7382.3	7055.63	4785.24	4896.89	9290.47	8572.76	7.29044	5.97572	9.35688	9.35784	5.85076	7.43364	12.6883	12.7903	12.6177	12.6193	13.3407	13.3185
ASHGA5P036336	0.011983	0.104312	39.0533	down	noncoding	NR_026830	SATB2-AS1	RefSeq	3397	chr2	+	200332820	200337481		CCCGCATATTTTGTCGTTCTTAGTTAGGCATACTCCTTTAACACTATTGTAATAAAAGCA	SATB2	3308.17	24106.6	9.36288	14.6503	64.3701	497.89	9535.48	9141.41	558.62	51.2368	23402.8	23186.8	21960.9	21212.6	27537.8	27338.5	5.72081	9.32534	13.1225	13.1867	9.47615	5.34577	14.3474	14.4068	14.7765	14.7046	14.7982	14.868
ASHGA5P056371	0.00429087	0.0675487	37.0497	down	noncoding	TCONS_00003800	XLOC_001595	LincRNAs identified by Cabili et al	357	chr2	+	102604420	102605462		ATTGGGACTATTGGTGGGAGAAAGAAGCAGAAGGAGATCCTGGAACCAAAAACACTTCAG		246.259	3059.04	6.48527	11.6967	64.6806	17.9061	692.559	628.129	20.947	53.3334	3836.38	3407.63	1758.1	1680.99	3917.09	3754.07	5.72677	4.50144	9.2301	9.24575	4.80484	5.40274	11.748	11.7247	11.2184	11.1298	12.1627	12.1963
ASHGA5P026609	0.00133057	0.0421819	32.0869	down	noncoding	ENST00000542477	RP11-807H22.5	GENCODE	698	chr11	+	71869907	71870905		TTTGGTTCCTCTTCTATGGTCTTGTCTCTGACAGCCACTTTGAATAAACCAGACACCACA		152.769	2563.02	6.51783	11.5217	20.3245	108.741	298.463	312.201	155.99	20.8965	2560.66	2416.35	2088.91	2147.08	3141.2	3023.9	4.14972	7.08209	7.93176	8.19043	7.6171	4.13587	11.1948	11.2617	11.4708	11.4832	11.8392	11.8808
ASHGA5P050753	0.00177456	0.0468342	25.0911	down	noncoding	ENST00000416200	AC017096.1	GENCODE	3197	chr2	+	200334618	200341658		CCCTATTACTTCAGTAGCAATGAACTGTCTCTGGATTTTATTAAGCATCTCACTAGTTCC	SATB2	138.993	1251.11	5.85032	10.4994	23.892	22.801	407.246	334.114	20.8607	25.0449	1296.46	1224.09	1142.96	1131.75	1404.54	1306.83	4.37181	4.84743	8.40928	8.28959	4.79872	4.38509	10.2392	10.3151	10.6198	10.561	10.6382	10.6233
ASHGA5P050673	7.6591e-05	0.0160902	23.7848	down	noncoding	ENST00000548051	AC092652.1	GENCODE	680	chr2	-	144398324	144406454		AACACTTAGTGTCATAATTTATAAGCATATCAGTACCAATAAATCAGAATCATGCAAACA	ARHGAP15	10.8	178.286	3.05583	7.6278	5	5	20.5575	23.3344	5.48864	5.41923	268.899	260.78	139.797	142.851	127.825	129.563	2.46409	2.49583	3.99075	4.35184	2.56161	2.47087	8.04661	8.20203	7.73076	7.71344	6.96918	7.10477
ASHGA5P028999	0.00289051	0.0578516	21.9192	down	noncoding	ENST00000553534	RP11-219E7.4	GENCODE	351	chr14	-	21366143	21404414		TACTGTAGTGGAAGAACGTCTCTGTCATTTTCTGTAATGAAAAATCTGGTAACATCTGCA		52.1403	495.825	4.65193	9.10606	9.4815	14.1759	131.946	136.145	7.11471	13.9781	668.891	613.531	283.438	293.948	574.853	540.287	3.0983	4.15136	6.71407	6.92826	3.42819	3.59143	9.29807	9.35017	8.71359	8.71099	9.26789	9.29562
ASHGA5P023558	0.0128045	0.107275	19.8636	down	noncoding	NR_047538	CDKN2B-AS1	RefSeq	1469	chr9	+	21994789	22121093		GAGGTAACAGTATCTTACAGACAGCAAGTTGAACATTGTGGGATGCATGAGCTATTGAGG	CDKN2B	745.878	3109.69	7.47702	11.7891	26.0421	99.4371	2158.77	2064.28	99.8909	26.8489	3816.14	3790.4	3048.96	3018.73	2528.74	2455.16	4.49031	6.94708	10.9387	11.0352	6.97261	4.47824	11.7352	11.9141	12.0124	11.9619	11.5141	11.5967
ASHGA5P023576	0.0117969	0.103781	18.9486	down	noncoding	NR_047537	CDKN2B-AS1	RefSeq	1605	chr9	+	21994789	22121093		ATTTTGACAGTATCTTACAGACAGCAAGTTGAACATTGTGGGATGCATGAGCTATTGAGG	CDKN2B	687.168	2983.94	7.47238	11.7164	30.9819	104.268	2105.28	1759.36	96.247	26.8808	3884.06	3680.95	2848.06	2869.76	2394.47	2226.34	4.73201	7.01362	10.8971	10.7947	6.91688	4.48001	11.766	11.8502	11.9036	11.8797	11.4434	11.4555
ASHGA5P036953	0.0126358	0.106728	16.1192	down	noncoding	ENST00000421788	RP4-697P8.2	GENCODE	268	chr20	+	10845302	10847830		CCCCAGTAGAGAAAGCACTGGAGAACAACATTCATTCTTCCTTAATAAATCTTAGTTTTA		744.112	3540.32	7.94097	11.9517	172.524	50.8937	2083.72	1952.94	48.8776	155.724	3825.8	3604.53	2432.48	2423.05	4536.77	4419.3	7.02967	5.9995	10.878	10.9548	5.95828	6.82557	11.7404	11.8154	11.6785	11.6528	12.384	12.439
ASHGA5P040159	0.0102961	0.0990104	16.0799	down	noncoding	TCONS_00022712	XLOC_010998	LincRNAs identified by Cabili et al	613	chr14	-	38066368	38067552		CAGCTACTAATGGGAACTTTGCACAAAAGAATTAGTTTCTGACACACAATTCGCAGATAC	FOXA1	90.4308	641.872	5.49836	9.50555	5	78.4144	172.242	203.689	77.6895	5.54971	682.254	648.08	423.005	411.006	844.331	842.555	2.46409	6.60667	7.10771	7.53139	6.5997	2.6806	9.33069	9.42173	9.26083	9.17191	9.86228	9.98584
ASHGA5P038438	0.000244521	0.0215122	14.0054	down	noncoding	ENST00000565615	RP4-677H15.6	GENCODE	2983	chr1	+	70607064	70610047		GCAGAGCCATTTTTCGGCTTTGGTGTACTCAACTTTTTCAGTATTTAAAAAAGTGTTTTG		12.3882	131.916	3.45571	7.26362	5	19.4984	15.6968	5.69371	23.0214	5.41923	150.063	161.283	98.4622	101.129	157.158	123.398	2.46409	4.62459	3.60539	2.63854	4.93076	2.47087	7.23963	7.55891	7.24212	7.23701	7.27639	7.02763
ASHGA5P044714	0.0028185	0.0575982	13.6817	down	noncoding	ENST00000522570	CTD-2168K21.1	GENCODE	603	chr8	+	24849515	24867292		ATTTCTTCTGTTCCTGGTAGAATTGTGAGATGCTGCATCTGCGTTCCAGCTTTCAAGAAT		13.5223	365.745	3.60225	7.37643	27.1849	13.8613	13.9906	7.97046	12.7076	5.41923	1415.4	115.506	502.912	35.4527	88.6705	36.5248	4.55306	4.11878	3.42617	2.88923	4.15539	2.47087	10.3578	7.10602	9.49456	5.76167	6.41606	5.12251
ASHGA5P055724	0.00225354	0.0519157	13.3197	down	noncoding	TCONS_00003799	XLOC_001595	LincRNAs identified by Cabili et al	432	chr2	+	102604264	102605360		GCTGGTGGGACTGAACTGACCTTCATATCTCAGCGATGAGTCCTGTAGACTGCAGGCTCC		14.5694	115.509	3.25204	6.98753	5	5	38.8298	27.679	5.48864	5.41923	150.711	130.629	56.8843	56.5166	150.018	148.294	2.46409	2.49583	4.9291	4.59076	2.56161	2.47087	7.24601	7.27121	6.46547	6.41765	7.20986	7.315
ASHGA5P023291	0.011271	0.10182	13.3138	down	noncoding	NR_047535	CDKN2B-AS1	RefSeq	1805	chr9	+	21994789	22121093	NR_047536	TCCACCACTGCTATGTCTCACAGTCCAGACTTGGAGTACAAGTAATAAGAAGAATAAAAC	CDKN2B	560.254	2406.44	7.58988	11.3247	44.7688	93.6955	1576.03	1494.12	93.4818	59.4338	3816.18	3567.11	2077.59	2016.91	1510.26	1450.61	5.22732	6.86365	10.468	10.5528	6.8767	5.55086	11.7362	11.8001	11.4631	11.3932	10.7535	10.8023
ASHGA5P029388	0.000784401	0.0334467	11.4209	down	noncoding	ENST00000497872	AL928768.3	GENCODE	359	chr14	-	106170300	106170939		AACCTCTTGGAGAAGCCAGCTATGCTTGCCAGAACTCAGCCCTTTCAGACATCACCGACC		2486.54	28735.3	11.138	14.6516	1499.9	3060.29	2990.78	2943.12	2940.65	1484.51	49818.6	49055.7	25939.1	25804.2	11099.9	10693.9	9.96071	12.0519	11.4077	11.5404	11.9686	9.89886	15.3156	15.3558	15.0417	14.9997	13.5914	13.6056
ASHGA5P030357	0.0034489	0.061751	10.8443	down	noncoding	ENST00000565512	PWRN1	GENCODE	433	chr15	+	24758216	24779055	TCONS_00023866, uc001ywm.3	CATATGCTACATGTCTGTGGACCACTATGTGTGTTTAAAGCTTTTTAGTAAAACGTTACT		14.7159	164.271	3.57062	7.00949	5	10.662	28.5716	31.116	7.52634	5.41923	321.299	275.951	172.62	153.35	28.1	34.3033	2.46409	3.74477	4.48382	4.76304	3.49712	2.47087	8.2856	8.27646	8.02311	7.80808	4.64159	5.02208
ASHGA5P054312	0.000285192	0.0224732	10.7715	down	noncoding	uc001hyk.1	BC133032	UCSC_knowngene	316	chr1	-	237167402	237167718		TGTCGGGACTGCCCTGCTCTCGGATGAAAACAGAATGACACGTAAAGTCCGGGATTTTTT		611.661	3875.31	8.29884	11.728	185.889	116.147	1657.7	1389.48	138.844	181.911	3607.87	3616.26	7002.46	6841.87	1119.42	1063.97	7.12703	7.17619	10.5534	10.4556	7.44124	7.03959	11.6637	11.8212	13.1403	13.097	10.3044	10.3413
ASHGA5P044870	0.000674591	0.0313536	10.237	down	noncoding	ENST00000520259	RP11-333A23.4	GENCODE	2367	chr8	+	71383368	71397922		GTGAAGAATGAGGAGCTGTAGATTTTTAACGATTCTGATGTATTTGCATTTTTCCCAATG		17.9295	161.189	4.00844	7.36416	10.5409	10.4205	22.4624	26.7281	11.33	26.0951	284.061	270.156	83.1594	68.3741	128.363	133.022	3.22131	3.71085	4.13002	4.54401	4.00569	4.43874	8.11967	8.24744	7.00485	6.68914	6.97669	7.14715
ASHGA5P028144	0.000535242	0.0293294	10.0696	down	noncoding	TCONS_00010087	XLOC_004546	LincRNAs identified by Cabili et al	284	chr5	+	130355645	130364020		TTGGAGAAACCAGCTGTGGCCAGTATGTCAAGTTTAAGCAGACAAATGAAGGTGACCTGT		20.1488	121.261	3.83461	7.16655	7.23037	11.4004	56.6169	32.4025	7.82323	5.41923	125.449	122.783	101.694	104.929	146.686	126.023	2.85276	3.84165	5.47641	4.82315	3.54283	2.47087	6.99381	7.19026	7.28918	7.28826	7.17584	7.06197
ASHGA5P039648	0.00155822	0.0449657	9.87132	down	noncoding	ENST00000504755	RP11-342A1.1	GENCODE	476	chr4	-	150068953	150070932		GCAGTAAATGCTTAATGGGTTTTTCTTCAATGCCACAAAGTCAGTAGCTATAAATCTTGA		16.1042	128.123	3.63327	6.93651	9.34074	7.27214	32.4835	26.0468	5.48864	15.9934	246.925	240.115	81.1298	78.9744	65.803	55.7921	3.08036	3.20059	4.66986	4.50817	2.56161	3.77903	7.92954	8.08665	6.96545	6.88483	5.95649	5.79612
ASHGA5P038068	0.00094585	0.036026	9.82522	down	noncoding	uc003bmr.1	BC048192	UCSC_knowngene	1455	chr22	+	51009427	51010882		ATTTGTCAAACCACCTGCAGGAAGAGTAGACACATGAAGAACCAAAGCTGGGAATGTCCA	CPT1B	30.9755	170.43	4.34996	7.64645	15.1652	7.88912	66.9588	68.3086	5.93646	21.5948	163.319	158.685	127.393	149.484	221.574	202.129	3.74219	3.31572	5.72024	5.91042	3.2235	4.18771	7.36362	7.53446	7.60157	7.77843	7.80325	7.79738
ASHGA5P023025	0.00387354	0.0651466	9.72896	down	noncoding	ENST00000568019	PWRN1	GENCODE	359	chr15	+	24832743	24897263		GTAATGTGTGCTGCTTTTGAGCCACTAAGCTACATGAATTAATGAAGGATCATTATTAAG		16.6044	152.69	3.83933	7.12162	5	19.5963	23.8377	24.0172	21.7562	5.41923	185.94	173.571	237.333	233.7	45.5006	40.0967	2.46409	4.63143	4.21644	4.39542	4.85773	2.47087	7.5465	7.65302	8.47043	8.4028	5.38868	5.26827
ASHGA5P040709	0.0162745	0.12294	9.49285	down	noncoding	NR_024418	LOC389332	RefSeq	1722	chr5	-	135527155	135528851		TACGCGTCTCACATCTTCAGGGGCGCATTTCTACAATAAAAACTCACCCAATTAGACCTA		1797.24	7430.16	9.73615	12.983	267.647	582.687	4666.14	4406.73	612.595	247.663	8521.96	8330.64	5196.1	5155.51	8787.7	8589.06	7.61747	9.54358	12.055	12.1359	9.6098	7.4551	12.8811	12.9931	12.732	12.6941	13.271	13.3267
ASHGA5P057594	0.0140231	0.113059	9.44143	down	noncoding	TCONS_00019501	XLOC_009302	LincRNAs identified by Cabili et al	515	chr11	+	119808788	119810635		TTCCCGGATGGTTGTGTGTTTTTAATTGCAGTAGCCATCTCCAAAAATGCCATCCAGTAA		178.743	659.993	6.299	9.53801	54.8034	19.3227	485.072	434.992	21.5246	56.7409	789.17	721.229	415.656	402.005	860.318	771.582	5.49893	4.61229	8.67083	8.68201	4.84353	5.48643	9.53386	9.57433	9.23712	9.14231	9.89786	9.84257
ASHGA5P044416	0.000587769	0.0301658	9.18547	down	noncoding	uc003yhm.1	AX747981	UCSC_knowngene	2631	chr8	-	96079036	96085148		GGATGGGACAACAAACTAAAAATGTTTTAGTTTGGACCTGTCCAAAACCAAGAGAATAAA	NDUFAF6	8.35971	75.6282	2.96233	6.16168	5	16.0454	5.18233	13.0227	5.48864	5.41923	136.221	133.203	61.5486	66.7816	28.3919	27.6229	2.46409	4.34061	2.45409	3.48272	2.56161	2.47087	7.10171	7.29371	6.57756	6.65523	4.65903	4.68286
ASHGA5P051076	3.15873e-05	0.0127094	8.74769	down	noncoding	uc002yjs.3	ABCC13	UCSC_knowngene	3363	chr21	+	15646119	15710337		AAGCAATAAACTTAACATCTATGGATTATTGGGATTAATAAAAGGTAAAAGAAAATGTAA		5.55837	45.8504	2.54196	5.67087	5	5	5.18233	7.26003	5.48864	5.41923	63.2702	57.6426	29.6458	19.5067	52.109	52.9283	2.46409	2.49583	2.45409	2.8053	2.56161	2.47087	6.03895	6.16625	5.56023	4.95974	5.59101	5.70902
ASHGA5P032179	0.00177102	0.0468342	8.63945	down	noncoding	ENST00000584772	RP11-1090M7.1	GENCODE	3679	chr17	-	12663456	12693559		TCCGTAGGAAATCATTAGAAGCAGCACTGCAAGATTTTGAACTAGGTTTGGTCAAGGTAT	ARHGAP44	15.4954	71.968	3.29032	6.40126	5	5	42.4041	29.6602	5.48864	5.41923	85.2933	75.0367	50.9398	57.5983	84.3936	78.5464	2.46409	2.49583	5.05663	4.69288	2.56161	2.47087	6.45471	6.52363	6.31238	6.44352	6.34044	6.33286
ASHGA5P033410	0.00494739	0.0708218	8.61228	down	noncoding	TCONS_00028106	XLOC_013461	LincRNAs identified by Cabili et al	329	chr20	+	10844844	10846396		AAGGAGACAGAAAAACAGCAGGAAATGCTCACTTCTTCTCTTGGGATCTTTCAGGGACCT		113.833	487.176	6.02496	9.13135	40.4576	31.1539	278.271	257.05	16.639	59.4264	496.712	561.662	347.028	346.771	586.797	584.083	5.09047	5.29295	7.82386	7.89083	4.50096	5.55066	8.89507	9.2355	8.99748	8.93481	9.3059	9.41935
ASHGA5P019383	0.00228532	0.0520524	8.59177	down	noncoding	NR_046371	CP	RefSeq	3646	chr3	-	148880196	148939832		CCAATACAAGCATCTTCTGAGACTCACAGGAGAATATGGAATGTGATCTACCCAATCACA	CP	83.7793	618.451	6.17923	9.28218	92.0785	120.812	45.9057	44.2067	111.063	88.6096	1016.18	963.51	572.035	586.251	293.398	279.333	6.1954	7.23349	5.17036	5.27341	7.12235	6.08035	9.88383	9.96173	9.66867	9.65555	8.23408	8.28924
ASHGA5P030626	0.0184165	0.131121	8.58957	down	noncoding	ENST00000559477	RP11-279F6.1	GENCODE	1033	chr15	+	69857530	69863775	ENST00000558781, ENST00000560882, NR_026979, uc002asg.1	ACATGAAGACACAAGAAGTGCTGTGATGGTTCATTTTGCACGTCACCTTGCGTGGAGTAT		191.669	502.601	6.05144	9.15402	27.7855	24.487	524.995	529.596	24.0357	19.1149	356.878	340.173	433.397	451.183	727.404	706.573	4.58351	4.95127	8.79249	8.97822	4.98517	4.01798	8.43062	8.55571	9.29372	9.29918	9.64438	9.70053
ASHGA5P029236	0.00610425	0.0776921	8.58005	down	noncoding	ENST00000455232	AC007182.6	GENCODE	2159	chr14	-	76041230	76045931		CCATGAAATTTTACAAAACTGGAGACAAAGAGGAGATCCAACAGGATTTCAGAGATTTTA	FLVCR2	30.5323	124.351	4.0751	7.17609	5	5.40905	78.0566	73.2664	15.8922	5.5697	152.733	154.089	103.73	87.5798	135.097	112.876	2.46409	2.89932	5.9423	6.01759	4.44315	2.68418	7.26519	7.49243	7.31787	7.03003	7.05609	6.89492
ASHGA5P028203	0.0021748	0.0509155	8.42581	down	noncoding	ENST00000548722	RP11-567C2.1	GENCODE	436	chr12	+	90501515	90506066		AGGTCACATAGAGCTGGAATTTAAATTCAGATCTATTATACTCTTAAGGACTGTGGAAGG		11.3761	75.0913	3.15105	6.22586	5	5	21.1764	22.8809	5.48864	8.71067	136.492	135.987	49.3571	49.7831	38.3282	40.5999	2.46409	2.49583	4.04003	4.32466	2.56161	3.02007	7.10524	7.32124	6.26935	6.24163	5.12706	5.29067
ASHGA5P037553	0.000129005	0.0184212	8.36021	down	noncoding	ENST00000426483	XXbac-B476C20.9	GENCODE	805	chr22	-	18559292	18560563		TAGCAAACATACTTAGTTCTGTCCCTGCAGAGCAGAGTAGAGCTCAATACACATCTTTGA	PEX26	102.489	609.59	6.37864	9.44218	113.995	44.9036	171.314	147.202	36.9772	100.544	773.962	723.52	410.357	487.362	622.617	639.723	6.48105	5.82195	7.09781	7.04339	5.57889	6.24874	9.50061	9.57998	9.21823	9.39841	9.39547	9.56038
ASHGA5P049234	0.000893346	0.0350968	8.31556	down	noncoding	ENST00000444023	MT1JP	pseudogene	408	chr16	+	56669650	56670998		GTCCACGTGCGCCTTGCGGTCTCTCCATTTATCGCTTGAGATCTCCAGCCTTACCGCGGC		180.157	1540.49	7.11415	10.17	88.91	102.735	386.67	317.636	98.7926	86.1989	1214.21	1166.48	3082.79	3200.57	297.723	281.174	6.14872	6.99177	8.32897	8.21513	6.95462	6.04571	10.1435	10.2427	12.0273	12.0492	8.2581	8.2989
ASHGA5P029672	9.56317e-05	0.0173192	8.30856	down	noncoding	TCONS_00008338	XLOC_003787	LincRNAs identified by Cabili et al	403	chr4	+	175445331	175448018		TGAGGTCAAAGTGCAATGAGTCAAGGATAGTGACAACTGGAAGAACAGGAAGCAGTTTGG		7.19584	48.7237	2.73123	5.78583	5	5	7.11183	15.1554	5.48864	5.41923	66.3205	57.9806	25.517	32.2427	58.096	52.1853	2.46409	2.49583	2.68338	3.71163	2.56161	2.47087	6.10076	6.173	5.3573	5.6346	5.76155	5.68779
ASHGA5P056781	0.000146532	0.0189243	8.15373	down	noncoding	TCONS_00008615	XLOC_004117	LincRNAs identified by Cabili et al	445	chr4	-	149539476	149540339		GATATTATTCCAGTCTTCTGCATTCTAGTGTTGCAGATGCTCTTTATTTAGATGAGGAAG		11.9689	73.1169	3.22832	6.25578	7.94401	5	22.271	23.6755	5.48864	7.43446	83.1914	73.5803	100.05	113.285	38.6136	29.9814	2.93247	2.49583	4.11771	4.37319	2.56161	2.88911	6.41829	6.49425	7.26596	7.39921	5.14038	4.8166
ASHGA5P038836	0.00054819	0.0293444	7.84778	down	noncoding	TCONS_00023867	XLOC_011177	LincRNAs identified by Cabili et al	328	chr15	+	24592557	24603204	ENST00000562501, NR_026646, TCONS_00023304, TCONS_00023307, TCONS_00023311, TCONS_00023858, uc001ywm.3	GATACTCACATGGTGGAATTATATTGCCTTTGGCCAACCCTAAAGCCATCAAGATAGCAG		21.323	123.983	4.09983	7.07211	10.2884	15.1757	42.2911	36.0494	18.7139	5.41923	153.676	140.966	151.877	165.462	66.9615	64.9534	3.18934	4.25258	5.05349	4.97639	4.65629	2.47087	7.27432	7.37696	7.84981	7.91333	5.98712	6.03113
ASHGA5P041546	0.00287606	0.0578516	7.565	down	noncoding	TCONS_00020512	XLOC_009829	LincRNAs identified by Cabili et al	207	chr12	+	90494478	90501571		GAGGAAGTGTGGGAGTAATTACTGGATTAAGATCACTGAAAGACAAGATTGTCTTTAAGG		9.97508	63.7481	2.99457	5.91391	5	5	16.4861	22.4565	5.48864	5.41923	118.669	121.954	48.0242	39.8086	25.7213	28.3116	2.46409	2.49583	3.678	4.29701	2.56161	2.47087	6.9172	7.18181	6.2319	5.92151	4.505	4.72604
ASHGA5P033978	0.0115301	0.102695	7.46516	down	noncoding	NR_027064	PLAC2	RefSeq	3693	chr19	-	5558177	5568005		CAGCTTGGAACTAGATACAGAAATGCTGTTTTGAGAGTGTACTGAATAAAAGATTACATG		325.284	1551.05	7.84613	10.7463	73.9513	294.714	613.972	580.29	315.179	73.598	1528.84	1416.19	920.649	958.675	2194.13	2287.84	5.90727	8.54132	9.03333	9.1177	8.63841	5.83878	10.4774	10.5206	10.3214	10.3379	11.3288	11.4917
ASHGA5P021079	0.00810333	0.0884796	7.45765	down	noncoding	ENST00000524613	RP11-396O20.2	GENCODE	993	chr11	-	15723508	15780444		TTAACAACATGATACAGTATTGTTTAGCTTCGCATGAATTTTATCACCTTGCCTAGAACC		18.3751	81.0753	3.39446	6.29318	5	5	52.4274	36.9154	5.48864	5.41923	163.998	138.255	50.4228	58.0642	39.3172	36.3943	2.46409	2.49583	5.36499	5.00934	2.56161	2.47087	7.37016	7.34764	6.29612	6.45825	5.16892	5.11798
ASHGA5P042835	0.00114047	0.0400205	7.24511	down	noncoding	ENST00000451341	RP1-35C21.1	GENCODE	491	chr1	+	177320721	177335408		GACAAATACACAGTAAACTTCGTTATCAACAAACAGAAGTTGTTACCAAGGCAACAGAAC		10.1338	53.9171	3.05358	5.91059	5	5.14706	24.8697	14.8782	5.48864	5.41923	51.1301	46.2683	34.926	26.4996	72.668	92.0108	2.46409	2.85341	4.28622	3.68528	2.56161	2.47087	5.74347	5.86512	5.78172	5.37159	6.11414	6.58749
ASHGA5P023485	0.00219052	0.051056	7.12281	down	noncoding	ENST00000581910	RP11-963H4.3	GENCODE	442	chr17	+	10752857	10784212		TTCAGACTAGTGAGAAAGGGAATGGCAAGGAACCTGAGGAACCAGCGTGAGGAAAACCTG		16.7685	84.9566	3.77283	6.60528	5	27.3325	23.6917	10.286	28.8815	5.41923	119.664	108.418	64.7861	59.0119	89.757	68.1031	2.46409	5.10689	4.20639	3.14944	5.23932	2.47087	6.92958	7.02142	6.65636	6.479	6.43789	6.10744
ASHGA5P037651	0.00284826	0.0576827	6.96818	down	noncoding	ENST00000429350	CTA-85E5.10	GENCODE	902	chr22	-	30404730	30476219		AGAGGAACACACTGAATTTTAGCTATCTTTTCAAAAAGCGTGAAAAGGGAAGGTTAGATT	MTMR3	30.8938	131.982	4.38798	7.18876	7.28882	19.2935	70.0126	67.2241	13.1937	8.3501	202.825	189.037	115.096	112.611	86.1274	86.1969	2.86021	4.61012	5.78428	5.88665	4.20286	2.98377	7.65972	7.76519	7.46147	7.39077	6.37209	6.48333
ASHGA5P032739	0.00418948	0.0669467	6.94877	down	noncoding	ENST00000572499	RP11-1260E13.2	GENCODE	748	chr17	+	202428	207372		GAAAGAAGCCGTGCTCAAGGTAAGATGCTACAGATGCAATAAATTCATGTTTTAACATTA	RPH3AL	630.14	2887.63	8.76566	11.5624	359.394	195.471	1348.67	1304.06	214.741	358.499	1514.65	1504.65	2545.84	2459.37	4651.32	4649.95	8.01714	7.94086	10.2505	10.3519	8.08591	7.94762	10.4648	10.5965	11.7362	11.6657	12.4169	12.4944
ASHGA5P029093	0.000943552	0.036026	6.89377	down	noncoding	ENST00000553425	RP11-356O9.2	GENCODE	379	chr14	-	38025362	38028689		ATGAAAAACTGCTTGTAGTTACTGGTGGGGACAAAGAGCTGCAATTATGGACCTTGGAAG		11.2677	52.8123	3.08855	5.87384	5	5	23.7031	22.9951	5.48864	5.41923	79.6302	75.4539	46.7307	42.1583	35.6394	37.2614	2.46409	2.49583	4.20749	4.33141	2.56161	2.47087	6.35854	6.53224	6.1909	6.00102	5.00652	5.15383
ASHGA5P020225	0.000283396	0.0224732	6.84879	down	noncoding	ENST00000509939	RP11-696N14.1	GENCODE	677	chr4	+	100212092	100222455		TGCTCAAGTGCATAAAGCAGGTGTATTGCATAGCTTTTCCAGGCTGAGATCAAAGACGGA	ADH1A	35.4143	204.625	5.01881	7.79465	24.8061	38.4628	49.3203	48.2093	32.9173	18.7701	340.216	302.184	133.565	134.245	164.948	152.59	4.42403	5.59635	5.27614	5.40378	5.41551	3.99702	8.36608	8.39683	7.66196	7.63038	7.35466	7.35801
ASHGA5P034134	0.0103999	0.0992236	6.79555	down	noncoding	uc002nrq.3	BC015383	UCSC_knowngene	914	chr19	-	24132381	24135238		CTTCTCAATAAATACTTGGCAGATGAATCTTAAAGCAGCACTGTCTTGGAGGAGCTGCTC		9.53268	148.068	3.08147	5.84606	5	10.4598	13.0242	17.8043	5.48864	5.41923	37.5627	738.101	20.9045	17.7908	38.1947	35.8554	2.46409	3.71724	3.31175	3.96325	2.56161	2.47087	5.32094	9.60932	5.08893	4.84175	5.12174	5.09367
ASHGA5P045768	0.00198141	0.0496029	6.78462	down	noncoding	ENST00000427901	RP11-63P12.7	GENCODE	361	chr9	+	74872251	74872699		CCCAGATCAGCCTCTGCTGACAGTTCTCTTGTAAAGATACTGAGGATAGGATTACAGGTA		53.573	243.275	5.22466	7.98693	92.2651	13.6703	64.059	54.8343	9.24733	87.3622	425.523	391.808	176.438	168.869	146.5	150.513	6.19777	4.10154	5.65622	5.58459	3.7466	6.06124	8.67083	8.74208	8.05674	7.94183	7.17439	7.33571
ASHGA5P046334	0.0166924	0.12447	6.73751	down	noncoding	ENST00000451584	RP11-575A19.2	GENCODE	499	chr10	-	20359733	20380713		GTTCCGCTAGGAGAAATCTTACTTCATATTGGCTGAATTGCTGACATGAGTTTTAAAGAT	PLXDC2	102.293	316.641	5.71095	8.46316	142.701	6.40388	168.523	147.862	8.4704	139.797	482.76	438.186	226.49	226.542	257.071	268.796	6.77223	3.05806	7.07345	7.05166	3.63871	6.67157	8.8572	8.89507	8.40846	8.35642	8.03648	8.22535
ASHGA5P056830	0.00256765	0.0551923	6.72939	down	noncoding	TCONS_00009137	XLOC_004120	LincRNAs identified by Cabili et al	220	chr4	-	150070758	150071420		CTAAGCTGAGTACAGTGTTGAGAAGAAGCAATCATGGTAACAGCAGCTTAAACGAAGTGG		7.41028	48.0847	2.75305	5.50353	5	5	10.0517	13.5021	5.48864	5.41923	96.7461	82.4187	33.4517	33.4665	15.4952	26.9303	2.46409	2.49583	2.98886	3.53704	2.56161	2.47087	6.63123	6.65197	5.71946	5.68507	3.68851	4.64492
ASHGA5P056934	0.00292824	0.0581807	6.70815	down	noncoding	TCONS_00010716	XLOC_004430	LincRNAs identified by Cabili et al	217	chr5	+	74244126	74271554		GGCAGAACAGGCAACCATGGAGAAGATTGTATGCTGAGATGGAAGACCCAAAAGATTGAA		27.6147	127.312	4.26438	7.01029	26.4686	6.12789	50.9612	61.8089	7.68082	12.6408	225.335	216.742	98.9698	95.1557	67.4965	60.1755	4.51258	3.01735	5.3235	5.75792	3.52097	3.45395	7.80709	7.94815	7.24964	7.14827	6.00008	5.90853
ASHGA5P048260	0.000207777	0.0202701	6.57942	down	noncoding	TCONS_00013864	XLOC_006495	LincRNAs identified by Cabili et al	766	chr7	-	73695301	73703578		TGAGAAGAGAACATAGGAGATGGGCCTTTTATAAGGCCAACCAGAAGGTCAGAAGACTTG		12.02	59.1146	3.36886	6.08682	11.4512	6.97144	19.0061	17.4557	5.48864	11.7471	62.3078	64.3629	37.1019	38.6744	82.87	69.3703	3.33569	3.14868	3.88362	3.931	2.56161	3.35255	6.0177	6.31112	5.8647	5.87902	6.31173	6.13664
ASHGA5P042770	0.0466008	0.21302	6.46482	down	noncoding	TCONS_00019502	XLOC_009303	LincRNAs identified by Cabili et al	575	chr11	+	119817136	119821850		ATCATGCCAGCTACGATCAGAGGTGCTTGAGATATATGCTGCTTCCTCTTTACGCACTAA		218.291	755.692	6.75026	9.44288	105.555	25.678	538.36	540.64	42.8398	56.6709	450.163	415.834	294.381	272.203	1552.54	1549.03	6.37859	5.01478	8.8385	9.01054	5.77531	5.48386	8.75589	8.82666	8.76493	8.60635	10.7935	10.91
ASHGA5P056614	0.0218063	0.144357	6.42596	down	noncoding	TCONS_00006603	XLOC_003210	LincRNAs identified by Cabili et al	446	chr3	-	108447295	108447928		GGGGCAAAATGTGAATTTTTGACTGAATTCCAGCCCAATAGCCTCAGAAGAATGGTTGGA		57.837	180.672	4.95939	7.6433	26.8924	13.219	116.467	143.215	5.48864	41.7396	202.144	180.783	95.409	94.1939	270.167	241.337	4.53575	4.05112	6.52747	7.00599	2.56161	5.07443	7.65489	7.70598	7.19548	7.13295	8.10633	8.0642
ASHGA5P038439	9.91688e-05	0.0175817	6.36713	down	noncoding	ENST00000483245	RP11-202A13.1	GENCODE	640	chr3	-	133774099	133776492		ACTTACATGCTTGTGAAATTCTTTGGGATGGATATTGCTTCCTAATACAATGTTTGTAGC		57.0005	233.851	5.37684	8.04748	41.5939	14.3282	113.505	105.907	19.0068	47.6625	233.558	215.642	303.349	315.58	168.4	166.575	5.12832	4.16744	6.48902	6.54749	4.67862	5.25015	7.85117	7.94304	8.80777	8.80249	7.38953	7.4909
ASHGA5P044610	0.0107288	0.0997891	6.35833	down	noncoding	ENST00000525376	AF186192.1	GENCODE	572	chr8	-	145923998	145924570		GGTTCCTAGCAAAATACTAAAGCTGAGCCAAAGTAGAAAACTTGAATTAACTAATTGCCA		50.2591	190.031	5.06838	7.73703	6.71058	43.5555	98.2536	96.9988	44.6747	11.3612	177.644	295.851	115.002	115.169	211.117	225.406	2.78772	5.77825	6.27255	6.42355	5.83557	3.31263	7.48299	8.37006	7.46047	7.41962	7.72978	7.95924
ASHGA5P042335	0.0381573	0.192547	6.24004	down	noncoding	ENST00000436804	XXbac-BPG13B8.10	GENCODE	877	chr6	+	29465285	29478333		CAGAGAGAACACTTGGGGCAGATTTTAAGACCTTAGAGAGTAACTTGTTTACAAATAAAA		139.483	509.617	6.40258	9.04414	19.3531	228.769	187.284	160.823	226.564	14.1018	688.313	665.518	185.371	214.161	666.334	638.004	4.08549	8.1579	7.23183	7.17672	8.16201	3.60153	9.34525	9.45681	8.12843	8.27367	9.50254	9.55811
ASHGA5P020460	0.0339657	0.181266	6.22586	down	noncoding	ENST00000513919	RP11-844P9.2	GENCODE	735	chr5	-	175570452	175575050		GGACTTACAGGATCTAAAAAATGTTTGTGCAGCCATTTGGACCTCAGTATGAAGTGGTGT		51.1846	135.825	4.55283	7.19111	20.9423	5	127.058	116.556	5.48864	32.0627	112.293	112.151	65.5652	71.3094	236.226	217.406	4.19185	2.49583	6.65767	6.69074	2.56161	4.71931	6.84145	7.06675	6.67343	6.74962	7.90872	7.90668
ASHGA5P052171	0.00276803	0.0570851	6.18125	down	noncoding	uc021xvv.1	AK023178	UCSC_knowngene	2508	chr5	-	470570	473078		CCTGAACGATTACTAGACCAATTCTATTAAAAACATTTCAAGGCATTTTGGGTGCAAACT	CTD-2228K2.5	10692.3	58151.4	13.1134	15.7413	6834.02	5081.37	19719.9	18044	6173.08	8301.53	67409.2	60784.8	34951.8	35194.9	76914	73653.8	12.0979	12.82	14.1951	14.1951	13.0366	12.3358	15.7745	15.6775	15.374	15.374	16.124	16.124
ASHGA5P018550	0.0224449	0.145909	6.16015	down	noncoding	ENST00000454875	TTTY14	GENCODE	544	chrY	-	21034388	21239004		TCGAATCCCACCACAGCATGTTCCGAAGAGATGATTGGAAGATGGAAGTGGAGGGTTAAA	CD24	19.7613	139.81	3.9721	6.59506	35.669	9.32811	13.563	11.0833	9.18484	39.7396	333.617	306.445	70.9722	73.0666	29.6724	25.0877	4.92196	3.54877	3.37273	3.24213	3.73834	5.00864	8.33716	8.41393	6.7848	6.78201	4.7212	4.53126
ASHGA5P038731	0.00254601	0.0549519	6.10723	down	noncoding	ENST00000450746	AC116035.1	GENCODE	436	chr3	+	30566236	30568677		GATAACTAAACCCTGGGAAGCTTAAGGAACAAAGTGTAACAAAACAACATGGATTGTTTT		35.9585	151.523	4.85834	7.46886	7.49588	37.3698	51.7473	43.972	57.3777	17.7882	139.156	120.258	133.131	117.969	205.663	192.96	2.8833	5.5545	5.34418	5.26626	6.17809	3.92374	7.13055	7.16397	7.65858	7.45238	7.68837	7.71931
ASHGA5P047201	0.0293929	0.167791	6.02674	down	noncoding	ENST00000425630	LINC00200	GENCODE	2434	chr10	+	1205707	1210612		TACCAGGTGCATGAAAAGCTTAAAAGACAAATGAGACAGAGCTAGGCTGCAGAAGACTTA		6.31477	57.97	2.73372	5.3251	9.11247	6.91541	5.18233	5.21075	5.48864	5.979	100.297	111.999	57.1989	66.7918	5	6.53363	3.05538	3.13969	2.45409	2.46204	2.56161	2.72952	6.68958	7.06416	6.473	6.65544	2.44967	2.61875
ASHGA5P036952	0.0264536	0.160094	6.01628	down	noncoding	ENST00000417299	RP1-278O22.1	GENCODE	438	chr20	+	10733737	10734614		GGCCTTAAGCTTGGTTTGTCTACATAGAAATCAAAATAACAATGTCAACCCATGAAAGAA		1580.96	4110.48	9.56499	12.1539	523.967	251.946	4152.92	3807.2	271.031	478.692	5561.42	5288.6	2771.58	2851.51	4161.9	4027.89	8.52616	8.30135	11.8895	11.9197	8.41281	8.34041	12.2786	12.353	11.8635	11.8707	12.257	12.3003
ASHGA5P020196	0.0242202	0.152402	5.98379	down	noncoding	ENST00000509363	RP11-1101H11.1	GENCODE	431	chr5	+	177109294	177140970		CTGCAGCAAGACTTTCTTGCAAAAATGCCTGTTTGGGATTCCTCAGAGTACAGACAAAAA		40.1748	121.639	4.41667	6.99773	17.4494	5	100.14	89.5865	5.6039	23.2689	90.3788	96.4205	56.8761	59.9808	201.463	224.712	3.94256	2.49583	6.30264	6.30772	3.16341	4.28786	6.53813	6.86688	6.46521	6.49984	7.6644	7.95192
ASHGA5P039160	0.000114254	0.0179767	5.95328	down	noncoding	ENST00000425388	LINC00501	GENCODE	2046	chr3	+	177012229	177041206		TGTCCAGCAACAGAAGGAGGTTGAATTCTGGAGGAGGTTTAATTTTTTAAAAACTCAAAC		209.387	841.697	7.34966	9.92335	360.258	92.0107	186.473	177.047	86.1465	354.389	892.919	844.932	675.549	632.844	1011.71	992.235	8.01937	6.84055	7.22558	7.32518	6.75738	7.92992	9.71223	9.78905	9.89269	9.76354	10.1469	10.2357
ASHGA5P014921	0.0221577	0.145168	5.9275	down	noncoding	ENST00000414768	RP11-305L7.6	GENCODE	562	chr9	+	93932953	93944999		AATAGGAAAGGCGATTACTTTAAAACATGAAAGAAATTGCACCTTTTCCTTAAGGGCAAG		12.3364	79.7718	3.53398	6.10141	9.94416	11.1406	9.68884	5.24495	19.3313	18.6684	156.532	161.51	59.0957	52.4618	27.0019	22.0291	3.14884	3.81142	2.95207	2.60067	4.70087	3.99002	7.30482	7.56109	6.52113	6.3198	4.58237	4.31922
ASHGA5P038791	0.000659046	0.0312405	5.86777	down	noncoding	TCONS_00023823	XLOC_011602	LincRNAs identified by Cabili et al	465	chr15	-	98208534	98213519		AAGGACGCAGAAATAAAAGAGCCTATCTCCAGCTGGCTGAAGGCCTGGGAAGAAAATTAT		17.0592	85.5561	3.98756	6.54037	19.5771	8.09952	22.1837	21.1275	12.7764	18.5911	147.574	119.46	65.9481	69.0936	57.7769	53.4837	4.09999	3.35495	4.11081	4.21151	4.16355	3.98452	7.21882	7.15467	6.68182	6.7044	5.75388	5.72864
ASHGA5P043260	0.00459646	0.0690389	5.85843	down	noncoding	NR_027374	LHFPL3-AS2	RefSeq	1911	chr7	-	104535074	104567092		AGATGAAATAGAGTAGAATTGAGAAAAGCAGTTTCTTAGACCTCCCTGTGAAGTTTTTCT	LHFPL3	495.204	1940.51	8.54449	11.095	293.312	207.011	1015.55	941.347	243.316	270.686	1993.89	1775.32	1360.83	1321.22	2596.22	2595.6	7.73993	8.02066	9.8133	9.86745	8.252	7.57358	10.8586	10.8361	10.8747	10.7813	11.5526	11.6667
ASHGA5P035459	4.7958e-07	0.00560163	5.85104	down	noncoding	ENST00000454736	RP11-91K11.2	GENCODE	447	chr1	+	20140859	20145995		GAATCCCGAAGCATGCACGAATCCTTCCAAATCTCCAAATAAAACATATTTGTTTGTTTT	RNF186	122.486	557.426	6.79667	9.34536	135.816	95.2831	152.674	134.994	85.4249	130.722	585.317	571.9	476.664	476.689	636.933	597.053	6.70732	6.88943	6.93579	6.91688	6.74357	6.58704	9.13055	9.25811	9.4283	9.37179	9.43324	9.45018
ASHGA5P018234	0.00210411	0.0500811	5.82372	down	noncoding	ENST00000451017	RP11-704J17.5	GENCODE	753	chr6	-	133823389	133832866		TGACCTGATTCAAAGGATGGGTCAGAAGTATGTGCTCTGGAGCCACGCAAATCTGCTTCA	EYA4	13.9342	62.4411	3.59372	6.13566	6.03126	8.98307	22.8207	27.8754	12.4754	5.41923	62.723	74.7725	37.4263	32.113	87.1491	80.4627	2.71321	3.49605	4.15296	4.59828	4.13097	2.47087	6.02593	6.51797	5.87735	5.62722	6.39283	6.37268
ASHGA5P039649	0.0294936	0.168011	5.79778	down	noncoding	uc003ill.3	BC031092	UCSC_knowngene	2137	chr4	-	150351084	150736980		ATTTGTGTTTGTTGTTTAGAGTCTATTTGCACTTTGTTAAAATAAACAAATTAAAAGGAA		124.85	273.939	5.75906	8.29456	64.4262	5.75711	273.852	309.695	10.1487	85.2217	369.409	344.446	239.697	231.367	240.151	218.563	5.72193	2.95766	7.80073	8.17825	3.86765	6.02813	8.47885	8.57336	8.481	8.38514	7.93705	7.91197
ASHGA5P026943	0.000799212	0.0335977	5.76701	down	noncoding	ENST00000532652	AP004550.1	GENCODE	514	chr11	+	134433289	134442950		TGTTTTACCACTGAAATAAAGTGTCCAATTTATCCTGCCATTTTGAGGAAGCTGTTTTCA		11.2458	53.3259	3.34584	5.87366	5	19.0022	6.3469	9.28064	22.4257	5.41923	68.8831	63.9896	28.492	26.9737	83.7885	47.8283	2.46409	4.5875	2.61742	3.03865	4.89651	2.47087	6.15736	6.30264	5.50725	5.3965	6.32758	5.55066
ASHGA5P029891	0.00132628	0.0421819	5.72679	down	noncoding	ENST00000561392	RP11-143J24.1	GENCODE	485	chr15	-	30297645	30338051		CACATCCTTGGTGCACCCTACAATTTTTGGCAAAGTCTTTGCTGATGGTGCAATACATGA		12.7915	49.351	3.31305	5.83078	8.54598	6.41106	25.6012	25.2832	5.48864	5.41923	44.3054	43.9575	33.0704	39.1853	80.92	54.6676	2.99382	3.05894	4.3276	4.46547	2.56161	2.47087	5.54111	5.80125	5.70308	5.89988	6.27564	5.7637
ASHGA5P039856	0.00476579	0.0700899	5.6412	down	noncoding	ENST00000506514	RP13-497K6.1	GENCODE	442	chr4	+	23781212	23784183		CCGGACTCATAAACCAAATTCTAGCCAGATTCTCCCGGAATAAAATACTACAGTTCATCC		188.669	773.496	7.14353	9.63953	169.71	47.3865	323.771	300.787	71.6189	218.737	549.371	480.858	412.153	418.66	1391.31	1388.63	7.01028	5.89146	8.0574	8.12843	6.48431	7.2893	9.04235	9.03168	9.22342	9.1934	10.6184	10.7279
ASHGA5P044372	0.00204133	0.0498179	5.59939	down	noncoding	ENST00000517697	RP11-317J10.2	GENCODE	559	chr8	-	86354079	86376562		CCTCACAAAATGAAGTCTGGGGATATGTCAAGATAAATGATTGTTCTTTTCTGTCTTTCT	CA2	33.1188	127.235	4.6707	7.15597	21.4657	13.32	67.2475	65.5092	15.674	15.4963	81.2822	86.717	96.2302	97.6673	204.928	196.582	4.2236	4.063	5.72649	5.84617	4.42471	3.74024	6.38658	6.72056	7.20747	7.18545	7.68393	7.75185
ASHGA5P036836	0.0485497	0.218183	5.56496	down	noncoding	uc002xuq.1	AK055386	UCSC_knowngene	3404	chr20	-	47980422	47983826		ATGTCCAAATGTTTAAGAATTTCTAAGCAAATGGTCCCTTAATGAAGTCTGCAGAGTTCA		153.458	342.797	6.14506	8.62143	16.9136	368.31	53.4818	63.2559	400.992	17.7968	279.879	259.694	284.439	281.604	473.224	477.942	3.8964	8.86941	5.39307	5.79576	8.99079	3.92492	8.09872	8.19596	8.71767	8.65469	8.96199	9.09954
ASHGA5P037384	0.00766665	0.0861606	5.47202	down	noncoding	ENST00000467409	ABCC13	GENCODE	2747	chr21	+	15646211	15673707		GTAGAATTAGACAGAAGGAGGATAGATTTTTACTTCTGACTTTAATACCCCAAGTGACTA		30.1114	81.3913	4.14471	6.59679	5	21.1437	75.9663	65.9648	7.17439	5.41923	70.2349	67.454	82.0377	76.6636	95.5759	96.3819	2.46409	4.73737	5.90223	5.85679	3.43693	2.47087	6.18424	6.37311	6.98215	6.84609	6.53813	6.657
ASHGA5P032849	0.00110172	0.0392779	5.43273	down	noncoding	ENST00000585243	RP11-963H4.3	GENCODE	756	chr17	+	10781509	10784212		GAAATGCCTATGAGAAAGCCGGAAAGAAACCCCTGGAATTTGGAAGAAAATGTCTAAAAG		56.1098	235.532	5.62183	8.06351	33.2826	66.3888	74.92	74.1055	64.9865	22.9757	322.636	308.941	158.973	169.197	232.905	220.543	4.82304	6.36785	5.88589	6.03425	6.34975	4.27022	8.29113	8.42365	7.91373	7.94477	7.88243	7.92536
ASHGA5P056321	0.0229137	0.14766	5.41139	down	noncoding	TCONS_00002447	XLOC_000974	LincRNAs identified by Cabili et al	839	chr1	-	116831855	116837107		AAATTTTAAGGAGAGCTCTTGCATGGTGGTAGAACCGAGGACAGCCTAGACCTTCTGATT		18.1046	58.4491	3.50731	5.94331	6.72704	5.62825	39.2054	46.1589	5.48864	5.41923	55.621	49.1282	24.4575	24.6895	102.37	94.4282	2.79001	2.93756	4.94353	5.34031	2.56161	2.47087	5.86097	5.94904	5.30298	5.27877	6.64291	6.62521
ASHGA5P044373	0.00874659	0.0915689	5.39259	down	noncoding	ENST00000524052	RP11-317J10.2	GENCODE	430	chr8	-	86368851	86375283		TTTTTACCATTTCACACAAACTTTTAAAGATTATTCCACGCCGTTAGCTCTGTGCTTCTA	CA2	345.357	1195.69	7.91747	10.3485	210.2	116.341	750.385	669.153	102.944	223.116	882.332	777.688	906.494	780.196	1967.82	1859.63	7.29477	7.17868	9.35181	9.34621	7.01639	7.31697	9.69799	9.67882	10.3018	10.0553	11.1671	11.1897
ASHGA5P033163	0.015714	0.120857	5.37583	down	noncoding	TCONS_00028218	XLOC_013564	LincRNAs identified by Cabili et al	232	chr20	+	49752747	49759296		TTTGTGAAAGCTGCATGATGTGAAATTAAACTCGGGCAGAGGTGCTGTGGGTGATGATGT		83.4839	261.249	5.73381	8.1603	15.9636	52.9649	187.582	171.281	55.7131	17.3988	168.92	162.507	187.103	186.879	452.105	409.977	3.81406	6.05706	7.23429	7.27	6.1345	3.89294	7.40954	7.5683	8.14212	8.08396	8.89127	8.8666
ASHGA5P045274	0.00409264	0.066654	5.35439	down	noncoding	ENST00000414515	RP11-195E11.2	GENCODE	622	chr9	-	72702212	72728782		CCTAAAATACCTCTAGTTGAAGCCAAAGTTAGAATCCTTCTACGAAACTACAGGATTAAA	MAMDC2	24.6342	87.5067	4.21159	6.63231	6.96968	18.6143	47.0899	49.0176	20.6948	5.41923	116.673	113.026	83.7574	90.5297	57.9419	63.1118	2.81852	4.55537	5.20749	5.42859	4.78869	2.47087	6.89223	7.07776	7.01255	7.07222	5.75743	5.98169
ASHGA5P045352	0.0156205	0.120586	5.35325	down	noncoding	TCONS_00000842	XLOC_000057	LincRNAs identified by Cabili et al	649	chr1	+	14531973	14532868		GCCAGCATTGCGAAAACACATCCTGTTGGTGAACACATACATCAATTAAAATGTCACCCA		297.257	965.355	7.69778	10.1182	60.3677	314.192	519.01	531.93	295.302	62.7423	937.307	871.914	786.288	803.782	1215.38	1177.46	5.63221	8.63077	8.77458	8.98455	8.54201	5.62253	9.77464	9.83243	10.1051	10.0952	10.4199	10.4819
ASHGA5P038359	0.0135673	0.11099	5.32214	down	noncoding	ENST00000486726	RP11-231E6.1	GENCODE	1563	chr3	-	112115493	112127981		CCAGTCTAAGTTTCGCCTTCTCAGGCATACTTCCACTACATTGTGTTTACAATGTTTTTT		24.3799	78.4967	4.01559	6.4276	9.83273	5	50.268	54.6848	8.38813	18.106	94.7676	77.7451	35.7457	40.1045	110.664	111.954	3.13858	2.49583	5.30321	5.58092	3.62684	3.94815	6.60491	6.57308	5.81196	5.93308	6.75986	6.88271
ASHGA5P014800	0.0487527	0.218511	5.29021	down	noncoding	ENST00000413472	RP1-163G9.1	GENCODE	561	chr1	-	2976180	2978315		AAAGAATGGATGAGTCACAGCTGAATGACTGAAGAGCTGAACCAGGTCCAGAAAGACTCA		34.8061	75.4169	4.01438	6.4177	5	94.6003	7.63128	5.21075	90.6008	5.79324	47.1686	48.5706	64.02	62.6721	117.381	112.69	2.46409	6.87841	2.73629	2.46204	6.83562	2.70982	5.6299	5.93308	6.63958	6.56228	6.84886	6.89251
ASHGA5P038146	0.00572986	0.0759522	5.27054	down	noncoding	ENST00000413430	RBMS3-AS3	GENCODE	613	chr3	-	29305684	29332217		TGTGTAGGCAAAACACAATAGTCTCCAATGCCAAATAAACTTTGTTTTGTTACTCTCTCA	RBMS3	95.6014	414.604	6.32332	8.72127	45.7776	155.84	77.5011	73.3727	168.009	53.1082	757.71	692.645	275.773	250.176	258.603	252.718	5.25929	7.60744	5.93143	6.01918	7.72548	5.39708	9.46761	9.51765	8.67454	8.49473	8.04356	8.12953
ASHGA5P058605	4.99492e-05	0.0138372	5.26122	down	noncoding	uc010vhh.2	MTE	UCSC_knowngene	199	chr16	+	56710043	56711676		TCGCTTCGTAATGGACCCCAATTGCTCCTGCTCCACTAGCTGCTGCTCCTGCTGCCCCGT		5597.89	26088.7	12.1865	14.5819	4071.78	2591.69	9885	9280.15	2943.65	4815.08	27258.4	25701.9	40216.2	39631.5	12344.9	11379.1	11.3808	11.7989	13.1847	13.231	11.9708	11.5526	14.4853	14.4948	15.5323	15.5041	13.7563	13.7183
ASHGA5P042769	0.0418444	0.200053	5.26058	down	noncoding	TCONS_00020005	XLOC_009301	LincRNAs identified by Cabili et al	488	chr11	+	119776057	119784117		TGGACATCTTCCAGGCCATTCAATAGCCAAAGAGAACCACCAACAGCTTGAATCAAAAAA		153.921	319.189	6.08956	8.48479	39.2341	29.6783	415.723	388.884	17.6937	32.312	334.168	302.322	191.572	194.73	482.513	409.827	5.04747	5.22265	8.43995	8.51575	4.58287	4.72869	8.34012	8.39763	8.17208	8.13903	8.99408	8.86577
ASHGA5P045804	0.00030757	0.0232984	5.23477	down	noncoding	ENST00000447524	XXyac-YM21GA2.4	GENCODE	452	chr9	+	90479080	90481205		CGCTTTCGTAATGGTAAATGTTACCACTATTTTGATTACTGCTATAACCAGCTTTGCATT		11.7199	46.5179	3.29674	5.68487	14.0939	5.52114	7.6669	24.4826	5.48864	13.0663	34.0254	24.579	23.2109	58.6917	70.3812	68.2193	3.63735	2.919	2.73902	4.42153	2.56161	3.50194	5.18555	5.04342	5.23412	6.473	6.06365	6.10947
ASHGA5P041089	0.00870409	0.0913338	5.20259	down	noncoding	TCONS_00022031	XLOC_010629	LincRNAs identified by Cabili et al	306	chr13	-	57711062	57711858		GGATAGGAGAAACTCCATAATGAAGACAAATTCTCAACTCCATGAGAAAAGAGTAAAACT		5.21683	29.8975	2.48475	4.86399	5	5	5.18233	5.21075	5.48864	5.41923	45.5719	40.3653	39.8588	30.4057	18.1834	5	2.46409	2.49583	2.45409	2.46204	2.56161	2.47087	5.57997	5.6886	5.96581	5.55426	3.9452	2.45008
ASHGA5P032672	0.0101346	0.0983861	5.1981	down	noncoding	ENST00000584075	RP11-285E9.5	GENCODE	597	chr17	-	75260261	75260858		CGCAAAGAGGTTGTTTTGTAAAGCTGAAGGTGTTCAAAGGACTGGTCTTCATTCTTTTTT		32.4308	81.579	4.21971	6.59769	23.5846	5	69.339	69.1477	5.48864	22.0251	84.8114	75.7391	72.0431	63.3196	101.754	91.8069	4.35349	2.49583	5.7685	5.92689	2.56161	4.21191	6.44792	6.53715	6.80595	6.5764	6.63457	6.58415
ASHGA5P020206	0.00379682	0.0645038	5.16949	down	noncoding	ENST00000509548	RP11-789C1.2	GENCODE	430	chr4	+	171264238	171293462		GCTACATTTCTTGTTTTCTGGTTCCTATGAACAGAAGCAGAATTTTTTCACAACAGAAAG		178.464	519.845	6.84321	9.21323	310.787	35.6335	199.381	181.275	30.5879	313.117	686.547	597.574	379.484	380.048	536.996	538.417	7.81366	5.48683	7.32518	7.35672	5.31436	7.76251	9.34127	9.31565	9.11374	9.06382	9.15758	9.28735
ASHGA5P019725	0.00127074	0.041483	5.15404	down	noncoding	ENST00000501976	RP11-15B17.1	GENCODE	469	chr4	+	100871679	100958862		GTGAAGTCTCCTCGGAGCTGGTGTAGTGAAGGATGAAGAGAAGGCAATGCATTGGTTTAG	H2AFZ	38.3206	143.766	4.96129	7.327	48.8829	16.1257	57.7133	45.9909	10.3724	50.8383	209.519	173.619	79.9329	86.9333	177.564	135.027	5.34791	4.34893	5.50589	5.3342	3.89591	5.33492	7.70646	7.65369	6.94128	7.02083	7.47047	7.16925
ASHGA5P034213	0.00334233	0.0608103	5.11309	down	noncoding	TCONS_00016514	XLOC_007896	LincRNAs identified by Cabili et al	703	chr9	-	139506545	139507780	TCONS_00016513, TCONS_00016903	GCTTCTCGGGAATGGAATCACACACGGACTGTGGCGTACACATCACAACTTTAAACCCCG		98.6451	336.684	6.26475	8.61895	30.8667	120.3	176.874	156.094	72.2545	35.4808	392.846	364.051	313.887	290.642	332.021	326.655	4.72769	7.22526	7.14963	7.13512	6.49674	4.85408	8.56692	8.65118	8.85412	8.69686	8.41706	8.52753
ASHGA5P048343	0.0107844	0.0999525	5.10907	down	noncoding	ENST00000530190	CTD-2547H18.1	GENCODE	568	chr11	-	76666460	76689663		GACAGTGACCTGAGAAGACAATAAGACATTTCAAAGCATTGAGTTAAGGATAATGAAGTT	ACER3	332.836	1050.11	7.83826	10.1913	272.908	83.4648	666.284	628.233	85.2265	260.898	1132.76	1034.88	639.976	634.1	1438.6	1420.32	7.64749	6.69934	9.17073	9.24613	6.7399	7.52596	10.0414	10.071	9.8219	9.76463	10.6808	10.7683
ASHGA5P040778	0.0119404	0.104312	5.06974	down	noncoding	ENST00000517511	HTR4-IT1	GENCODE	1704	chr5	-	148024249	148025953		CTGGAATCCACCTTATTACAACAGCTGGTTAATGTCATACTGTGAACTCATTGAGCACCT	HTR4	22.5585	52.1712	3.5208	5.86271	5	5	60.1287	54.3147	5.48864	5.41923	27.2687	32.5444	49.7802	41.062	85.4755	76.8964	2.46409	2.49583	5.56124	5.57116	2.56161	2.47087	4.87556	5.40304	6.27905	5.96495	6.35881	6.29485
ASHGA5P045573	0.000338182	0.0238972	5.01173	down	noncoding	ENST00000566954	RP13-122B23.8	GENCODE	1854	chr9	-	140188319	140190173		AACCCAGCTCTTTCAACTCCCAAGGTTACTTTGTCAATAAAGTGCGCCTTCTCAAGTCTT		721.904	2666.34	9.24776	11.5731	731.45	349.01	1112.45	1032.89	351.964	753.662	3134.11	2839.94	2115.67	2132.21	2970.62	2805.5	8.97657	8.78712	9.94824	10.0083	8.8016	8.96474	11.4631	11.489	11.4909	11.4675	11.761	11.7668
ASHGA5P041890	0.000640803	0.031162	5.00364	down	noncoding	ENST00000584934	RP5-1148A21.3	GENCODE	1404	chr6	-	64280909	64282313		GCTCACCTACGACACATTTTAATCCATTAAAATCAAGGAAAACTAGCACACTTGAGAAAT	PTP4A1	672.721	2628.55	9.20693	11.5299	660.94	399.685	982.271	931.732	423.169	638.527	3016.73	2692.34	1771.29	1803.78	3288.25	3198.94	8.83666	8.98659	9.77049	9.85115	9.06834	8.72832	11.4155	11.4164	11.2324	11.2316	11.9049	11.9786
ASHGA5P032758	0.0144841	0.115465	4.98566	down	noncoding	ENST00000572876	RP11-74E22.3	GENCODE	443	chr17	+	2615602	2616127		GGAAAGCCAGCGACTTGATGTGAGCATTTAAACGGGAGGAAGGAAGATGAGAACTGGTAA	KIAA0664	107.883	378.171	6.33616	8.65394	33.5241	83.418	203.98	198.426	95.8737	32.0759	257.64	236.438	230.158	226.986	652.15	665.656	4.834	6.69783	7.35978	7.49372	6.91147	4.72013	7.98637	8.06255	8.42951	8.3593	9.46832	9.61759
ASHGA5P034875	0.00275376	0.0570696	4.96869	down	noncoding	ENST00000433592	AC011747.7	GENCODE	576	chr2	-	8817906	8818774		TAGCAGCATTTGTTGTGGTTTTCGAGGAAACGGCATTTGGATTACATAAGGATTCAAGTT	ID2	23.6546	82.3514	4.15512	6.46798	36.536	10.3099	31.0993	20.4572	5.48864	38.0364	134.874	132.368	53.4166	50.2439	66.7134	56.4926	4.95108	3.695	4.60906	4.1628	2.56161	4.95117	7.08924	7.28868	6.37777	6.25749	5.9804	5.81432
ASHGA5P030497	0.000677907	0.0313975	4.96507	down	noncoding	ENST00000411560	AC011330.12	GENCODE	260	chr15	+	43891589	43897099		GGGATTATTTATGATGGAAAGAGACTCCAGATATGGCAACCCAGGAACACTGATTCTCAG	CKMT1B	129.104	407.855	6.58673	8.89854	137.788	33.3318	198.502	193.908	39.4387	171.657	399.591	363.025	387.811	380.742	471.949	444.01	6.72628	5.38893	7.32014	7.46166	5.66688	6.9565	8.59056	8.64636	9.14179	9.06748	8.95817	8.9869
ASHGA5P046850	0.00578289	0.0761664	4.93247	down	noncoding	ENST00000424615	RP11-38L15.2	GENCODE	403	chr10	-	46937462	46947258		ACATAGAAGAGTGAGCTCTGAAAGAACTCTCACATGGACCCCAGAAAGAGGAGTACTCAA	FAM35B	26.2652	72.8204	4.11986	6.42217	30.6233	5	41.3634	32.0028	5.48864	43.1131	85.2833	69.0475	49.3738	69.4183	84.2102	79.5897	4.71588	2.49583	5.01995	4.80415	2.56161	5.12174	6.45453	6.40603	6.26975	6.71072	6.33688	6.35514
ASHGA5P043449	0.00415613	0.0668205	4.91999	down	noncoding	uc001gvp.1	C1orf81	UCSC_knowngene	2284	chr1	+	200898071	200935796		CTGCACTAGAAATGGAGGTGTATCCCTGCAGAATCTTTGTAATAAAAGGAAAAAGTATGC		1226.41	4574.72	9.97772	12.2764	920.805	617.676	2212.43	2033	628.657	945.867	5983.28	5729.73	2742.12	2812.73	5151.38	5029.06	9.30175	9.64069	10.9727	11.0104	9.65141	9.28945	12.3674	12.4544	11.8477	11.8502	12.5401	12.5985
ASHGA5P025678	0.0435991	0.2048	4.9043	down	noncoding	NR_024602	CLCA4	RefSeq	3115	chr1	+	87012758	87046432		TGGACCACCAGGTGTTCCGCAGGTATCTCTGGTAGAAATAGAGTTTATAAGTGTCAAGGA	CLCA4	33.5186	74.3639	3.73799	6.03204	5	5	78.2704	101.934	5.48864	5.41923	144.555	137.868	56.218	59.277	17.2942	30.9715	2.46409	2.49583	5.94578	6.48978	2.56161	2.47087	7.18643	7.34266	6.44715	6.48396	3.8631	4.86894
ASHGA5P019850	0.0358143	0.185606	4.87266	down	noncoding	ENST00000504107	CTC-504A5.1	GENCODE	617	chr5	+	116790958	116815063		TGCAAGAAGGTCGGACTCGGCAGTTAATACTCTTGGATAATGTATTTAAGGATGCTTAAG		876.088	1796.22	8.73085	11.0156	1392.28	61.2113	1171.6	1100.15	60.6158	1470.67	2084.88	1829.14	1429.32	1392.24	2071.57	1970.16	9.86515	6.25398	10.028	10.0996	6.25456	9.88383	10.9222	10.8711	10.9318	10.8636	11.2399	11.2649
ASHGA5P045770	0.000908753	0.0353466	4.84833	down	noncoding	ENST00000436054	RP11-63P12.6	GENCODE	2078	chr9	+	74920351	74958126		CAGGGGAAGTGTGACTGTAGCTTTAAATAGTTTAAATAGTCCTTCAAATACGGCAAATAA		44.1672	157.333	5.22482	7.50231	15.6994	42.077	76.7123	66.0582	39.254	25.2023	188.499	185.583	126.394	124.472	205.876	113.172	3.79007	5.72747	5.91907	5.85918	5.66011	4.39303	7.56476	7.74084	7.59042	7.52745	7.69046	6.89992
ASHGA5P044118	0.0139771	0.112933	4.84164	down	noncoding	ENST00000530248	AF131215.2	GENCODE	2709	chr8	-	10964719	10967428		CTGCTGGTTGATATAAATGTGGGGATAACGTCGAGCACAAAGGAGTCAAAAATTGATCAG	XKR6	92.9835	274.352	6.04722	8.32271	33.5984	105.861	175.89	136.603	93.2805	12.6686	211.557	228.636	255.25	252.868	372.829	324.97	4.83685	7.03918	7.1413	6.93498	6.87409	3.45689	7.72114	8.02014	8.56763	8.50932	8.59756	8.52047
ASHGA5P019977	3.02334e-05	0.0127094	4.79544	down	noncoding	ENST00000506160	RP11-696N14.1	GENCODE	524	chr4	+	100082940	100202398		TAAAAAGTAGATAGTGAGATTGAGACTGACACCGAGCATTGCCTGGGAATCACATAAGAT	ADH1A	24.9749	95.1788	4.5215	6.78317	24.8413	22.8566	35.8913	32.0975	10.6491	23.5134	116.969	118.312	67.126	61.6069	107.012	100.048	4.42586	4.85158	4.81204	4.80854	3.92848	4.30253	6.89642	7.14023	6.70591	6.53813	6.70681	6.71152
ASHGA5P033919	0.0113454	0.102089	4.79013	down	noncoding	ENST00000436484	XX-CR54.3	GENCODE	1098	chr1	-	248881946	248885506		TACCACTTTGTAGCAAGATGGTTCCTATCATAACTCTGGGTCAAAAAGATAGTAATTTGG		92.08	251.728	5.90857	8.16863	49.3407	24.0176	217.005	193.891	31.264	36.9614	295.308	286.695	167.03	158.819	308.929	293.587	5.35907	4.92043	7.45496	7.46129	5.34467	4.91099	8.17233	8.32956	7.97496	7.85883	8.31288	8.36325
ASHGA5P047527	0.00535124	0.0735725	4.78942	down	noncoding	ENST00000476909	LINC00595	GENCODE	792	chr10	+	80027166	80039970		GCTGGCATCTAACGGCTTTTGTTAATTACTATATCCCAAAGAAAATGAAATAAAGGAGGG		112.56	375.121	6.51883	8.77868	32.2429	156.314	148.581	141.307	146.819	50.0952	375.845	320.611	384.027	370.187	396.211	403.843	4.78117	7.61153	6.891	6.988	7.52537	5.31588	8.50716	8.47691	9.12848	9.02729	8.69051	8.84172
ASHGA5P046473	0.0261882	0.159375	4.78798	down	noncoding	ENST00000424251	RP1-146A15.1	GENCODE	465	chrX	+	28960166	28960685		GCTTTATATGCTGAGATGAAATTTAGTTTGTTCAAATCCGTAATGAATTGCCATCGGGAA	IL1RAPL1	32.9372	90.6464	4.4599	6.71932	6.35815	62.4223	25.6354	24.1428	73.6454	5.41923	114.231	109.206	83.3615	92.3703	70.7591	73.9507	2.75088	6.28315	4.32914	4.40205	6.5233	2.47087	6.86351	7.03018	7.00735	7.10437	6.07258	6.23791
ASHGA5P029029	0.000208527	0.0202701	4.77483	down	noncoding	TCONS_00010324	XLOC_004806	LincRNAs identified by Cabili et al	757	chr5	-	43357142	43363282		AAACACCCCAGCACAGATCTAAACTGGCCAGACCCATATTTTGAACAGAGCCATTCAGTT		130.439	448.993	6.73787	8.99332	137.265	66.0904	194.721	213.839	48.6303	122.086	626.673	563.81	362.173	367.091	400.895	373.313	6.72143	6.36068	7.28868	7.60436	5.95156	6.50049	9.21452	9.23979	9.05383	9.01226	8.71034	8.72918
ASHGA5P039481	0.000572021	0.0298812	4.77397	down	noncoding	uc003hoz.1	AK095285	UCSC_knowngene	2838	chr4	-	84889234	85220322	ENST00000508406	CTTGATTCTATACAGAGTGGACCTTGACACATACTGCAAGTGAATGTTAAACTAAAAGTA		18.2694	78.2295	4.09382	6.34901	24.9006	11.2763	17.1529	16.744	14.3234	25.2195	143.692	121.232	38.3861	44.9698	57.3582	63.7385	4.43018	3.82768	3.73851	3.86473	4.30761	4.3942	7.17599	7.17584	5.91389	6.08836	5.74216	5.99784
ASHGA5P026321	0.000888023	0.0350159	4.76537	down	noncoding	ENST00000530379	RP11-375D13.2	GENCODE	555	chr11	+	41741992	41756304		AGTTGTGGCTCACTATCTGCAAAAGCTGCAGTTTTTGATATTCCAATCCCCAGTGGGGAA		15.7329	82.7096	3.83209	6.08468	17.7783	8.14853	15.2552	9.13103	20.1206	23.9635	126.623	28.722	50.5481	10.8522	214.149	65.3631	3.96796	3.36361	3.55913	3.02165	4.75591	4.32428	7.00751	5.24459	6.29949	4.1644	7.75042	6.04166
ASHGA5P047010	0.00014312	0.0187916	4.76286	down	noncoding	uc001kkg.1	BC043227	UCSC_knowngene	2194	chr10	-	96986468	96990901		ACTCCACGAGAGATACTCAAAGAGGCATTTAAAGAGTTAACAAGGATACTCATTGAAGAA	C10orf129	11.1285	43.6284	3.40288	5.65471	6.72151	10.728	22.6181	11.329	8.17504	7.19955	57.8273	50.6501	31.5227	32.4816	52.1784	37.1104	2.78935	3.75354	4.14014	3.27291	3.59742	2.86393	5.91554	5.9889	5.63854	5.64455	5.59429	5.14645
ASHGA5P039102	0.000153838	0.0190509	4.71692	down	noncoding	ENST00000460407	RP11-38P22.2	GENCODE	2050	chr3	+	152557178	152559228		TCATAATTGTGGTCACTAGAACTGTACTTACCATGGACAGTTAAAACTGAAAAAGACTCA		3232.87	11997.9	11.4397	13.6775	3517.39	1647.93	4711.4	4331.49	1557.62	3631.37	12029.5	12567.2	10393.4	10849.5	13350	12797.8	11.1619	11.1254	12.0691	12.109	11.015	11.1577	13.3662	13.557	13.6806	13.7157	13.858	13.8877
ASHGA5P021448	0.000424322	0.026079	4.67569	down	noncoding	ENST00000532579	RP11-677M14.3	GENCODE	678	chr11	+	124632326	124635257		GAGGGGTGAGACTGTTCTGGCCAAAGAGACTGGAGATCCAGTATCAGCAAGCTACTTTCT	ESAM	166.989	560.989	7.10908	9.33426	201.732	78.9585	246.399	215.641	70.179	189.022	608.935	567.149	397.861	402.873	712.976	676.14	7.23556	6.61745	7.64272	7.61603	6.45534	7.08736	9.18212	9.24789	9.17799	9.14418	9.61043	9.64292
ASHGA5P054858	0.0108467	0.100032	4.60398	down	noncoding	TCONS_00008568	XLOC_004061	LincRNAs identified by Cabili et al	688	chr4	-	124946453	124949512		GTATTAAAGTCCCACCAAACAATAAATAGGAAAGCATGATTTTATTAAAATCCTCTTGAG		18.994	81.7637	4.11477	6.31765	15.4865	22.0633	25.1033	30.8439	11.1315	9.33527	79.2536	74.856	29.0586	21.9683	149.144	136.302	3.77149	4.80046	4.29944	4.74983	3.98278	3.0846	6.35126	6.51988	5.53327	5.11432	7.20192	7.18525
ASHGA5P018991	4.2679e-06	0.0101264	4.55284	down	noncoding	ENST00000486551	MT1DP	pseudogene	150	chr16	+	56677636	56678677		TGCGCCACTGGTGGCTCCTGCACCTGTGCCAGCTCCTGCAAATGCAAAGAGTACAAATGC		10185	41734.3	13.0938	15.2806	9710.26	4895.03	16908.7	15506.1	4871.31	9218.75	44245.3	42045.4	60620.8	57146.6	22807.1	23540.5	12.6263	12.7523	13.9632	13.9912	12.7147	12.5152	15.1709	15.1649	16.1036	15.977	14.5934	14.6737
ASHGA5P055214	0.000731864	0.0321205	4.54011	down	noncoding	ENST00000504932	RP11-677M14.3	GENCODE	1493	chr11	+	124629024	124635832		CCCCAGACTCAAATAACAGAAATAAAAGCCATCTCACTGATTATAAGCTCTCTAGTTATT	ESAM	874.759	3000.7	9.54216	11.7249	882.814	409.924	1302.86	1201.36	471.606	979.998	3135.51	3035.67	2172.25	2176.69	3758.72	3725.37	9.23883	9.02457	10.2037	10.2352	9.21527	9.33534	11.4649	11.5706	11.5263	11.5035	12.0948	12.1892
ASHGA5P037392	0.000717223	0.0318638	4.53667	down	noncoding	ENST00000449746	AF127577.12	GENCODE	446	chr21	+	16439390	16440158		CACCTCTTGTGGAATTCATTTTCACTTAATCATGCTAATTATGTGGAGACTTGTTTGTTG		15.5161	48.6274	3.65749	5.83913	20.2846	6.80743	23.8403	15.2129	5.48864	21.4628	38.6335	40.7515	41.5341	44.036	61.8413	64.9678	4.14739	3.12238	4.21674	3.71758	2.56161	4.17925	5.35836	5.70152	6.02323	6.0615	5.85879	6.03136
ASHGA5P033460	7.56868e-06	0.0124492	4.52528	down	noncoding	ENST00000489257	MT1P2	pseudogene	186	chr1	-	237167486	237167672	ENST00000332374, ENST00000444023, NM_005949, NM_175617, NM_176870, NR_001447, uc001hyk.1, uc002ejp.1	AGTGCAAAAAGTGCAAATGCACCTCCTGCAAGAAGAGCTGCTGCTCCTGTTGCCCCCTGG		13903.4	57113.6	13.5645	15.7425	13114.4	6558.11	22537.2	21482	6759.2	12969.5	61551.6	58513.8	76449.6	77109.2	35704.7	33352.9	13.0866	13.1788	14.4225	14.5028	13.1847	13.0114	15.6581	15.6484	16.3786	16.393	15.2057	15.1709
ASHGA5P033566	0.0224462	0.145909	4.52393	down	noncoding	ENST00000568243	RP11-408H20.1	GENCODE	554	chr18	-	28638805	28639359		AGTCCCAGAAGTGATATAATATGTTCACGGAGACGTACTATTAAAAAGTGCCACAAAAAA		5063.49	12390.7	11.522	13.6996	8535.5	600.933	6147.84	5790.24	600.529	8705.92	14256.8	13661.4	8502.82	8621.67	14846.1	14455.3	12.4189	9.59934	12.5237	12.5752	9.58417	12.4309	13.6363	13.6747	13.4084	13.4084	14.0149	14.055
ASHGA5P049238	4.60841e-05	0.0138372	4.51458	down	noncoding	uc010ccl.3	MTE	UCSC_knowngene	172	chr16	+	56710967	56711676	uc010vhg.2, uc010vhh.2	TGCAAAGGGACACTGACAAGTGCAGCTGCTGCTCCTGATGTAGGGAAAGCTGTGTTCCCA		234.914	840.119	7.62574	9.80033	184.133	115.313	401.919	356.662	139.961	211.495	857.129	791.442	1231.02	1213.35	490.369	457.4	7.11676	7.16372	8.38956	8.39012	7.45353	7.24074	9.65628	9.70254	10.7339	10.663	9.02021	9.02608
ASHGA5P031070	0.000711167	0.0318638	4.44176	down	noncoding	uc002duh.1	BC029255	UCSC_knowngene	960	chr16	-	29829310	29832541		GACTTCTGGGAATGGGAAACATGATAGAATTATCTGTAATTTTCCAGAATCAATGACTAG	MVP	549.901	1729.38	8.816	10.9671	399.531	283.095	980.901	943.36	293.598	398.922	2069.46	1886.59	1609.9	1632.57	1563.49	1614.25	8.15553	8.47623	9.76766	9.87082	8.53297	8.09277	10.9133	10.9229	11.1014	11.0876	10.8081	10.9694
ASHGA5P035817	0.00517061	0.0721985	4.41755	down	noncoding	NR_027252	CYP1B1-AS1	RefSeq	1776	chr2	+	38358246	38408993		GACCATAACTCACTTAAAAGCCTGAAAGCTGTTTTATGCCAACTAATAAAGTGCAGTTTA		293.389	965.787	7.97264	10.1159	137.44	369.876	387.587	371.379	360.604	133.449	916.552	786.387	828.238	806.177	1269.62	1187.75	6.72317	8.87602	8.33254	8.4556	8.83582	6.61266	9.74496	9.69213	10.1858	10.1001	10.4766	10.4956
ASHGA5P016331	0.00105355	0.0382483	4.41753	down	noncoding	ENST00000429420	RP11-34D15.2	GENCODE	471	chr10	-	102095319	102106147		TTTCTTATAGGCCAAATGGTATCACTCCATTCTACTGGTGTCAGCTGCTTGAAATAGTGT	SCD	12.6924	43.0298	3.46723	5.61048	7.64892	6.46694	27.1087	19.5689	6.07832	9.28251	66.1948	50.5041	37.486	26.4072	43.4607	34.1259	2.89757	3.06706	4.40687	4.10038	3.25243	3.07909	6.0983	5.98405	5.87947	5.3648	5.32288	5.01335
ASHGA5P028864	0.00313983	0.0599994	4.39829	down	noncoding	TCONS_00010467	XLOC_004988	LincRNAs identified by Cabili et al	429	chr5	-	126563448	126564574		CCATCCGAGAGAAATATACTTTTGTGAAGTTCTTGGCAAGAAGAAAGAGGAGAGGACCAG		12.0892	39.211	3.40456	5.54151	5	7.76767	17.4804	12.6674	24.2004	5.41923	42.6934	35.0052	32.6896	40.5421	42.8567	41.4792	2.46409	3.29258	3.76196	3.44321	4.99467	2.47087	5.49228	5.50067	5.68646	5.94608	5.30104	5.3225
ASHGA5P021889	0.00268107	0.0562451	4.38673	down	noncoding	ENST00000543651	RP11-349K16.1	GENCODE	552	chr12	-	128508332	128511711		TGGAAATGAAGTGACAACTAATTAGAATTGAAGAAGTGTGGGTCTGCTGTCTCATTATGG		54.8504	147.988	5.28134	7.41449	32.2975	19.1685	110.854	110.155	11.9583	44.6686	181.934	202.952	131.715	125.331	121.014	124.985	4.7841	4.60043	6.45431	6.60779	4.07476	5.16668	7.51295	7.856	7.64388	7.53602	6.89073	7.04735
ASHGA5P033557	0.0065845	0.0804851	4.36275	down	noncoding	NR_024259	LOC728606	RefSeq	2598	chr18	-	24267584	24283602		CAGCTACTCCTTGCATGTTGTTCATTATTTTCTCAACACTCAGCATATTTGCAATATGTT		97.3133	264.048	6.11946	8.24469	55.8216	29.4535	215.174	188.109	38.7605	56.5615	286.947	246.128	177.736	184.024	343.834	345.619	5.52579	5.21276	7.44247	7.41248	5.64223	5.48101	8.13219	8.11856	8.06776	8.06158	8.47471	8.61335
ASHGA5P046954	0.0254635	0.156353	4.35221	down	noncoding	uc001jxr.1	AX748385	UCSC_knowngene	2578	chr10	-	79317423	79320001		CTGGTGCAATCTTTCTATAATTCCATTCTGGGATGTTAGCTTATTTGCTTAGAGAATGGT	KCNMA1	255.407	674.449	7.48037	9.60212	70.4597	495.016	194.574	225.153	490.806	56.4326	583.566	596.79	541.977	550.347	923.63	850.381	5.84081	9.3146	7.28764	7.68134	9.27913	5.47872	9.12623	9.31418	9.59934	9.56427	10.0101	9.99865
ASHGA5P035759	0.0209511	0.141034	4.34845	down	noncoding	ENST00000352271	AC104699.1	GENCODE	414	chr2	+	25643985	25650512		TACAGACCTGGGTGCAATGGTGAGAAAGACCTCAGTAAAGCAAAGGAATTACGAAAGGGA	DTNB	35.202	152.867	4.99092	7.11142	47.2661	35.6309	20.8488	23.8468	33.722	49.8976	292.411	260.42	133.558	123.26	73.7814	33.7736	5.30053	5.48665	4.01388	4.38499	5.4488	5.31069	8.1585	8.1999	7.66161	7.51408	6.13732	4.99715
ASHGA5P042240	0.00388299	0.0651466	4.32732	down	noncoding	ENST00000439891	RP11-203H2.1	GENCODE	527	chr6	+	8328383	8342688		GAGAGAGAGGAGGAGATTTACATCACACAGCAAACAACCTAATAAATCTGTTAAACGCCA		10.2085	32.7674	3.08779	5.20127	5	6.00959	20.5407	18.793	5.48864	5.41923	37.5416	45.8128	19.0798	15.9558	37.2588	40.9556	2.46409	2.99763	3.99011	4.04245	2.56161	2.47087	5.31981	5.85289	4.96371	4.69127	5.07782	5.30212
ASHGA5P031800	8.60858e-05	0.0165411	4.28849	down	noncoding	uc002ejp.1	MT1JP	UCSC_knowngene	977	chr16	+	56669674	56670998		GGAGACTCATTGACCCACTGCTGTACCTTCTTCATCTCACTCACTGCCAACTGCGTTTTC		352.511	1215.09	8.16065	10.2611	332.615	156.455	604.212	533.408	152.198	336.179	1217.58	1152.42	1916.96	1887.35	579.204	537.048	7.91129	7.61348	9.00753	8.98815	7.57985	7.86363	10.1475	10.2242	11.3364	11.294	9.28114	9.28347
ASHGA5P049602	0.0114101	0.102461	4.27548	down	noncoding	TCONS_00019318	XLOC_009152	LincRNAs identified by Cabili et al	323	chr11	+	63262960	63268075		CACCTCTGTCCCTTCTCCATGCTCCCAACTGCAAAGGGAGGAAGAGGTGGTGTCTTTGAG		686.484	3217.43	9.23912	11.3352	597.6	473.362	1082.71	880.18	401.256	683.792	6762.69	5218.19	2832.23	3006.5	507.106	977.87	8.70657	9.24238	9.90523	9.76827	8.99196	8.8203	12.5516	12.3372	11.8915	11.9541	9.06464	10.2123
ASHGA5P022325	0.000230348	0.0206214	4.27244	down	noncoding	ENST00000554608	RP11-671J11.4	GENCODE	837	chr14	+	35025979	35030466		TAAATTCTGGATTTCAGGTGACTGCTGTAACTTGAAGCAAGAAAAGTGAAACTACAGAAA	SNX6	9.51031	29.7843	3.03538	5.13044	12.8222	5	13.5194	6.08681	5.48864	14.1448	34.1131	29.5515	19.2477	22.9216	35.9401	36.9317	3.5025	2.49583	3.36784	2.67792	2.56161	3.60655	5.18972	5.28305	4.97588	5.17385	5.02059	5.13953
ASHGA5P034204	0.00062421	0.0308309	4.26551	down	noncoding	TCONS_00016513	XLOC_007896	LincRNAs identified by Cabili et al	371	chr9	-	139506485	139508248	TCONS_00016903	TCCGTACTGAAGCCTGCGTCCGAATTTCTTCTGTTTTTGTGGCGGAAGGATAAATATTCC		150.366	480.454	7.03073	9.12345	81.2392	131.175	244.6	217.937	133.874	93.3699	550.499	534.276	416.915	418.512	500.78	461.743	6.03028	7.35067	7.63144	7.63052	7.39056	6.15091	9.04538	9.16793	9.24286	9.19247	9.04759	9.04446
ASHGA5P028007	0.000619203	0.0307765	4.23306	down	noncoding	ENST00000548970	OR7E5P	pseudogene	982	chr12	+	52501061	52502043	ENST00000546981, uc009zme.2	ACCTCCATGCTCAACCCCTTTATCTACAGCCTGGGAAACAGGGATATTAAAAGTGTCTTG		993.072	3667.65	9.75099	11.8327	1058.07	582.38	1528.44	1228.92	514.553	1046.07	6481.12	5392.31	3021.92	3806.53	1817.51	1486.49	9.49482	9.54176	10.4205	10.2702	9.34963	9.42901	12.4741	12.38	12.0047	12.2617	11.0347	10.841
ASHGA5P019736	0.0210819	0.141588	4.22296	down	noncoding	ENST00000502253	CTD-2269F5.1	GENCODE	792	chr5	+	83681296	83696600		AAACAGACTATCCACAGGTTTTCTACTTTTTTGAGCTAAATCGTGATGAAGCAGATGATA	EDIL3	37.9296	97.1253	4.77428	6.85253	5.30886	56.2585	40.4741	36.4133	78.017	11.1059	108.652	86.4039	100.119	84.1946	111.319	92.064	2.64085	6.1345	4.98986	4.98961	6.60727	3.28358	6.79798	6.71778	7.26723	6.97416	6.76997	6.58807
ASHGA5P036273	0.0160858	0.122469	4.21168	down	noncoding	ENST00000565104	RP11-65L3.1	GENCODE	2058	chr2	+	179265560	179267618		TGTGCCTCTTCAATGAATGTTGTATATGAGAATGTTACATTTGTAACAGCACAGGAAACT		27.6685	74.6384	4.3725	6.44689	15.1568	29.4173	15.3497	12.1156	78.6687	15.3028	103.595	79.4605	63.1444	65.4586	74.2966	61.8749	3.74112	5.2109	3.57025	3.37475	6.61723	3.72074	6.73763	6.60173	6.61671	6.62637	6.14791	5.95102
ASHGA5P029079	0.00541383	0.074045	4.2093	down	noncoding	ENST00000556693	RP11-671J11.6	GENCODE	416	chr14	-	35013704	35015183		GCAGAACATCAAAACTGCGGACTTGGGATACAAATGAATGATCACTGTTGTTGCAAAGCC		127.919	387.559	6.65182	8.7254	132.639	46.2274	217.484	182.941	44.4977	143.723	354.995	321.247	217.101	210.172	614.164	607.675	6.67864	5.86082	7.45757	7.36875	5.83003	6.71511	8.42128	8.481	8.34709	8.24744	9.37335	9.48223
ASHGA5P034357	0.0054232	0.074045	4.18967	down	noncoding	ENST00000424215	RP3-395M20.9	GENCODE	626	chr1	+	2512998	2515972		TCTCTGGATGGAGAATTCCACAGCTGATTGGAACCTAAACGAGAGAACCAAATGGACATC		69.6369	212.282	5.84146	7.9083	34.7462	45.6951	132.014	110.775	63.8478	30.7434	276.686	255.161	125.472	131.651	246.88	237.84	4.88345	5.84645	6.71497	6.61723	6.32328	4.6634	8.08206	8.17141	7.58113	7.60194	7.97429	8.03897
ASHGA5P022709	0.000956554	0.0360522	4.17298	down	noncoding	ENST00000561261	LINC00594	GENCODE	401	chr15	+	40664025	40664677		TATAAAACAGTTTTTTATTATTGAGACCTACTTCCTACTCCAAGTAGCCCATGAGAAGTG		46.8281	161.166	5.3669	7.42798	54.1266	22.4489	62.294	61.1654	25.8598	55.0738	292.331	233.943	111.702	114.273	111.976	102.77	5.48281	4.82637	5.61827	5.74378	5.08435	5.44582	8.15748	8.0471	7.42427	7.40933	6.77963	6.75006
ASHGA5P037975	0.00127465	0.041483	4.14649	down	noncoding	ENST00000425802	RP11-91A18.4	GENCODE	762	chr1	+	52499062	52509951		GACAGAACCCTCCATAAACACAAAGCAAGCTAAAACCTATGAGCAACAAGCAAGTGAGGC	TXNDC12	236.345	758.238	7.69115	9.74304	171.11	211.392	410.667	274.725	132.819	217.357	1061.31	719.35	453.507	629.556	960.927	724.779	7.01953	8.05241	8.42203	7.9925	7.38019	7.28026	9.95389	9.57057	9.35784	9.75718	10.0807	9.73812
ASHGA5P022507	0.00423727	0.0673907	4.12779	down	noncoding	ENST00000558153	CTD-2034I4.2	GENCODE	684	chr15	+	81944572	81980886		TAGGCAGTAGAATATCTATGAGTCATCAGTGTCCTGAGAAGCTAAACGTCCTACTAAGGA		12.6317	46.0099	3.55642	5.60179	11.4945	12.5148	16.6986	6.09138	23.2198	5.77132	79.9073	71.3106	34.7227	19.7113	36.1882	34.2191	3.34173	3.97157	3.6972	2.67858	4.94196	2.70749	6.36349	6.44792	5.77326	4.97544	5.03241	5.01823
ASHGA5P032272	0.00792247	0.0875674	4.1109	down	noncoding	NR_027086	LOC284578	RefSeq	2363	chr1	-	205523400	205525763		TATAGTATAGTATGTATCTCTGTAAGCCACTACAGATTCCTCTTTTTGGAATGAGGTGGC		36.8463	95.6554	4.79307	6.83252	6.61109	27.8069	65.0418	67.8696	39.7652	13.9829	97.897	101.477	99.8064	87.773	94.2716	92.7075	2.7772	5.1299	5.67828	5.90121	5.67962	3.5922	6.65015	6.93771	7.26274	7.03295	6.51279	6.5988
ASHGA5P029834	0.0281193	0.164886	4.0883	down	noncoding	ENST00000546968	RP11-44N21.1	GENCODE	965	chr14	+	105561527	105565341		GAGATAAACTTTATGTGACCTTGGTATTCTGTTGGATTTTGGTTAGCTGATACTTCAAGA		195.715	486.778	7.11221	9.14371	39.1969	246.098	322.749	275.407	250.719	40.1189	498.056	471.502	393.066	376.328	607.476	574.24	5.04599	8.26499	8.0527	7.99659	8.2919	5.02111	8.90018	8.99748	9.1617	9.05322	9.35606	9.39364
ASHGA5P030790	0.00391187	0.0653609	4.08151	down	noncoding	ENST00000554798	AC144835.1	GENCODE	686	chr15	+	98563823	98565007		GGGTCAAATAAGCCATTTTGTTTGTTTGTTATTAAGTGTAAAGAGAGCTTTCGGTTAGCT		103.169	320.337	6.47652	8.50562	56.4144	116.396	163.56	153.425	68.9048	60.3164	335.912	282.339	204.726	212.253	453.238	433.557	5.53904	7.17922	7.03075	7.10677	6.43086	5.57247	8.34737	8.30902	8.26656	8.26009	8.89724	8.95346
ASHGA5P050029	0.00239503	0.053375	4.05982	down	noncoding	ENST00000580580	RP11-862L9.3	GENCODE	737	chr18	+	74693271	74696118		TAATGAGAGCCGCTGTCTAAGAGTTAAGGGTTTTCTGGGTGACGTTTAACAATAATAAAG	MBP	73.6169	227.979	5.95007	7.97149	83.9695	27.8631	109.486	104.874	38.0417	77.4674	245.594	215.988	122.498	115.519	347.969	320.304	6.07585	5.13252	6.43747	6.53198	5.61827	5.90435	7.92118	7.94528	7.54545	7.42348	8.49503	8.49853
ASHGA5P040042	0.00272709	0.0569114	4.05955	down	noncoding	uc003hul.2	LOC100507053	UCSC_knowngene	757	chr4	+	100010007	100023944		TATGAAATCTGTCCAAGATTTCGTTCAGTTCAGGAAAAACCAAAACCAAAACCATAACCA	ADH5	32.987	107.255	4.86948	6.8908	20.2769	28.2784	58.7585	46.7344	17.7271	26.1466	112.995	91.1129	55.77	60.1759	167.305	156.172	4.14701	5.15407	5.52891	5.35947	4.58556	4.44185	6.84909	6.78891	6.43939	6.50427	7.37659	7.38654
ASHGA5P038198	0.000800348	0.0335977	4.04982	down	noncoding	NR_046757	SNRK-AS1	RefSeq	3475	chr3	-	43388410	43393454		AAACCTGAACACCACGTCTTGTTTCTTTGGTTCTTAGATCACATAAAGGTATATTACTAC	SNRK	988.112	3384.53	9.83474	11.8526	1053.66	800.705	1156.49	1112.5	755.301	1050.01	3141.74	3012.57	2163.98	2221.91	4909.39	4857.56	9.48854	10.0319	10.0095	10.1177	9.92845	9.43223	11.4692	11.5563	11.5221	11.5381	12.4811	12.5488
ASHGA5P034873	0.000706115	0.0318638	4.02728	down	noncoding	ENST00000412712	AC011747.7	GENCODE	953	chr2	-	8806765	8818464		GGGGGACAGAGATGTGCATGCTGTTATACACTCTATATTGAAATGATTGTATAACAATAT	ID2	517.314	1505.52	8.75842	10.7682	513.048	265.083	803.234	779.784	244.131	498.607	1697.1	1566.3	1242.85	1206.9	1664.39	1655.59	8.49529	8.37555	9.45268	9.56975	8.25733	8.39993	10.627	10.6608	10.7529	10.6569	10.9049	11.0068
ASHGA5P014912	0.00731901	0.0844151	3.98583	down	noncoding	ENST00000414699	AL773572.7	GENCODE	336	chr21	-	42552458	42558247		GTAATATCAGGCACAAAGGAAGGGCACTACAACCACAACCAATATCAGTAAAGCTTTGGA	PLAC4	13.0331	49.2672	3.62942	5.6243	6.10016	19.9766	17.2353	10.7325	13.8477	10.3061	98.7524	65.0602	50.7278	20.4488	39.5457	21.0687	2.72195	4.65736	3.74415	3.20246	4.26374	3.18688	6.66467	6.32403	6.30596	5.02478	5.17642	4.24996
ASHGA5P014781	2.62461e-05	0.0127094	3.95954	down	noncoding	ENST00000413315	AC092652.1	GENCODE	587	chr2	-	144398336	144413748		CTGCAGATAAAAACATCATCTTGTATGCAAGGGCGTGGTGAAAACCTCTGCTACCATACT	ARHGAP15	15.5387	49.6513	3.84118	5.82651	18.0771	12.4697	26.7634	16.824	7.47792	11.6197	76.9117	55.7055	34.176	39.1568	47.4888	44.469	3.99052	3.96589	4.3913	3.87182	3.48879	3.33874	6.31055	6.11779	5.74947	5.89864	5.45255	5.43005
ASHGA5P034561	0.00463056	0.0692212	3.92908	down	noncoding	NR_026887	LOC80054	RefSeq	2281	chr19	+	33793762	33795963		ATTCATCAAATGCACACGAGGCACAAATGGGAATCAAGGGTGGATGTGCTGTGATGAAGA	CEBPA	450.595	1407.92	8.63394	10.6081	316.752	335.534	704.062	670.273	346.206	330.744	1256.54	1214.49	910.357	890.975	2083.04	2092.14	7.84164	8.73235	9.25881	9.34865	8.77786	7.84432	10.1915	10.3049	10.3099	10.2367	11.2484	11.3574
ASHGA5P029112	0.00296702	0.0585819	3.91515	down	noncoding	ENST00000557062	RP11-816J8.1	GENCODE	522	chr14	-	49524430	49544223		TTTCTAGAGGATGCCTCCCACAGAAAAAGTGCTCAATAAATATCTGTCATTGGTGAAAAC		265.158	964.068	7.88352	9.85258	248.33	154.832	407.18	294.285	225.483	260.837	2299.37	997.284	947.403	560.041	579.102	401.208	7.5186	7.59513	8.40905	8.09436	8.15819	7.52577	11.0428	10.0126	10.3606	9.58896	9.27985	8.83065
ASHGA5P030095	0.0011254	0.0398466	3.90586	down	noncoding	TCONS_00008034	XLOC_003498	LincRNAs identified by Cabili et al	605	chr4	+	32226644	32230134		GCATGGACCTGTAAAATGTTTAATTGGTGTGGCTTCAAAGTATAGAAATTGTAAAGTAGG		8.57503	28.8814	2.93517	4.90081	15.3116	5	6.99473	7.81597	5.48864	10.8392	48.2003	46.6871	12.9652	11.3635	23.0256	31.0467	3.75461	2.49583	2.67236	2.86964	2.56161	3.25697	5.66234	5.87913	4.42737	4.22618	4.3366	4.87323
ASHGA5P043222	0.0215168	0.143348	3.88716	down	noncoding	uc001gsf.3	CR936711	UCSC_knowngene	1342	chr1	+	190447389	190450524		GAAATTGGAAAGCAATTTGCCTGGGAAGCAAAATGTTGATATGATTCAGGTGATTTTAAC	FAM5C	35.277	58.0971	4.1242	6.08292	14.4668	5	88.5181	83.1435	5.48864	15.0449	40.2932	44.3854	66.5918	52.2199	84.0044	61.088	3.6743	2.49583	6.12101	6.19917	2.56161	3.69327	5.41445	5.81376	6.69367	6.31288	6.33198	5.93076
ASHGA5P029202	0.0146258	0.116125	3.88163	down	noncoding	ENST00000554898	RP11-363J20.1	GENCODE	1826	chr14	-	69649736	69680809		CTATAGTAGCATATGGGGGAAAGTCTAAAAGACTTTGAAATGGACCAAAAGATTATTGAG	EXD2	11.6831	33.9959	3.37702	5.33368	5	11.302	7.20345	7.35361	28.627	10.6128	37.3704	32.3693	32.2072	31.612	30.3485	40.0683	2.46409	3.83126	2.69331	2.81668	5.22702	3.22977	5.31391	5.3959	5.66709	5.6036	4.75432	5.26728
ASHGA5P032498	0.000126149	0.0184212	3.87828	down	noncoding	ENST00000582142	RP11-6N17.6	GENCODE	473	chr17	-	46024920	46025641	ENST00000580372	CTATTGGTACCAGCACATGAAGCCCTTCTACAAAATTCCTGACGGACTGGGAATAAAAAT	PNPO	329.012	899.609	8.0805	10.0359	400.763	143.645	444.201	412.863	144.387	428.215	887.054	803.886	846.192	819.565	1012.81	1028.14	8.16108	7.48678	8.53763	8.60133	7.50393	8.19221	9.70434	9.72588	10.2165	10.1253	10.1497	10.2938
ASHGA5P017076	0.0189794	0.133337	3.87108	down	noncoding	ENST00000437389	RP11-305L7.6	GENCODE	302	chr9	+	93932950	93944999		ACAGAGCAAGGCGATTACTTTAAAACATGAAAGAAATTGCACCTTTTCCTTAAGGGCAAG		25.7997	85.4655	4.46408	6.41681	22.1849	40.3077	17.4991	9.94981	43.3135	21.543	168.883	135.478	56.3544	62.1669	51.6257	38.2852	4.27022	5.66479	3.76369	3.11219	5.78982	4.18375	7.40875	7.31634	6.45122	6.55143	5.57716	5.19596
ASHGA5P042942	0.00365914	0.0635649	3.85695	down	noncoding	ENST00000428646	RP11-538D16.3	GENCODE	1145	chr1	+	182055685	182059247		TTGCAAGCCCCAGAAGTAACAGCAATTACAAAATAAAGAAAAATAAGAACTTGTCAGCTC		55.879	138.583	5.39134	7.3388	31.116	37.899	102.721	108.142	10.8996	44.4968	165.817	171.283	106.636	105.564	139.032	143.164	4.73659	5.57417	6.34128	6.5767	3.95824	5.16105	7.38419	7.63653	7.36235	7.29583	7.09821	7.25569
ASHGA5P033504	0.000182863	0.019601	3.85663	down	noncoding	ENST00000578278	RP11-146G7.3	GENCODE	695	chr18	-	6925475	6926989	ENST00000580197, NR_034100	CCACCGAATTTCAAGAGCCCAAGCACAGAGCCCAGAACTAAATTGTGAGGGTTTAAAAAA		8765.37	30970	12.9136	14.861	14610.5	5849.56	6157.62	5718.48	5501.07	14755	51258.6	51533	22524.6	22081	19575.9	18847	13.2652	13.0114	12.5254	12.5595	12.8931	13.2271	15.3558	15.4145	14.8115	14.7655	14.3915	14.4269
ASHGA5P026626	0.000392369	0.0255077	3.85017	down	noncoding	ENST00000565433	RP11-800A3.4	GENCODE	3361	chr11	+	72950019	72953380		CTTTGTGACCAAAGCAATTGTAAAACGTGGGGGAGGAAATTAAAAGCCTGCCACCTTAGT		677.723	2118.75	9.23386	11.1788	879.414	440.03	756.406	689.679	443.372	857.439	2579.26	2414.96	1186.75	1169.41	2667.55	2694.57	9.23406	9.12689	9.3657	9.39023	9.13143	9.15487	11.205	11.2603	10.6813	10.611	11.6016	11.7136
ASHGA5P039640	0.0386413	0.193641	3.84704	down	noncoding	ENST00000570186	RP11-203B7.2	GENCODE	4159	chr4	-	146973755	146977914		ATAATGCCTCCAAGGTCAACTTTAATCAACGAGGTTCAAGAGTCAGAAGAGTGAATTCCT		15.6363	40.6489	3.5256	5.46935	44.04	12.3617	6.11081	8.5172	5.48864	17.2997	34.3884	30.2176	48.6399	51.3423	62.3819	16.9237	5.20533	3.95395	2.59756	2.95138	2.56161	3.88377	5.19929	5.31243	6.2496	6.28924	5.87081	3.89473
ASHGA5P019182	0.00691411	0.0821975	3.81733	down	noncoding	ENST00000471902	ABCC13	GENCODE	689	chr21	+	15646256	15663720	ENST00000481582	CTCATAATGAATTATACCAGAAAAGTTAATTATTTGATGGGCCTGCCATGTGAAAACCAG		21.0937	51.0359	3.96973	5.9023	9.76035	13.3523	50.5927	37.8769	9.5606	5.41923	41.3028	49.1608	41.56	39.1558	67.4607	67.5753	3.13102	4.06649	5.31154	5.04717	3.7913	2.47087	5.448	5.95007	6.02377	5.89848	5.9989	6.09457
ASHGA5P037817	0.000650015	0.0312405	3.80978	down	noncoding	uc002zti.1	BC127858	UCSC_knowngene	283	chr22	+	21311690	21318877		ATGAAACACCCAAGTGTTAGGAACCAGAATAATCAGCCCTAATAGAGGGGAGGCTGATCA		583.248	1648.85	8.9581	10.8878	673.594	302.352	804.501	762.82	294.333	661.889	1676.62	1543.38	1234.43	1305.41	2148.68	1984.58	8.85849	8.58058	9.45481	9.54061	8.53877	8.77534	10.611	10.6355	10.7405	10.7676	11.2928	11.2795
ASHGA5P042513	9.18782e-05	0.0173108	3.80349	down	noncoding	NR_040671	LOC100288198	RefSeq	2993	chr6	+	79943390	79946517		CAAAACCAAACACTCAGATCATCAACAGCAAACAAAATTGTGAATGTTTTTACTGCACAC	HMGN3	103.395	306.427	6.5382	8.46552	111.161	68.3953	135.031	130.63	69.7163	105.438	285.374	272.209	215.049	243.706	401.331	420.897	6.44852	6.40977	6.74926	6.86508	6.44715	6.30943	8.12719	8.25733	8.32972	8.46038	8.71201	8.90649
ASHGA5P039951	0.00623302	0.0783715	3.77566	down	noncoding	ENST00000508135	RP11-4O3.2	GENCODE	2672	chr4	+	58586200	58590821		CCTCCTGTAGCTGGTTTCTTTTATAATCTCTTTGTCTCATGAAAAGAAAGGGCAATTTAT		15.7145	55.2049	3.78266	5.69939	17.7185	5.43821	16.9667	8.89745	18.3271	26.9392	89.5828	12.432	36.0816	45.9316	119.413	27.7879	3.96351	2.90436	3.72074	2.99619	4.62858	4.48256	6.52722	4.1571	5.82564	6.12147	6.87201	4.69288
ASHGA5P044306	0.00154075	0.044625	3.76429	down	noncoding	NR_040434	LOC100505676	RefSeq	4372	chr8	-	67331821	67341212		AGGGAGTCATGGAAGGTTTTAGACCAGTGAAGACATAACCACAATGGTATTTTCTTAACT	RRS1	27.3588	73.0276	4.50239	6.41477	19.6377	14.8614	56.3143	42.1165	10.1931	21.0299	82.6888	78.5907	51.4126	50.09	87.9634	87.42	4.10432	4.22146	5.46804	5.20305	3.87246	4.14501	6.40977	6.5894	6.32298	6.25318	6.40618	6.5071
ASHGA5P034124	0.0149971	0.117735	3.76181	down	noncoding	uc002nqf.1	AX748435	UCSC_knowngene	2049	chr19	-	21763357	21765406		CTTCCATGGCTCTACATACATACAAAATAAGACAGAGGTCTCTTTTAACAAGTCTCATCT		12.3926	43.4474	3.44679	5.35822	7.3436	7.57729	20.1977	25.2072	8.61077	5.41923	91.076	78.3081	23.859	20.3211	28.142	18.9781	2.86659	3.25585	3.96927	4.46158	3.65656	2.47087	6.5503	6.58384	5.27151	5.01719	4.64477	4.08169
ASHGA5P041230	0.04281	0.203089	3.74721	down	noncoding	ENST00000514571	CTC-454M9.1	GENCODE	594	chr5	+	88261691	88464485		CCAATAGATGGACCAAGAAGTACTCATCCTTGTAAACTTTCTTTGGATAAATTGCTTACA		129.448	262.567	6.32258	8.2284	37.8923	302.632	56.0748	43.6313	293.73	42.7295	349.527	350.859	198.642	222.801	239.326	214.246	4.99895	8.58239	5.46019	5.25241	8.5339	5.10764	8.4002	8.60304	8.22129	8.33212	7.93045	7.88327
ASHGA5P040623	0.00753089	0.085426	3.74301	down	noncoding	ENST00000503723	TRIM36-IT1	GENCODE	881	chr5	-	114484460	114485341		CAGCCATTCATTTTTGGTATTGGATACATGATAGTATGAAAGAAGGTGTAGGTTAAGAAG	TRIM36	99.2449	318.579	6.34333	8.24752	112.921	28.4234	134.077	134.964	60.2194	124.865	123.29	134.291	184.101	186.324	636.171	647.294	6.46969	5.16059	6.74009	6.91636	6.24588	6.52736	6.97168	7.306	8.11839	8.0776	9.43149	9.57998
ASHGA5P058886	0.00380832	0.0645897	3.73732	down	noncoding	uc.298-	uc.298	UCR	359	chr10	-	102447657	102448016		GCCGTGCTCCCCAAGGAAAATATTCATAAAATGAAATTGAAGTCGTAACTTAATAGGTTA		201.441	679.237	7.44341	9.34542	196.074	117.738	325.002	238.218	111.909	219.704	1362.63	1022.65	500.836	622.432	309.351	257.524	7.1982	7.19484	8.06391	7.77427	7.13477	7.29449	10.3104	10.0494	9.49153	9.74328	8.31674	8.16108
ASHGA5P035251	0.0288444	0.166811	3.73563	down	noncoding	ENST00000562878	RP4-798A10.7	GENCODE	1110	chr1	+	16841139	16842249		ACTGTGAAGTAAGCAAAGTTGGAATGCCCAAGTGAAAGACCATTTGAATATTTACAAGTA		186.134	451.9	7.02337	8.92472	152.467	50.7789	376.752	339.522	46.4219	150.862	443.19	400.326	224.546	223.451	672.084	747.802	6.86377	5.99649	8.2919	8.31557	5.88613	6.78636	8.7304	8.77279	8.39604	8.33615	9.52021	9.79272
ASHGA5P021482	0.000824185	0.0339944	3.73043	down	noncoding	ENST00000533203	RP11-514F3.5	GENCODE	151	chr11	+	36408070	36409800		CTTGCTCTAAGAAAAGAAATTGGTTCTTCCTTTCATCTACTTTTCCTGCCAGTGTTTATT	PRR5L	203.519	543.866	7.40888	9.30822	172.865	104.516	355.735	312.664	107.531	167.804	556.034	495.104	432.367	464.626	668.608	646.459	7.03339	7.01799	8.2023	8.19306	7.07828	6.92826	9.05835	9.07037	9.29045	9.34127	9.51067	9.57822
ASHGA5P032313	0.00847842	0.0901999	3.7161	down	noncoding	ENST00000577218	MIR4523	GENCODE	762	chr17	-	27696734	27717795		ATCGTCACCATTTCACCATTATCAGCAACAGACTCTAGAAACAACTTGGTGAAGGCTTGA	TAOK1	31.8373	76.0513	4.58441	6.47819	12.7868	24.8514	65.1207	63.0077	14.6216	10.6358	74.4722	66.9347	54.8423	61.435	104.875	93.7484	3.49752	4.97041	5.68071	5.79174	4.33405	3.232	6.26416	6.36203	6.41736	6.53373	6.67864	6.61325
ASHGA5P029913	1.48648e-05	0.0127094	3.69888	down	noncoding	TCONS_00007603	XLOC_003661	LincRNAs identified by Cabili et al	805	chr4	+	119348947	119350584	ENST00000427176, uc001aax.1	ATTTGTAATCCATAAGGTAGAAGCTGCTGTGCCTGAGGAAATAGAAAGTGGGCAGAGGTG		22.7087	61.363	4.30115	6.18824	19.2352	13.5837	40.7594	31.2235	7.97972	23.4704	57.4854	46.6325	64.9629	66.0617	67.8423	65.1929	4.07728	4.09187	5.00041	4.76766	3.56962	4.30005	5.90748	5.87719	6.66063	6.63911	6.00799	6.03702
ASHGA5P036018	0.0125333	0.106303	3.6935	down	noncoding	uc002tav.3	BC077729	UCSC_knowngene	2478	chr2	+	101768121	101771874		GAACTGTGTATGGGAATGGATTCTAAAGTGTTAGACTAAGGAGGATGAAATACTAGGTTA	TBC1D8	21.8866	59.2549	4.2035	6.08849	7.91528	32.9793	33.5532	21.9494	29.3744	5.5479	64.8651	56.6714	32.3329	45.4247	80.6855	75.5498	2.92875	5.37412	4.714	4.26445	5.25978	2.67992	6.07116	6.1444	5.67113	6.1038	6.27145	6.269
ASHGA5P035816	0.00354258	0.0625749	3.63866	down	noncoding	ENST00000427168	CYP1B1-AS1	GENCODE	484	chr2	+	38325721	38358718		CCATGATCCTGTGAATTTCAGATGTTGAAAATCTTCGGAAAAGCCCTGAAAGATGAACAG		10.1027	29.7119	3.21692	5.08032	5	23.5971	5.36888	5.21075	16.02	5.41923	34.9573	41.5155	16.6032	20.1556	38.8811	26.1589	2.46409	4.8966	2.55504	2.46204	4.45286	2.47087	5.22416	5.72598	4.77267	5.00719	5.1515	4.60043
ASHGA5P029805	0.00429921	0.0675487	3.62885	down	noncoding	TCONS_00008144	XLOC_003595	LincRNAs identified by Cabili et al	228	chr4	+	84010099	84010394		GGGGTCATTGGTACCTGGATTTTTCACCTTGAACAACTAAGTGATATCATTGGACTTGTT		21.5346	59.1887	4.09295	5.95247	8.75042	9.17785	52.3834	30.3772	13.4298	15.0892	22.4157	42.62	36.5032	43.4809	106.47	103.643	3.01497	3.52734	5.36328	4.72837	4.22698	3.69677	4.60972	5.75972	5.84199	6.04281	6.69944	6.76112
ASHGA5P040674	0.000211264	0.0202701	3.62305	down	noncoding	uc003kwu.1	LOC553103	UCSC_knowngene	916	chr5	-	131701645	131705196	ENST00000457998	GGAGTAGTCAGCAATTACTTGCCTGAGGAAGGGAAGGCCTCCTCCTTTAAGAAAAGAATA	SLC22A5	166.813	453.654	7.18589	9.0431	144.605	117.422	268.383	230.364	98.7934	141.311	433.1	467.532	387.249	373.694	537.449	522.898	6.79089	7.19026	7.77178	7.71817	6.95479	6.68946	8.6966	8.98455	9.14003	9.04034	9.15841	9.23864
ASHGA5P026942	0.012155	0.105241	3.61064	down	noncoding	ENST00000532886	RP11-627G23.1	GENCODE	4387	chr11	+	134349192	134375507		CCTGTGCCTGGGTGATTGTGAACTTGTAACAAATGTGATCTTATTTATGTTTTGAAAAAG		81.8054	206.667	5.97495	7.8272	40.4468	39.4997	154.155	148.141	82.7664	25.823	224.513	107.813	131.12	148.892	377.575	250.09	5.09	5.6361	6.94846	7.05502	6.69445	4.42564	7.80136	7.01436	7.63747	7.77381	8.61889	8.11731
ASHGA5P029119	4.49893e-06	0.0101264	3.6106	down	noncoding	ENST00000555403	RP11-247L20.4	GENCODE	446	chr14	-	50793243	50794627		ATTCTGAGTAAGTCTGTATGCTATCAAGAACACAAGAATGCAGGATCATGGGAAATGCAC	ATP5S	1295.53	3582.21	10.1307	11.9829	1932.7	752.866	1205.42	1137.06	816.063	1929.08	4516.2	4477.6	2810.8	2633.23	3636.04	3419.39	10.3151	9.94076	10.0693	10.1487	10.0392	10.2709	11.9982	12.1359	11.8839	11.762	12.0492	12.0681
ASHGA5P015405	0.00793127	0.0875674	3.61044	down	noncoding	ENST00000419979	RP3-525N10.2	GENCODE	534	chr6	-	69342554	69344216		GCTACAAAAGGCTACTGAGCTGGCCTGATGATGATCCTTCTGAGATATATTTATAGCAGA		21.1576	55.9289	4.16778	6.01996	8.61222	37.943	21.9948	20.848	30.7722	6.77538	47.0981	56.4991	40.5801	39.1195	78.35	73.9264	3.00053	5.57532	4.09779	4.19428	5.32268	2.8161	5.62735	6.13891	5.98996	5.89701	6.22894	6.23758
ASHGA5P028138	0.0128978	0.107564	3.60409	down	noncoding	TCONS_00010083	XLOC_004540	LincRNAs identified by Cabili et al	344	chr5	+	126565032	126567810		CCGGGAAGAGAAAGCAGTTTTTGGACAACAGTTCCTTCACCTCAGCATTTTTCATGGATT		331.472	824.196	8.04166	9.89129	139.072	265.675	590.871	591.245	269.511	132.46	807.146	737.168	688.07	625.667	1047.83	1039.29	6.73707	8.37888	8.9751	9.1511	8.40515	6.60264	9.57169	9.60809	9.91875	9.74815	10.1949	10.3061
ASHGA5P025666	0.000461913	0.0271563	3.59155	down	noncoding	NR_024469	LOC100130987	RefSeq	850	chr11	+	67085309	67159158		GCAACTCAAGGGTCCTCAAGGTCATAGAACCCCATAACCCCATTAGGTGTCAGGGGCAGA	CLCF1	69.2214	206.169	6.01014	7.85475	60.0095	81.4009	86.9834	71.6639	57.4957	57.7749	304.424	239.41	179.424	222.167	163.486	128.105	5.6253	6.66356	6.09641	5.98153	6.18179	5.51227	8.21168	8.08206	8.08046	8.32897	7.33707	7.08825
ASHGA5P037455	0.00115785	0.0400851	3.58653	down	noncoding	TCONS_00024896	XLOC_011812	LincRNAs identified by Cabili et al	355	chr16	+	86232431	86233098		ACAGATGTGAGGACGCACAATGTAAACGTTATGCAGCAGCTTTGGGAGAGGCTTTTTATG		7.67766	21.6592	2.81073	4.65332	5	5	10.781	11.7032	5.48864	8.09304	25.5407	23.4458	23.6282	22.0045	21.2318	14.1042	2.46409	2.49583	3.06357	3.32175	2.56161	2.95753	4.78765	4.9797	5.25929	5.11619	4.19729	3.57978
ASHGA5P036133	0.00171921	0.0467034	3.58549	down	noncoding	ENST00000454503	AC010976.2	GENCODE	644	chr2	+	128225152	128247366		GGAAATCCTATCATCTTGCAGGCTTCCTAATGATCTTACTTAAAACTGAGTTACTGCAAC	IWS1	240.991	653.342	7.67042	9.51259	208.959	166.312	480.04	256.83	118.355	215.448	975.018	657.567	414.004	531.662	811.178	530.621	7.28406	7.70407	8.65871	7.88983	7.2181	7.26771	9.82544	9.44005	9.22866	9.51803	9.80364	9.2597
ASHGA5P028468	0.00449431	0.0685758	3.56806	down	noncoding	ENST00000420694	RP11-223E19.2	GENCODE	448	chr13	-	30993655	30996374		TGCTAAGGAATTCCTACTCCTACTGGGGCCTAATGTCAGGCTTTCCTTATATTGTGGAGT		40.4808	125.976	5.16634	7.00148	39.1657	24.7237	60.4332	49.8153	18.6848	50.0623	231.28	185.525	107.006	113.176	66.6619	52.2062	5.0448	4.9631	5.56866	5.45157	4.65494	5.31496	7.83727	7.7406	7.36616	7.39804	5.9784	5.68841
ASHGA5P030400	0.00359695	0.0629007	3.56669	down	noncoding	ENST00000560994	RP11-680F8.1	GENCODE	410	chr15	+	29969416	29973161	uc001zcp.1	GCCATGTCTTCTTTTCATATCAGAGCTAATGAGTTTTGATATGTGAACATTTCTTCTCCT		528.666	1565.8	8.89252	10.7271	397.365	431.695	773.024	723.549	435.591	410.774	2417.73	2207.99	909.962	953.724	1475.7	1429.67	8.14769	9.10205	9.40076	9.46454	9.10593	8.13413	11.1037	11.1264	10.3078	10.3311	10.7148	10.7788
ASHGA5P058604	5.11014e-05	0.0138372	3.55379	down	noncoding	uc010vhg.2	MTE	UCSC_knowngene	243	chr16	+	56710043	56711676	NR_003669, uc010ccl.3	TGCTCCTGCTCCACTACTCCTGCAAATGCAGAGAGTGCAAATGCACCTCCTGCAAGACGA		8913.17	28680.2	12.9682	14.7976	7969.17	5415.51	13448.5	12598.1	5735.62	8312.06	30265.6	25941.5	40592.7	40352.4	17791.5	17137.4	12.3134	12.9166	13.6176	13.6671	12.9541	12.3407	14.6432	14.5028	15.5554	15.5323	14.2616	14.2903
ASHGA5P029857	0.0190044	0.133378	3.54896	down	noncoding	uc021sff.1	AJ004954	UCSC_knowngene	426	chr15	-	22448275	22448786		GGAGGCAGCTGTGCTGGGGCTGAGAAATGAAAGGGATTATTATTTTTAATGTTGTTTACA		545.32	1539.69	8.83058	10.658	374.13	871.845	355.254	324.238	983.925	362.525	2408.7	2362.09	1356.68	1408.82	858.448	843.377	8.06805	10.1613	8.19926	8.24666	10.3432	7.96498	11.0971	11.2257	10.8717	10.8732	9.89269	9.98735
ASHGA5P019345	0.0160023	0.12198	3.53766	down	noncoding	ENST00000479039	RP11-59E19.1	GENCODE	450	chr3	+	108855688	108868960		GCTCAACATTGCTTATCGGAATATCTGTATGATAATCAGAATAACTGATGCAAGATGTGT		21.7334	51.0084	4.05052	5.87332	5	18.8123	44.5455	43.2233	12.66	6.15943	50.2377	57.8969	31.4536	32.9105	69.7989	63.753	2.46409	4.57265	5.12474	5.24003	4.15075	2.75088	5.71867	6.17136	5.6362	5.6649	6.05018	5.9986
ASHGA5P036161	0.00711557	0.0833553	3.53193	down	noncoding	ENST00000450509	AC010974.3	GENCODE	374	chr2	+	133418098	133424563		GTCTGGCTCTAAACTACTGTCTCAAGAAAGCTGCAAATATTTGAAAGTAACAATAAAGTG	LYPD1	22.2065	49.9542	4.04506	5.86552	17.3988	5	43.2019	41.422	8.71848	17.4978	42.5521	47.1577	34.462	42.5486	61.903	71.102	3.93948	2.49583	5.08069	5.17889	3.6743	3.90119	5.48744	5.89275	5.7637	6.01213	5.86038	6.17673
ASHGA5P042626	0.0202295	0.137981	3.52012	down	noncoding	NR_038981	LOC100507254	RefSeq	1013	chr6	+	132455117	132490514		TCTGTCTGATGAGGAGAATAAGAGCCAGTTTGTGGTATTGACAGAAGAATGAAAGTAAAG		15.0222	37.0237	3.54399	5.35961	5	27.2157	7.70069	8.236	36.5614	5.41923	33.3941	36.6887	17.9779	20.4293	51.7542	61.8978	2.46409	5.10124	2.74219	2.92162	5.56391	2.47087	5.15697	5.56408	4.88008	5.02346	5.58181	5.95128
ASHGA5P032733	0.000172533	0.0192557	3.51674	down	noncoding	ENST00000574471	RP11-388C12.1	GENCODE	898	chr17	-	80671783	80674131		CAACTTTCTACTCAAGATCATTGAAACATCTGTGTTGATTATTTGTAACCGGGATATGCT	FN3KRP	17.8293	50.359	4.02684	5.84108	26.4889	11.3854	13.2644	27.8785	12.9897	14.9686	66.7366	55.3551	28.4251	32.5563	67.4679	51.6131	4.51403	3.84032	3.33889	4.5989	4.18172	3.68718	6.11162	6.10972	5.50465	5.64875	5.9992	5.67252
ASHGA5P050439	0.0427993	0.203089	3.50523	down	noncoding	ENST00000491596	MYADML	pseudogene	951	chr2	-	33952104	33953055		TGGCAGACGAGAGATGTGAGCTGCAGCGACAGAAACCCCTACCTTGTGTGTATCTGGGAC		21.2815	64.3544	3.79306	5.60257	5	5	19.8619	65.5096	23.0902	9.22748	148.289	5	50.9863	64.7899	93.6775	23.3833	2.46409	2.49583	3.94491	5.84631	4.93487	3.07237	7.2238	2.54499	6.31354	6.6123	6.50269	4.41812
ASHGA5P035071	0.0438459	0.205484	3.49734	down	noncoding	ENST00000449259	AC007386.2	GENCODE	2928	chr2	-	65128973	65132271	NR_036586	GGGAGACCTCTGTAATTGTGTACCATGTGCATATATTACCTATTCAGAGAATAATAAAAC		19.7966	62.3363	4.15984	5.9661	19.0818	26.6835	6.71412	14.746	25.6948	25.8597	113.968	91.6699	49.7863	61.4479	22.1494	34.9961	4.06474	5.06799	2.64932	3.67457	5.07506	4.42737	6.86058	6.79761	6.2794	6.53422	4.26908	5.05573
ASHGA5P037933	0.00592876	0.0769945	3.49703	down	noncoding	ENST00000564479	RP11-275F13.1	GENCODE	812	chr1	+	51795325	51800996		GAGAACTTCATGGACTGCTTTCACCTGTGCCATTGTCAACTTAAGAAGGCCCTTAATATG	TTC39A	383.336	857.988	8.1519	9.95803	304.197	134.912	751.916	706.448	130.719	271.824	776.548	789.288	799.817	744.373	1066.28	971.626	7.78799	7.39502	9.35784	9.43186	7.35755	7.58113	9.50695	9.69668	10.1306	9.99116	10.2242	10.1985
ASHGA5P038673	0.00425615	0.0673924	3.49527	down	noncoding	uc003bqj.1	AF279782	UCSC_knowngene	1688	chr3	+	6532165	6778421		GTAACGCCCATTTGTTGCATAGTTTTGTGCTCCACACTCTTATCTACAAAATTATGAATT		59.2099	176.321	5.7284	7.5338	41.9933	44.1063	80.0331	96.8564	55.4317	36.8386	295.638	289.696	132.17	133.545	106.13	100.748	5.14108	5.79636	5.97732	6.42096	6.12977	4.9049	8.17388	8.34265	7.64899	7.62035	6.6952	6.72173
ASHGA5P015283	0.00449957	0.0685758	3.49362	down	noncoding	ENST00000418775	RP11-348F1.2	GENCODE	586	chrX	+	51139362	51141382		TTTCCTAAAGGTCAAAGGAGAAAAATCCTATCATCTGAGGTGCTGAACAAAGAATTCAAT		29.7281	75.7838	4.67573	6.48046	8.29527	45.749	42.9093	25.8472	32.6225	22.9452	78.2902	90.1105	57.6146	67.1251	90.2908	71.2717	2.96769	5.84805	5.07178	4.49719	5.40157	4.26812	6.33367	6.77278	6.48419	6.66251	6.44938	6.1802
ASHGA5P057593	0.00326733	0.0605036	3.49356	down	noncoding	TCONS_00019500	XLOC_009301	LincRNAs identified by Cabili et al	473	chr11	+	119758323	119804313		AGCTGCAAAGGTGCCCGTGATGAGAATAAGATATCACTGGCCAGGGACCACTTCTCTGAA		14.4079	34.5205	3.48876	5.29346	13.5736	5	25.7596	21.0159	5.48864	15.6096	49.1683	45.3999	29.2088	26.5582	22.3225	34.4656	3.58237	2.49583	4.33696	4.20409	2.56161	3.75169	5.69067	5.84215	5.54	5.37544	4.28238	5.03009
ASHGA5P032997	0.0093652	0.0949637	3.48092	down	noncoding	ENST00000584449	RP11-68I3.9	GENCODE	513	chr17	+	27883198	27888211		GAGGGACTAGAGACTTACTTTTGATGCATGAGTGTCTTATTGTTTCAATGAAGTATCATT	ABHD15	10.9298	29.3182	3.17159	4.97105	7.15873	10.2116	28.3995	8.90119	5.48864	5.41923	31.3701	26.4671	17.652	8.76994	42.2525	49.3974	2.84442	3.67908	4.47665	2.9969	2.56161	2.47087	5.07519	5.13728	4.85632	3.87658	5.27665	5.60431
ASHGA5P030152	0.0348537	0.183296	3.47795	down	noncoding	ENST00000454974	RP11-336K24.6	GENCODE	429	chr1	-	155966113	155972355		TTTGCTCAGTGGAAGCAGTGATATGACATGATGTGATCTCATTTGAGGGCTAAATAAAGC		52.3536	94.5061	4.97769	6.77593	79.5187	9.80542	76.4626	70.77	5.48864	72.0762	120.437	117.771	59.6907	75.8364	97.6351	95.6659	6.00316	3.61866	5.91247	5.96304	2.56161	5.80722	6.94102	7.13453	6.53363	6.83099	6.57019	6.64522
ASHGA5P021418	0.0243423	0.152987	3.47124	down	noncoding	ENST00000532061	RP11-532E4.2	GENCODE	391	chr11	-	1263525	1269227		TTGTGAGGATCCAGTGGACGCAGTCGTAGTGGCTGTTGTGGTCGGCTTTGTGAGGATCCA	MUC5B	46.7683	118.796	5.16075	6.9562	18.0132	38.2406	94.7601	88.1621	23.6984	17.7354	63.8011	57.3641	80.4686	81.6206	227.938	201.584	3.98545	5.5894	6.21877	6.28451	4.96747	3.91891	6.04975	6.16052	6.95272	6.93133	7.84944	7.79346
ASHGA5P044876	0.0290856	0.167192	3.47118	down	noncoding	ENST00000564832	RP11-531A24.3	GENCODE	3296	chr8	+	73859384	73862680		GGCATTGTTCTCCATTTCAGTCTGGTAGAATAAGCGAGATAGAAAATAAATGTGTAAATG		71.9989	158.816	5.75941	7.55483	37.7691	140.862	39.3282	34.4293	148.002	31.6025	142.482	137.12	157.051	157.088	190.329	168.826	4.99571	7.45711	4.94917	4.91369	7.53847	4.70232	7.16304	7.33426	7.8958	7.84387	7.58031	7.51174
ASHGA5P035114	0.0250996	0.15509	3.46879	down	noncoding	ENST00000413452	DGUOK-AS1	GENCODE	419	chr2	-	74185142	74208488	ENST00000439192	CCAAGTCTTACTCAGAGAACAGATCTAAATTCAACATGACTTTTCAAAGAAACTGCATGT	DGUOK	1188.75	2377.26	9.5958	11.3902	1537.19	196.82	1800.57	1756.16	222.208	1619.55	2363.55	2204.2	1718.58	1766.44	3174.93	3035.86	10.0007	7.95101	10.6729	10.7928	8.13378	10.0237	11.0764	11.1236	11.1934	11.2018	11.8547	11.8915
ASHGA5P031278	0.00965003	0.0966368	3.45024	down	noncoding	ENST00000562763	RP11-432I5.2	GENCODE	465	chr16	-	71657610	71660719		CTTCGACCTTCGCTCTTGACTTCTGCAGACCTCTTTCAGAATAAACAAACCCTCAAACCA	MARVELD3	580.362	1595.42	8.9103	10.697	639.89	260.923	889.016	814.312	267.457	610.577	975.085	854.5	1106.19	1163.88	2754.29	2718.56	8.79684	8.35547	9.60376	9.63855	8.3947	8.6725	9.82649	9.8017	10.5748	10.6041	11.6469	11.728
ASHGA5P030622	0.0175785	0.127822	3.44757	down	noncoding	TCONS_00008569	XLOC_004061	LincRNAs identified by Cabili et al	570	chr4	-	124946498	124949446	TCONS_00008568	GGCATAGTGTTTCTGTATCAGAACTAGAATCCTCTACTTCACTTTCTTCAGCTATTATTT		38.3398	114.9	5.05327	6.83885	19.7836	21.4247	70.8418	54.1691	30.0145	33.8049	116.67	106.086	39.6464	37.4675	186.676	202.854	4.11565	4.75737	5.80063	5.56749	5.28931	4.78915	6.89178	6.99504	5.95676	5.83573	7.55026	7.8035
ASHGA5P041888	0.0471111	0.214656	3.43992	down	noncoding	ENST00000511849	RP1-240B8.3	GENCODE	675	chr6	-	62340137	62390954		GGTCAACTTTGATTCAAAGATAGTCTTCAGTTACCAAACCTTATCACATGACTGTAAAAC	KHDRBS2	25.7073	54.3042	4.20431	5.98668	5.13206	59.7028	18.8081	21.6817	43.5	5.41923	43.6458	33.1761	63.0581	62.32	67.9442	55.6809	2.62373	6.21926	3.87054	4.24482	5.79664	2.47087	5.51828	5.42941	6.61459	6.55463	6.01049	5.79271
ASHGA5P020548	0.00452768	0.06868	3.43411	down	noncoding	ENST00000515688	CTD-2269F5.1	GENCODE	265	chr5	+	83680373	83713134		CAATGCTGTAACAAACAGACTAATTGTTCACTGTTGACATATAGAAGTACTACTGATTGG	EDIL3	15.9774	45.573	3.90508	5.68501	10.8755	11.492	15.9024	20.4043	13.1926	23.9978	66.9508	61.1567	38.7722	36.7035	31.9968	37.8583	3.26285	3.85351	3.62624	4.15963	4.20266	4.32558	6.1175	6.24054	5.92672	5.80841	4.83772	5.17918
ASHGA5P030674	0.00956629	0.0960431	3.43286	down	noncoding	ENST00000566715	RP11-285A1.1	GENCODE	1931	chr15	+	78433584	78435515		TGTGCTGCTAGAAAGTTGAGGTATAGGGACTTTTTAGGAACACAATTTTTATTGACAAGT		12.5159	32.922	3.50432	5.28373	26.3191	10.252	6.94993	5.6655	8.43523	17.4734	34.646	23.8241	32.0729	39.1713	31.8463	35.9712	4.50425	3.68493	2.66879	2.63613	3.63265	3.89917	5.21167	5.00099	5.66193	5.89937	4.83057	5.09785
ASHGA5P035593	0.00486933	0.0703762	3.42906	down	noncoding	TCONS_00015979	XLOC_007354	LincRNAs identified by Cabili et al	810	chr9	+	38949736	38968330	TCONS_00016774, TCONS_00016775	TCTTCACAGATCCCGGAACAAAGGACAAAGGATAGAACTAAAAGCGCCCCCCACCCGCCG		1680.02	4159.26	10.4043	12.1821	957.547	761.591	3238.74	2802.78	1058.46	1261.01	6257.3	3716.92	3946.16	3724.69	3745.27	3565.21	9.35574	9.96071	11.5221	11.4639	10.4495	9.67376	12.4294	11.878	12.3334	12.2385	12.0899	12.1234
ASHGA5P033066	0.0105105	0.0993634	3.41906	down	noncoding	ENST00000558143	RP11-115K3.1	GENCODE	660	chr17	+	36105205	36108563		AACTATGTGAATGTGCAGGCAATTTCACACAGAGGATAGGACAAACTTCCTATGAGTGTC	HNF1B	22.7028	45.9116	3.97507	5.74867	11.4034	8.70533	48.816	51.8222	5.62158	9.84826	39.5085	41.9317	38.5304	33.4805	63.3906	58.6279	3.32988	3.44972	5.26177	5.50387	3.16548	3.13969	5.38688	5.73762	5.91871	5.68555	5.89513	5.86815
ASHGA5P040247	0.0010312	0.0376975	3.4162	down	noncoding	ENST00000507483	RP11-440I14.3	GENCODE	792	chr4	+	175457790	175461935		GTCCAGTGAATATGACCATCTCTTGCCCATTTTCTAATGAGTGTTTTCATTAATGAGTTA		144.28	410.456	7.03551	8.80791	137.025	104.534	188.096	172.868	124.616	138.541	525.771	494.415	484.144	479.743	240.104	238.56	6.71888	7.01873	7.23891	7.28594	7.29261	6.65802	8.97311	9.06748	9.44634	9.38043	7.93671	8.04337
ASHGA5P023537	5.02609e-05	0.0138372	3.41548	down	noncoding	ENST00000583343	CTC-297N7.5	GENCODE	876	chr17	+	10633107	10672323		GTATACCCAGATTATATTTCCCAGAAAGTGCCTGCAACAATACTTCCAGTCCCATATGTG	TMEM220	122.977	328.402	6.80625	8.57834	145.86	123.897	132.53	91.3449	103.938	140.294	405.332	338.863	276.683	263.104	355.845	330.585	6.80176	7.271	6.72173	6.33595	7.02939	6.67768	8.6099	8.55028	8.67872	8.55931	8.52484	8.54697
ASHGA5P052373	0.000204245	0.0202395	3.40633	down	noncoding	ENST00000510128	CTB-161M19.4	GENCODE	382	chr5	-	118355609	118406556		GACTTTCTAAGGGTAAATAACGAGTCAATTGAGACTGTAATTATATGACTTGGGGCAAAA	DMXL1	14.7576	41.5122	3.7987	5.56692	16.9309	13.0353	18.6828	13.9625	6.95886	18.975	51.5739	49.1108	19.55	40.4327	46.2746	42.1313	3.89815	4.03164	3.86052	3.59143	3.40266	4.00778	5.7542	5.948	4.99774	5.94255	5.41245	5.34656
ASHGA5P043759	0.0035525	0.0625839	3.40277	down	noncoding	CF129145		LincRNAs identified by Khalil et al	521	chr16	+	86616548	86617070		TGGCTTCATGGTGGATGGAGTCTTGTTTCCATGAAATAAAGGTTGTTTCATAGAATGAAA		482.124	1052.52	8.47532	10.242	549.742	136.705	759.625	722.845	134.126	589.699	1312.5	1210.54	940.889	937.346	926.667	987.177	8.58817	7.41426	9.37217	9.46258	7.39248	8.62224	10.2612	10.2975	10.3485	10.3007	10.016	10.2283
ASHGA5P035024	0.00326867	0.0605036	3.4002	down	noncoding	ENST00000441997	AC073283.4	GENCODE	604	chr2	-	47419862	47572213		CCAAGGATTGCTTGGGCTACACCTTAGACTGAGACATCTCATAATTTGGAGCTAGACTTG	EPCAM	50.3322	125.821	5.40207	7.16769	34.3804	38.4161	95.0022	71.0364	17.3472	45.8112	176.599	126.793	77.2132	99.3035	168.654	106.364	4.86845	5.59459	6.22224	5.96976	4.55771	5.19968	7.47538	7.23556	6.89472	7.20986	7.39265	6.79798
ASHGA5P040893	0.0474535	0.215531	3.3954	down	noncoding	ENST00000504629	RP11-844P9.1	GENCODE	354	chr5	-	175551212	175558464	ENST00000509363	CCACAGCTCAAAAGTAGACATTTTGGTAAATGTGAAGAAGTGAGATTCAATGAAGATGAT		11.3304	31.8604	3.09773	4.86131	5.09371	5	30.1263	16.8547	5.48864	5.41923	24.0616	13.9158	8.42213	12.6057	79.8638	52.2937	2.62061	2.49583	4.56141	3.87603	2.56161	2.47087	4.70608	4.29211	3.86027	4.36281	6.25561	5.69099
ASHGA5P048593	0.00304244	0.0592584	3.38437	down	noncoding	uc001zcp.1	BC043570	UCSC_knowngene	2525	chr15	+	29967193	29971367		GCTAATGAGTTTTGATATGTGAACATTTCTTCTCCTTCATAGGTAATGTGTTGATTTGGC		541.684	1519.08	8.93244	10.6913	427.261	431.877	764.137	740.297	442.483	444.051	2268.19	2164.85	892.497	953.911	1459.33	1375.73	8.2457	9.10283	9.38043	9.49715	9.12724	8.24131	11.0242	11.1014	10.2792	10.3325	10.6983	10.7123
ASHGA5P017438	0.0159292	0.121599	3.38389	down	noncoding	ENST00000441600	RP11-443P15.2	GENCODE	330	chr3	+	185693831	185697621		TCTATCCTTGATTACCCCGGAAGCTTTCGAGAAGCTGGGATTCCCTGCAGCAAAGGAAAT		17.697	37.641	3.66045	5.41914	7.18188	5.46724	32.1769	37.86	5.48864	18.0077	54.0919	47.9006	20.5	31.9555	36.7465	34.6517	2.84718	2.90795	4.65719	5.04644	2.56161	3.94236	5.8197	5.91554	5.06193	5.6196	5.05802	5.04003
ASHGA5P034158	0.00326108	0.0605036	3.36366	down	noncoding	ENST00000413796	AC002511.2	GENCODE	450	chr19	-	35914963	35915554		AGTGGGTTTTCATTTGCACTCCAGGGTTCAGCTGCAGACCCACCAGGTGAAGACCCACCA		29.463	61.6402	4.43957	6.1896	21.8569	5.37164	53.4116	59.2207	11.1087	25.8084	71.6981	54.4205	57.4169	65.9521	60.2436	60.1101	4.24975	2.89355	5.39082	5.69801	3.98079	4.42447	6.2118	6.08738	6.4795	6.63737	5.81533	5.90621
ASHGA5P033385	0.0203508	0.138431	3.35463	down	noncoding	ENST00000565271	RP11-318A15.2	GENCODE	1717	chr17	+	74668023	74669740		CTATCAGGCTCTAAGTACAGGCAGGTCCTTAGGACAAATTAGAATAAAACAATCTCAGAG		239.495	538.689	7.48943	9.23558	124.813	113.312	496.656	461.622	118.171	122.398	462.981	448.288	353.019	354.317	813.781	799.75	6.59533	7.13958	8.70873	8.77346	7.21577	6.50371	8.79383	8.93055	9.01735	8.96011	9.8083	9.90336
ASHGA5P043176	0.0135933	0.111087	3.35097	down	noncoding	ENST00000423979	AC005009.1	GENCODE	269	chr7	-	86404396	86405338		GGAGAAAGGTCTCTAGGAAAGATGAAGAACTTTTAAATTCCTAGAAGCATCTTAGAAAAG	GRM3	19.2772	46.8191	4.01727	5.76185	7.06633	37.6278	12.4007	19.1126	29.7277	9.72825	43.8769	33.867	32.8219	41.224	72.8026	56.3222	2.83119	5.56475	3.23863	4.06668	5.27634	3.12603	5.52663	5.45504	5.69209	5.9705	6.11735	5.8095
ASHGA5P039955	0.000873783	0.0349557	3.34358	down	noncoding	uc003hcu.1	BC039452	UCSC_knowngene	2168	chr4	+	62941883	62944051		ATACACCTACCAGATTTCAAGCTATTGGATATTTCCCTTGTACAACCTTTACATCCTTTT		567.465	1549.6	8.99487	10.7363	477.654	473.604	822.456	762.155	468.179	400.744	2261.36	2162.58	1351	1356.56	1108.47	1057.63	8.3947	9.24346	9.48822	9.5386	9.20553	8.09872	11.019	11.0987	10.8623	10.8188	10.2866	10.3321
ASHGA5P035721	0.00227092	0.0520068	3.33105	down	noncoding	ENST00000417473	LINC00570	GENCODE	1330	chr2	+	11534106	11543203		AGCTGACATAAAATTTCTGCCACCTAGCAGAATGGAGGCTCCATTTGGAAATTAAATTAT		65.8385	154.849	5.75939	7.49537	47.8246	30.4906	125.514	105.67	32.611	52.9201	170.576	150.313	113.283	106.184	201.034	187.704	5.31646	5.26272	6.64025	6.5436	5.40092	5.39241	7.42175	7.46373	7.44181	7.30409	7.66146	7.67939
ASHGA5P042149	0.00633196	0.0785562	3.32884	down	noncoding	uc003qrv.1	AX747826	UCSC_knowngene	2212	chr6	-	159219681	159221893		CAAAACAAATTTTTGTAATTAGAGTGCTGGGTTGTGCTCAGCATCATTGGAGTTAAATGT	EZR	636.783	2064.88	9.15992	10.8949	634.166	441.731	860.736	806.136	454.171	623.757	4190.72	3701.83	1380.89	1439.04	878.884	797.903	8.78775	9.13143	9.55154	9.62255	9.16455	8.70168	11.8808	11.8672	10.892	10.8978	9.93211	9.89983
ASHGA5P052015	0.0349024	0.183408	3.32857	down	noncoding	NR_037884	LOC100507053	RefSeq	4827	chr4	+	100010007	100222513		GAGTAATACAAATGGTATGTTTGTCGCAATATAAAAGTATCTAAAAATTAAAGAGTTCTT	ADH4	63.3596	159.22	5.6418	7.37671	24.5163	25.9368	112.167	74.8539	108.384	34.2992	286.082	228.693	106.811	59.2769	146.751	127.707	4.40535	5.02763	6.47077	6.04985	7.08825	4.80896	8.12996	8.02066	7.36522	6.48382	7.17619	7.08439
ASHGA5P042055	0.000142132	0.0187916	3.327	down	noncoding	ENST00000412954	RP1-283K11.3	GENCODE	631	chr6	-	133756214	133760602	uc003qef.1	TTAAAACATGTCAGTTCTCTCCAACCCCAAGAAATGTGAATAAATGTTTCCGAAAACCAG	EYA4	102.802	253.199	6.46915	8.20337	87.2548	55.0028	140.565	148.925	55.5268	129.538	309.02	298.65	202.784	216.499	246.751	245.487	6.12538	6.10663	6.8117	7.06356	6.13123	6.5764	8.23378	8.38106	8.25058	8.29218	7.97359	8.08902
ASHGA5P044368	0.00439455	0.0680773	3.31895	down	noncoding	ENST00000522123	RP11-731N10.1	GENCODE	814	chr8	-	83775013	83870931		CTACAAGATCTGCAGTTATGCTTCCTCTTACCCAATTTACAGATAATATATGTTTGTGGC		11.2693	31.9917	3.34718	5.07791	5.35245	5	17.1088	10.4336	14.2204	15.5008	45.6409	12.7197	28.7122	25.0734	61.3266	18.4775	2.64549	2.49583	3.73606	3.16613	4.29847	3.74112	5.58318	4.18381	5.51812	5.29956	5.84392	4.03887
ASHGA5P018214	0.000998699	0.0367652	3.31797	down	noncoding	ENST00000450727	LINC00483	GENCODE	686	chr17	-	48838534	48844877	ENST00000502517, uc010wmx.2	AAGCCAGCAGTCAGAATTCAGAACCCCAAAGAAAATGACTTCATTGAAATTGAACTGAAG		857.977	2128.01	9.53539	11.2657	679.129	518.688	1407.28	1298.05	589.62	655.096	2411.9	2194.6	1971.21	1959.82	2170.3	2060.23	8.87119	9.37432	10.3029	10.3427	9.55961	8.76166	11.0999	11.1132	11.3769	11.3589	11.3089	11.3364
ASHGA5P030314	0.000596773	0.0304861	3.31764	down	noncoding	ENST00000563495	AC022819.3	GENCODE	3910	chr15	-	99697435	99701345		CTTCTGTAAGAATAGCATTGTGGACAGAGGGAGAAAAGCATGGGACTAAAATGTATGAAA	TTC23	64.3767	175.793	5.90497	7.63513	70.9298	62.9495	46.9388	73.1463	66.3825	65.9133	144.11	133.337	113.193	130.813	275.858	257.445	5.85114	6.29392	5.20254	6.0136	6.37966	5.68898	7.18083	7.29477	7.44048	7.59396	8.14048	8.16025
ASHGA5P041630	0.0020323	0.0498179	3.31659	down	noncoding	ENST00000568244	RP4-668J24.2	GENCODE	1277	chr6	-	1384024	1385301		CTCTTCAGAAAAGGAAACGTAGCTCTTCCAAAAATATAAATCAGCTCTGACGTCCAAATA		42.6792	108.664	5.19302	6.92272	62.9209	30.0045	44.5843	41.3939	14.2558	62.9156	139.665	141.309	121.987	115.41	66.5223	67.0892	5.68771	5.23833	5.12681	5.17791	4.30072	5.62663	7.13568	7.38064	7.53934	7.42247	5.97415	6.08403
ASHGA5P048004	0.0212368	0.141903	3.31475	down	noncoding	BJ997864		LincRNAs identified by Khalil et al	600	chr3	-	67323196	67323797		AGGAATGGTCTGCCGCTGGGCAGAAATGAGCACTTTAAAATTGCCTGCAAGGTGATAATT		83.7951	218.877	6.11887	7.84777	43.3284	64.4569	158.176	137.032	56.495	43.2823	171.894	141.445	110.446	115.271	398.634	375.571	5.18191	6.32601	6.98443	6.94023	6.15476	5.12588	7.43393	7.38276	7.41153	7.42152	8.70064	8.73624
ASHGA5P046950	0.00331736	0.0606311	3.30385	down	noncoding	TCONS_00015042	XLOC_007124	LincRNAs identified by Cabili et al	488	chr8	-	77070845	77075228		AAGGCAAACTTGTACACCTGGGCAAAGCACTTGCATTCTTTTAAGTTCTGTCAAAGGTAG		7.40866	20.5187	2.7793	4.50345	5	5	9.74752	10.6862	5.48864	8.52959	26.2787	29.7266	12.5149	8.49146	26.4571	19.6433	2.46409	2.49583	2.95658	3.19523	2.56161	3.00248	4.82581	5.29055	4.38292	3.83583	4.5483	4.1373
ASHGA5P030899	0.000787554	0.0334467	3.30221	down	noncoding	ENST00000431097	RP11-474I16.8	GENCODE	324	chr1	-	161735114	161735766		AGAACCCTCCAAACTGCTCGTGGGTATATTACTACAGATTACATAATGCAGCAGCGTTCC	ATF6	54.8615	138.567	5.59349	7.31692	46.6598	41.3063	95.8692	70.6214	26.376	48.3362	187.87	137.553	87.6802	106.515	181.335	130.447	5.28254	5.70033	6.23744	5.9596	5.11215	5.26886	7.5587	7.33981	7.07436	7.30884	7.50592	7.11387
ASHGA5P052177	0.00579128	0.0761664	3.3013	down	noncoding	ENST00000436493	SDHAP3	GENCODE	736	chr5	-	1589142	1594735		TCCTGCCCCCCAAAGCTCGACCCCGGTGTGGTGCGCAGGCGTAGTCTGCGCGGGGACTGG		2378.68	5933.6	10.9596	12.6827	1753.42	1277.58	3868.61	4217.96	1333.93	1820.59	7681.72	7515.33	4534.45	4515.07	5820.15	5534.87	10.1814	10.7504	11.7925	12.0639	10.7795	10.1902	12.7562	12.8551	12.5328	12.5049	12.7182	12.7289
ASHGA5P028635	0.00294156	0.0582984	3.30098	down	noncoding	ENST00000429011	LINC00361	GENCODE	1016	chr13	-	95954704	95956401		CCTCCATGACAATCATTTGGCTTCAAAAATTATCAGTATTTGAACTTGGAGCCTTTGATT		48.1041	112.416	5.3022	7.02509	27.3344	27.6863	104.893	70.0709	23.8745	34.7649	157.583	114.312	78.2543	89.3024	134.362	100.685	4.56075	5.12265	6.37562	5.94733	4.97683	4.83001	7.31513	7.09366	6.9144	7.05745	7.04947	6.72045
ASHGA5P033248	0.00453875	0.068762	3.30007	down	noncoding	ENST00000569893	RNF126P1	pseudogene	925	chr17	+	55122881	55123806	NM_194460	TCAGTTTGAAAACACGGGCCCCCCACCGGCAGATGAAGAGAAAATCCAGTACCTCCCCAC		1523.16	3644.39	10.301	12.0235	1154.5	810.241	2720.06	2485.32	760.916	1207.91	3463.3	4496.97	2711.76	3203.26	4060	3931.04	9.60778	10.048	11.2897	11.3043	9.93987	9.61641	11.6212	12.1428	11.8366	12.0511	12.2222	12.267
ASHGA5P048645	0.026851	0.161352	3.29972	down	noncoding	ENST00000565315	RP11-532F12.5	GENCODE	629	chr15	-	41128005	41136530		GATATAATAAATGCTTATTGTTTCAAGCTGGTAACTTTTGGAATGCATTCACTGAAAAAA	SPINT1	208.973	344.743	6.92194	8.64429	409.931	30.3954	178.06	182.724	32.2692	420.46	373.972	342.901	268.809	260.096	443.514	379.169	8.19306	5.25732	7.15769	7.36759	5.38743	8.16856	8.49953	8.56743	8.63673	8.54534	8.86501	8.75168
ASHGA5P050525	0.0329797	0.178462	3.28052	down	noncoding	ENST00000439192	DGUOK-AS1	GENCODE	563	chr2	-	74185096	74208560		AACAGATCTAAATTCAACATGACTTTTCAAAGAAACTGCATGTAAACTGCATTTAAAAAA	DGUOK	935.545	1683.73	9.19903	10.913	1212.45	138.424	1476.88	1277.99	157.363	1350.17	1681.47	1576.48	1280.63	1234.83	2185.21	2143.75	9.66713	7.43108	10.3768	10.3226	7.63144	9.76514	10.6134	10.668	10.7879	10.6945	11.3239	11.39
ASHGA5P036894	0.0134933	0.110672	3.27641	down	noncoding	TCONS_00025893	XLOC_012171	LincRNAs identified by Cabili et al	1290	chr17	+	31271486	31277403		GGGTCTTACTGTGTTTCTATGAGAAAGGCTGATGAGCAATTTTCAGAATTTGAGGCAAAA	TMEM98	16.3562	40.2974	3.75549	5.4676	10.5717	8.37838	33.18	28.1499	12.4381	5.41923	32.9626	26.9304	30.5721	17.9093	68.7962	64.6135	3.22551	3.39727	4.69917	4.61454	4.12556	2.47087	5.14026	5.16139	5.60213	4.84975	6.02911	6.02297
ASHGA5P039326	0.000322001	0.0235979	3.2763	down	noncoding	ENST00000504402	RP11-367J11.3	GENCODE	292	chr4	-	7096297	7105056		GCCTCAGCCAAGTGAAATGGGAATCAGGACCATTACAAAGAAATTCAATTAAAATAAAAG		75.7126	200.184	6.10606	7.81813	89.9651	83.7496	67.8059	47.1261	75.3634	90.2656	294.774	269.893	138.626	137.999	181.813	178.001	6.16364	6.70454	5.73878	5.37194	6.55301	6.10446	8.16941	8.24606	7.71876	7.66851	7.5106	7.59542
ASHGA5P044621	0.00762854	0.0860009	3.27342	down	noncoding	ENST00000518539	RP11-439C15.2	GENCODE	781	chr8	+	1919562	1924610		CTTTAAGAATAAATTAAAGCATCTAGTTTACTTTTTGCCAACAGCCAGGTTCCTGCTAGA	KBTBD11	368.735	747.317	8.035	9.7458	540.206	118.402	458.724	435.231	75.8341	584.011	877.017	859.86	582.418	545.242	811.13	808.234	8.5671	7.20156	8.58678	8.68335	6.5638	8.60744	9.69213	9.8133	9.69504	9.55241	9.80317	9.91875
ASHGA5P038623	0.0168204	0.124657	3.26663	down	noncoding	NR_033944	LOC647323	RefSeq	1625	chr3	-	193675160	193721448		CAAGTTTCAGTGAACATGGTACTATGCATCATGAAGACTATCTGAAGTTGCTTTCAAATA		23.6485	50.1633	4.12148	5.82928	31.3468	7.16139	29.1388	34.2877	5.48864	34.4677	47.1424	44.8663	28.2831	32.5523	78.8246	69.3113	4.74669	3.18329	4.51234	4.90874	2.56161	4.8162	5.6287	5.82629	5.4988	5.64865	6.23791	6.13534
ASHGA5P040060	0.00670137	0.0807855	3.25287	down	noncoding	NR_029373	LEF1-AS1	RefSeq	1695	chr4	+	109093275	109097586		AAACAAACTCAACCCCCCACCCTCCGGGGTATCAGGGAACTCGTGGGACCGTGAAAAAGT		7004.92	16987.3	12.4732	14.1749	4678.43	3184.04	13427.2	11870	3732.73	5137.18	14269.3	19181.9	13596.1	14973.2	20343.8	19559.7	11.5688	12.109	13.6158	13.5673	12.3292	11.649	13.6386	14.1792	14.0719	14.2233	14.4463	14.49
ASHGA5P035252	0.0483852	0.217754	3.24822	down	noncoding	ENST00000452795	RP4-798A10.4	GENCODE	342	chr1	+	16847188	16848303		TATTCTCAGGGCCCACCGGGCAGGACCACTGAGCAAGGCCTTGGAAAACCAGAGAGATTA		86.5032	163.824	5.90124	7.60089	14.2198	123.62	127.261	126.362	109.97	17.5866	172.185	157.204	145.353	171.215	166.479	170.507	3.64959	7.26632	6.65946	6.81647	7.10896	3.90665	7.43651	7.52226	7.78948	7.95984	7.36875	7.52852
ASHGA5P036460	0.00458992	0.0690065	3.2473	down	noncoding	NR_046086	LOC100129175	RefSeq	1993	chr2	+	219866936	219880444		TTTGGGAAACCAATTCATAGGAATAAAAGCACATATGTGTGCATGCTTATGTGCACGCAA	CCDC108	51.4794	118.605	5.37717	7.07641	89.8307	29.6468	34.1851	29.9524	28.7552	96.5061	171.206	161.805	96.7785	96.8454	91.349	93.6465	6.16033	5.22164	4.74112	4.70868	5.23306	6.19821	7.42716	7.5628	7.21397	7.17381	6.4687	6.61205
ASHGA5P026886	0.0443852	0.206903	3.23757	down	noncoding	TCONS_00011878	XLOC_005369	LincRNAs identified by Cabili et al	424	chr6	+	83122461	83125545		AGGTACACTAGAAACTCTTGGTGGAGGAATAGGTCAGACCTATAAGTGAACAGGAAGCCA		17.3007	28.9959	3.38122	5.07613	35.0278	5	5.18233	5.69381	5.48864	47.4117	38.2365	36.3226	24.4692	23.0661	28.781	23.1	4.89473	2.49583	2.45409	2.63863	2.56161	5.24245	5.34329	5.55151	5.30353	5.18457	4.67737	4.39651
ASHGA5P022837	0.000117455	0.0179767	3.23268	down	noncoding	ENST00000563806	AC009133.14	GENCODE	494	chr16	-	29819969	29821028		CAGTTAACCGGAATCTAGACGCCACGAGCTCTTGGCTACAGCACCCTTAACCCGTATCCG	MAZ	482.982	1122.82	8.65235	10.3451	622.871	219.655	592.184	604.089	228.377	630.715	1064.32	1029.58	1126.54	1183.04	1252.31	1081.14	8.76186	8.10282	8.97847	9.185	8.17118	8.71474	9.95896	10.0604	10.6017	10.6309	10.457	10.3616
ASHGA5P036234	0.000953051	0.0360522	3.22933	down	noncoding	ENST00000416361	AC068039.4	GENCODE	2102	chr2	+	172629991	172632354		CAATGAAGAGTTCCTTCTCAGTTTCTAGCATATGATGATTAGAAAAGAGTTCTTAAAAAA		134.737	315.074	6.74848	8.43972	221.64	56.4762	131.739	110.027	65.0432	223.5	354.025	305.981	166.583	172.276	455.076	436.503	7.36389	6.14002	6.71072	6.60558	6.35135	7.31935	8.41706	8.41281	7.97135	7.96993	8.90352	8.96365
ASHGA5P036759	0.0151844	0.118537	3.2219	down	noncoding	TCONS_00026548	XLOC_012868	LincRNAs identified by Cabili et al	391	chr18	-	63887403	63922089		TGGAGTTGTCAAATACCAAGGCAGGTGCAGAAAACTGAGCCCTGGAACATCAAATATTAG		10.3418	27.9075	3.25606	4.94397	8.0378	5	12.1079	14.8269	8.91336	13.1648	42.8216	39.8803	25.7527	21.2893	21.1001	16.601	2.94124	2.49583	3.20438	3.68097	3.70205	3.51189	5.49534	5.67201	5.37123	5.07506	4.18666	3.86354
ASHGA5P057732	0.00625243	0.0783718	3.21907	down	noncoding	TCONS_00021289	XLOC_010016	LincRNAs identified by Cabili et al	214	chr12	-	10433067	10443823		TTTAATCAAGGTCCTGGAAATGGCTAGAATCTGTCCTGAACTCTTGGCATCTTCTGATAC	KLRD1	229.537	614.675	7.66051	9.34715	159.674	171.005	371.36	325.839	176.248	173.098	1002.1	929.384	332.307	341.834	586.721	495.707	6.92826	7.7466	8.27142	8.2527	7.79346	6.97063	9.86515	9.90903	8.93663	8.91185	9.30482	9.15545
ASHGA5P042661	0.0121566	0.105241	3.20782	down	noncoding	ENST00000440518	RP11-445F6.2	GENCODE	416	chr6	+	139604243	139608444	ENST00000441249	TTGGAGATGTGACCAGCTGCACATGACTTTACCTAAAAGCTTGCTATGTAAAGGACACTT	TXLNB	22.31	54.9916	4.32447	6.00606	22.5127	40.3764	13.028	21.1413	23.8694	12.932	67.2428	58.72	59.2862	54.9389	44.1102	45.6513	4.29181	5.66726	3.31242	4.21258	4.97636	3.4864	6.12369	6.18901	6.52456	6.37966	5.34587	5.47359
ASHGA5P049148	0.000199581	0.0202307	3.2066	down	noncoding	ENST00000569981	AC009133.14	GENCODE	2440	chr16	-	29819965	29823306		AGATCATCTCTTCCAACCAGGACTTCTTAGAGTCTAATGATGTTCATTCAGGTGTCCCCC	MAZ	1093.43	2540.65	9.83562	11.5167	1323.7	482.165	1509.11	1342.7	511.328	1391.6	2516.17	2233.98	2432.98	2531.66	2772.8	2756.29	9.78811	9.27542	10.4024	10.3982	9.34127	9.8083	11.165	11.1459	11.6794	11.7024	11.6566	11.7507
ASHGA5P037802	0.000876274	0.0349557	3.20362	down	noncoding	ENST00000431090	AC000068.5	GENCODE	2097	chr22	+	19435415	19437628		TTCACTAAGGAGCCAGTTATGTCCATATGAAATGAGAATAAAAGTGCAAACTCATTCAGA	UFD1L	115.765	266.659	6.58623	8.26594	136.132	48.6331	154.334	140.968	52.9698	161.555	207.48	222.576	209.11	222.363	389.508	348.919	6.70942	5.92913	6.94994	6.98237	6.06965	6.8769	7.69434	7.98495	8.29302	8.32956	8.66627	8.62747
ASHGA5P000066	0.0313113	0.173711	3.20092	down	noncoding	AL049990		NRED	1719	chr4	-	121952575	121954272		GTCTTTCTTGTAAATACCTGCCAAGATTAATACCCAATCAAATGCCATGACTTGGAAATA		378.515	884.373	8.18739	9.86588	104.509	443.198	604.194	539.641	465.467	114.079	1209.89	1090.58	1038.01	1047.75	462.228	457.78	6.36508	9.13695	9.00727	9.00604	9.19882	6.41016	10.1383	10.1484	10.4933	10.4602	8.92651	9.02857
ASHGA5P015249	0.00315615	0.0599994	3.19078	down	noncoding	ENST00000418393	AC004231.2	GENCODE	815	chr17	+	39077681	39132178		ATTGGCAGTGGTCGGATGATGTCTATTATTGTATCATCAAATTCCCTGATGTTTTCCTCT	KRT39	19.2533	54.1878	4.19386	5.86777	12.2289	18.8936	23.6808	18.1572	24.8132	17.7464	82.0737	73.4675	21.6047	29.2545	63.6887	55.0377	3.43552	4.57909	4.20597	3.99297	5.02986	3.91978	6.399	6.49133	5.13478	5.50438	5.90209	5.77506
ASHGA5P054639	0.00131677	0.0421689	3.18148	down	noncoding	ENST00000534742	RP11-326C3.2	GENCODE	812	chr11	+	288037	288987		GAGTCTCGCTGGCCTCGGAGCGCCCCCGAGCCCTCGGGCGACAGCGAGGCGAGGACCCAG		68.6494	156.954	5.82506	7.49476	70.5873	32.3204	111.857	110.236	26.268	60.6272	211.117	203.732	116.16	121.228	148.932	140.558	5.84392	5.34508	6.46658	6.60945	5.10663	5.57869	7.71766	7.8614	7.47376	7.49004	7.1998	7.22588
ASHGA5P033310	0.000501372	0.0282129	3.17366	down	noncoding	ENST00000582940	RP11-160O5.1	GENCODE	664	chr17	+	63096929	63107176		GGAGGAAAGAAAAATGAATCTGATGTTACTTCTTGAAACCACATTTTCTGAAGTCACCAT		439.969	1078.62	8.58241	10.2486	366.353	277.345	738.053	597.85	302.455	357.76	1442.68	1366.24	1014.34	983.157	856.437	808.86	8.04082	8.44165	9.32534	9.16793	8.57448	7.94426	10.3861	10.468	10.4549	10.3733	9.88895	9.9201
ASHGA5P049755	0.000174763	0.0192557	3.17304	down	noncoding	ENST00000300458	LINC00483	GENCODE	2763	chr17	-	48838389	48844879		GTGATTTAGAGCTTGTGTTTAAAGTCAGAATTCAGAACCCCAAAGAAAATGACTTCATTG		403.318	1015.66	8.51672	10.1826	355.523	319.646	523.63	523.037	329.079	368.994	1308.82	1243.25	894.419	876.102	903.151	868.2	8.00033	8.65914	8.78712	8.95893	8.7039	7.99094	10.259	10.3338	10.2819	10.2147	9.9781	10.028
ASHGA5P039485	0.0337174	0.180759	3.16731	down	noncoding	ENST00000564854	RP13-514E23.1	GENCODE	1579	chr4	-	86933448	86935027		CTGGTAAAAGAAACTTGTAGTGTGGTCTGATTGTGCCAGGGAATAAATAAGAAATAAGGA		86.3465	177.493	6.05108	7.71433	30.8035	156.469	72.5088	63.6597	164.702	29.9361	193.622	172.031	157.105	144.559	191.931	205.708	4.72408	7.61389	5.83627	5.80661	7.69833	4.62727	7.60194	7.64288	7.89632	7.73006	7.59123	7.82357
ASHGA5P045235	0.000110411	0.017759	3.16709	down	noncoding	uc004acs.2	DQ587119	UCSC_knowngene	4111	chr9	-	43027663	43031774		AACTGTCTACCTGGGAGATGTTGCTGTTAGTCTAACCTGTACCATTTTGTAAACCTGCAG		103.615	241.019	6.43541	8.09857	59.3726	61.4405	194.31	165.609	73.6071	67.3478	224.762	194.647	315.677	336.488	194.119	180.419	5.60675	6.25905	7.28406	7.22158	6.52284	5.71818	7.8035	7.80433	8.86625	8.89396	7.60932	7.61406
ASHGA5P053376	0.00408587	0.066654	3.16527	down	noncoding	uc010pmp.1	BC136808	UCSC_knowngene	1659	chr1	-	173387087	173430501		TTTGGATAATTTCCGTCCTTGGCGGTGTGTTCTATAGCATAGGTATGAAGTGGGTGCTCT		370.188	915.499	8.37643	10.0388	243.479	387.949	477.953	453.765	430.905	227.078	1042.43	999.805	696.916	682.043	1052.3	1019.49	7.4913	8.94016	8.65241	8.74673	9.08904	7.33894	9.92399	10.0169	9.93581	9.86977	10.2046	10.2815
ASHGA5P044413	0.000680498	0.0313975	3.16056	down	noncoding	NR_034034	LOC100288748	RefSeq	2183	chr8	-	95649512	95651695		AGGACCACACCTAAAATTCTCAAAACGTTGAGATTCTGTTGTTTTGTTTTTAAGCGCCAG		155.206	366.29	7.06801	8.72819	142.147	92.0718	241.092	226.933	90.8976	138.094	307.018	364.41	291.998	297.007	473.516	463.791	6.76769	6.84165	7.60977	7.69391	6.84008	6.65497	8.2245	8.65284	8.75208	8.72563	8.96234	9.05175
ASHGA5P032998	0.00556267	0.0747828	3.15189	down	noncoding	ENST00000581474	RP11-68I3.2	GENCODE	187	chr17	+	27887564	28034108		TATCCTGCTTAGAAACGGCAAAAGAACGTCAGATGAGGAATATGGAGGAGGAGAAACAAG	TP53I13	13.9313	30.2105	3.5086	5.16482	5	17.1175	25.6127	21.65	5.48864	8.71889	28.5751	24.0093	24.0193	26.782	40.1376	37.7399	2.46409	4.4339	4.32864	4.24283	2.56161	3.02054	4.93712	5.01144	5.27982	5.38713	5.19826	5.17515
ASHGA5P043907	0.0391043	0.194178	3.14586	down	noncoding	ENST00000470348	RP11-775D22.2	GENCODE	392	chr7	+	129781577	129782455		AAGAGACTGCAGCGAGGCGTGGAATTGGGAAGCTCTTCTGGTTTTATTAAAAACTCGTTC		28.948	63.1786	4.47919	6.13264	6.56378	30.4455	57.905	43.7792	27.3868	7.60762	67.2854	67.6849	36.3309	28.9818	94.0702	84.7182	2.7717	5.25999	5.50929	5.25824	5.16587	2.91005	6.12479	6.37859	5.8352	5.49037	6.5082	6.4587
ASHGA5P017416	0.01758	0.127822	3.14237	down	noncoding	ENST00000441249	RP11-445F6.2	GENCODE	914	chr6	+	139592498	139608444		CTGAAGTCAGATGCCAAGGGGAAAGTGACTTTACCCACGAGAGAGATTTTTAAATATTCC	TXLNB	34.1872	75.3163	4.83347	6.48532	23.3246	55.9918	25.535	30.7954	58.6729	10.8035	75.0656	71.0933	70.1339	61.8187	91.2429	82.5434	4.33801	6.12827	4.32363	4.74822	6.2094	3.25329	6.27522	6.44321	6.77083	6.5432	6.46607	6.4134
ASHGA5P044023	0.00499066	0.0711609	3.13531	down	noncoding	NR_038926	PRKAG2-AS1	RefSeq	808	chr7	+	151574126	151576308		CGTTCGTGCATAAATGTAATCCTCGGCCGCAGAATAAACCAGCTCGGAGCCTGCAGCTGG	PRKAG2	58.9253	160.07	5.73634	7.38494	59.8961	36.8318	95.3738	61.6897	44.152	55.6082	141.537	134.362	76.859	67.7714	218.741	321.147	5.6216	5.53659	6.2277	5.75562	5.8176	5.45891	7.15404	7.30676	6.89026	6.67516	7.78175	8.50169
ASHGA5P038372	0.000133474	0.0184212	3.12661	down	noncoding	TCONS_00024547	XLOC_011858	LincRNAs identified by Cabili et al	569	chr16	-	3056585	3057374		TTATTCTCTTCTGGTGCCAGTAAGAACTTTATCAAGGTACTAGTGCCATCAGCTCCTGCC		24.4753	56.2372	4.41088	6.05548	23.0393	14.3865	48.328	32.7592	12.0831	16.2561	51.7844	59.8353	54.3588	47.186	71.0346	53.2242	4.32102	4.17488	5.2447	4.8373	4.0883	3.79906	5.76032	6.21291	6.40428	6.15824	6.07866	5.71847
ASHGA5P032547	0.0123401	0.105833	3.12156	down	noncoding	uc010wmx.2	LINC00483	UCSC_knowngene	1023	chr17	-	48834758	48844918		GTGAAATTAATCACGTACCAAAATGCCATCCTAAGAAGTCCCAGAACTATTTAGGTTAAA		834.521	2015.78	9.43963	11.0819	978.773	371.538	1225.92	1142.12	362.815	925.96	1628.06	1492.51	1233.77	1265.79	3291.99	3182.57	9.38692	8.88171	10.1072	10.1562	8.84491	9.26083	10.5701	10.585	10.7375	10.7253	11.9076	11.9658
ASHGA5P018801	0.0106645	0.0994845	3.11192	down	noncoding	uc001ejc.3	BC071797	UCSC_knowngene	1098	chr1	+	142803530	142826645	ENST00000411775, ENST00000422716, ENST00000430699, ENST00000431621, ENST00000435585, ENST00000437865, ENST00000439302, ENST00000444754, ENST00000446530, uc011abu.2	TTGAGAGCAGAACAAACCTTACCAGTGGCTTTAGAGGAAGAGCAAGAAAGGTGCAAAAGA		75.8073	141.157	5.71382	7.35163	19.487	44.9942	176.063	137.041	56.5069	20.7516	93.841	94.2085	168.091	163.948	168.046	158.808	4.09504	5.8243	7.14242	6.94039	6.15507	4.12573	6.59187	6.83397	7.98445	7.90042	7.38572	7.41332
ASHGA5P036324	0.0204584	0.138761	3.10891	down	noncoding	ENST00000447194	AC006196.1	GENCODE	2852	chr2	+	195595318	195626159		GTATACTATTCTGTGAACTATGGCCTTCCACGGACTATTAATAAAGAGACATAGTTACAT		184.71	400.101	7.14957	8.78597	142.81	88.2826	376.774	290.461	57.0579	152.874	557.109	445.053	207.568	229.926	528.205	432.75	6.77278	6.78018	8.29218	8.07841	6.16972	6.80413	9.06193	8.91557	8.2804	8.3795	9.12879	8.94965
ASHGA5P034999	0.0233884	0.148989	3.10875	down	noncoding	ENST00000449766	AC016735.2	GENCODE	803	chr2	-	43259639	43266686		GAAGCCCAGAGCTACCAAGAATAATATTTTATTGACTTGGAATGAGTTTTGGAATCTGTA		12.3914	35.5055	3.46404	5.10037	5	24.2475	12.4835	10.0116	17.1866	5.41923	28.1633	27.7316	7.64754	16.0375	67.4225	66.0305	2.46409	4.9361	3.24889	3.11876	4.54554	2.47087	4.91959	5.19812	3.7307	4.69845	5.99797	6.05743
ASHGA5P040472	0.00402412	0.0664604	3.10848	down	noncoding	ENST00000515184	RP11-357D18.1	GENCODE	685	chr5	-	66760862	66771420		ATTTATTGAGTGAGCACTTTCTATTCTTAAAATTTGGGATTTGCCCTTTCATTAATAGTA		22.9777	54.4493	4.31574	5.95195	16.1165	14.2563	50.5235	26.9351	12.7094	17.3253	62.0457	65.1187	29.2029	34.3771	66.9935	68.9578	3.82821	4.15952	5.30952	4.55569	4.1555	3.886	6.01116	6.32526	5.53925	5.72117	5.98827	6.12659
ASHGA5P043525	3.78198e-05	0.0128255	3.09396	down	noncoding	ENST00000437088	AC011891.5	GENCODE	432	chr7	+	12693803	12694610		TATGGCAGTGTAACCTGTACTAATAAATATAGTGCTAGTCCTGCATGCAACAAAAATGAT		118.619	293.921	6.77655	8.40601	129.789	122.831	127.401	106.913	113.21	111.572	362.709	371.732	225.441	233.913	301.629	268.1	6.65001	7.25761	6.66096	6.56175	7.14827	6.38071	8.45146	8.67956	8.4028	8.40476	8.2759	8.22156
ASHGA5P005496	0.00211689	0.0500811	3.09103	down	noncoding	ENST00000306399	RP11-443P15.2	pseudogene	891	chr3	+	185677827	185697626	ENST00000423298	TGTTTTGTCCAAGGTTTTGGGGAAAGAAGTCCGAGATGCAAAGATTACCCCGGAAGCTTT		10.1015	25.1425	3.17223	4.80031	5	10.8527	18.9379	14.3439	5.48864	5.98602	37.096	34.7563	25.4574	16.732	22.61	14.2036	2.46409	3.76966	3.87867	3.62884	2.56161	2.73048	5.30362	5.48892	5.35483	4.75812	4.30442	3.59195
ASHGA5P036420	0.0116645	0.103142	3.08262	down	noncoding	TCONS_00026215	XLOC_012692	LincRNAs identified by Cabili et al	2870	chr18	+	55471011	55474049		CTTTGAAAACCCATTTTGCATGGAACCCACCAGATGGAGGCATGTTAAAACCTTATCCTA		9.86157	23.6296	3.13406	4.75821	5	5	18.1142	16.8321	8.80391	5.41923	33.0131	30.1493	12.5016	19.9694	21.461	24.683	2.46409	2.49583	3.8149	3.87354	3.68512	2.47087	5.14175	5.30941	4.38072	4.99571	4.21555	4.50614
ASHGA5P032175	0.000572083	0.0298812	3.07967	down	noncoding	ENST00000580310	AC002347.2	GENCODE	2279	chr17	-	10705102	10707381		ACACTTTGCATCAGGAAACTTCAGAGCAAAAAGGGTCCCTGATTTGTGTGCTGGTATGTT		14.4804	33.0969	3.64015	5.26292	12.6045	11.3492	21.0655	20.2183	5.48864	16.1561	44.2264	42.0865	25.3505	26.4948	31.3047	29.1185	3.47588	3.83603	4.03206	4.14523	2.56161	3.79007	5.53771	5.74272	5.34939	5.37064	4.80311	4.77398
ASHGA5P045278	0.00229499	0.0521035	3.07557	down	noncoding	uc004ahq.1	LOC100507299	UCSC_knowngene	1817	chr9	-	72808913	72873782		GCTCCCTTGGAATTGCTACATATGATGATGTATTGATTCTGATAGACACAAAATAAACTG	MAMDC2	286.065	634.685	7.89484	9.5157	284.081	143.851	481.315	396.064	131.577	279.5	596.837	548.985	523.322	483.513	846.437	809.017	7.6964	7.49004	8.66138	8.54178	7.36558	7.61389	9.15639	9.20749	9.5507	9.39068	9.86775	9.92117
ASHGA5P036456	0.0440155	0.205789	3.07388	down	noncoding	uc002vja.1	AX748340	UCSC_knowngene	2359	chr2	+	219684883	219687242		CCACAAGTTCAGGTCAAATGACTGCAGCATTTTGAGTGAAACCAATAAAATCTAAGTTCA	PRKAG3	47.9403	94.9502	5.15326	6.77332	20.6857	96.2994	26.1265	21.9036	99.9829	22.6433	126.247	128.287	76.4384	80.3655	76.6958	81.6669	4.17386	6.90488	4.35701	4.26062	6.97384	4.24935	7.0023	7.24799	6.88373	6.91052	6.1979	6.39749
ASHGA5P048291	0.000558488	0.0294299	3.05943	down	noncoding	ENST00000527566	RP11-167J8.2	GENCODE	422	chr11	-	71383720	71421627		GGAAGCCCAATTCTGGCCTCTCTTTGGGGTGGGCTGAGAGTGGGAACTAGACTCTCTTTC		557.123	1351.69	9.00556	10.6188	502.029	521.746	674.501	632.927	504.468	507.066	1262.65	1217.92	1235.6	1226.74	1626.34	1540.88	8.46648	9.38395	9.18731	9.257	9.31876	8.41986	10.1991	10.3104	10.7435	10.6819	10.8739	10.9042
ASHGA5P022689	5.1749e-05	0.0138372	3.05572	down	noncoding	ENST00000560916	RP11-761I4.1	GENCODE	547	chr15	-	81601696	81602480		CATGTGGTAGGCAGGTTTGTGTCAGCTCTAACTGATGGAGTATGGTGGAGGTGATGCCAT	IL16	157.79	359.272	7.09688	8.7084	174.937	89.904	211.232	220.321	86.2744	164.071	428.829	376.292	301.724	304.954	378.128	365.704	7.04967	6.80918	7.41651	7.64841	6.75968	6.89785	8.68059	8.69377	8.7992	8.75927	8.62069	8.69686
ASHGA5P037002	0.0245432	0.153795	3.05168	down	noncoding	uc002wvw.2	NR_002577	UCSC_knowngene	490	chr20	+	30009241	30016977		CTCAGGTGTGTTTTCTGTAGGTGATTTCAAACAGAATTCCAAGGCTCAGCTTTTAGAATG		22.2424	64.4704	4.13004	5.73964	32.8209	11.5951	31.6373	30.0227	5.48864	21.8896	144.142	133.62	28.6824	33.0691	27.0607	20.2487	4.8051	3.86386	4.63289	4.71191	2.56161	4.20483	7.1814	7.29773	5.51692	5.67033	4.58478	4.18666
ASHGA5P041878	0.00252777	0.0549434	3.02957	down	noncoding	ENST00000425089	RP11-524H19.2	GENCODE	586	chr6	-	54704915	54705653		ATTCTGTATCACTGGCTCCCAGACATATCATGTTTATTTGTACATCACACCTTTGCCCAC		75.0005	162.635	5.95853	7.55764	61.1581	24.2309	96.6279	123.59	48.5517	95.844	185.581	164.942	106.57	112.525	212.374	193.818	5.64875	4.93528	6.24874	6.78141	5.94878	6.18821	7.54301	7.58706	7.36058	7.38933	7.7382	7.72766
ASHGA5P051700	0.00780986	0.0868393	3.026	down	noncoding	ENST00000482888	RP11-758I14.3	pseudogene	637	chr3	-	146113526	146134364		TAAAATTAAAGCATTGATGCTTGGAGCAACTTTCCTCATTGTGAGTCTATTTTTACTCTA		48.6967	112.218	5.38011	6.97752	28.7687	28.9865	85.1007	82.2104	30.6289	36.4849	138.825	112.385	57.1543	68.9346	153.275	142.733	4.63088	5.19084	6.06611	6.1841	5.31588	4.89285	7.12752	7.06997	6.47171	6.70098	7.24287	7.25208
ASHGA5P036175	4.03271e-06	0.0101264	3.02571	down	noncoding	ENST00000458007	AC092620.2	GENCODE	534	chr2	+	139326659	139331818		CTGTGACATAACACCTGAACAATTTCTATGGTATCCTACCCATTTGCTCAGATTCAAACC	SPOPL	651.625	1529.39	9.15274	10.75	928.878	534.158	481.365	439.151	587.025	939.173	1914.27	1758.52	986.709	978.702	1771.89	1766.26	9.31764	9.41657	8.66172	8.69472	9.55154	9.27423	10.7939	10.8188	10.423	10.3681	10.9903	11.106
ASHGA5P057886	0.00126038	0.041483	3.02318	down	noncoding	TCONS_00023307	XLOC_011177	LincRNAs identified by Cabili et al	1126	chr15	+	24591800	24603338	NR_026646, uc001ywm.3	ATCATATTTCTGCATTCAGGATCATGTTTTCTTGGCTCCATCAGGAACTGTGCAGGACTG		40.0027	99.4042	5.22153	6.8176	31.2004	32.9567	57.6928	47.9931	30.0202	40.1531	118.668	112.313	118.453	114.043	75.4167	57.5316	4.74112	5.3728	5.50541	5.3974	5.28962	5.02284	6.91706	7.06962	7.49976	7.40727	6.17227	5.83963
ASHGA5P045234	0.00767171	0.0861606	3.02302	down	noncoding	uc004acr.1	AK094644	UCSC_knowngene	2251	chr9	-	42995102	43001391	uc004acj.1	CAAGATTTCTGTTAAGCCAGATCAGAAGAAAGCCATCTATTTGGATTGCATCACTCTAAC		65.957	129.997	5.66409	7.26008	21.1179	33.0131	133.446	120.948	40.2038	47.0137	160.42	138.958	120.031	118.457	123.259	118.856	4.20266	5.37613	6.73238	6.74721	5.69375	5.2324	7.33869	7.35779	7.51768	7.45738	6.91755	6.97137
ASHGA5P037329	0.0219452	0.14462	3.019	down	noncoding	ENST00000415820	AP001610.9	GENCODE	422	chr21	-	42931051	42934885		GTCTTTTTCAGTCTGAAGTCTTTATTTTGAATTCAATCTTAATAAAAATTTGGTGGTTTA		206.761	513.602	7.34354	8.93761	321.751	79.0266	212.673	188.077	90.4292	348.609	863.101	804.115	532.057	512.338	186.001	184	7.86274	6.61961	7.42493	7.41222	6.83275	7.90902	9.66962	9.7268	9.57433	9.46551	7.54387	7.64555
ASHGA5P018401	0.0473953	0.215391	3.01866	down	noncoding	ENST00000453103	DGUOK-AS1	GENCODE	601	chr2	-	74174768	74208568		GAACTCTCAGGAGGCTTTCCGGAAGCACTAAGAAATAGAACTAGTTTGTCTAATTTGGAA	DGUOK	27.2192	50.2178	4.22326	5.81717	62.5599	5	28.8181	15.4188	10.1054	41.4128	67.4945	70.0925	44.5804	50.6539	38.4899	29.9953	5.68031	2.49583	4.49899	3.73796	3.86196	5.06452	6.12991	6.42754	6.12312	6.27014	5.13462	4.8177
ASHGA5P023563	0.0327882	0.177946	3.01814	down	noncoding	ENST00000584201	RP11-627G18.3	GENCODE	194	chr18	-	19747630	19748331		CGTTGTTTTTTTTCAGCGTGGCCGCATTTGGAAAAGGCTGAAGGTAGAAAACTCTGGAAT		57.0086	102.81	5.30394	6.89759	35.11	46.7378	116.872	108.891	7.11214	27.3283	119.459	117.516	68.1574	69.6015	129.189	112.936	4.89787	5.87342	6.53352	6.58842	3.42755	4.50282	6.92735	7.13206	6.73012	6.71539	6.98489	6.89577
ASHGA5P046844	0.00167957	0.0462175	3.00255	down	noncoding	BM990693		LincRNAs identified by Khalil et al	599	chr18	-	67670272	67670871		GGGTTCAAATTTAGCTCAGCCCAAAACATCATGAAGAATAGAGTAAGACTGAAAAATGCA		24.0581	59.8273	4.50337	6.08955	22.8942	34.2814	20.084	17.4334	28.0889	21.5669	52.6212	48.7557	39.5422	38.7984	94.6541	84.5925	4.31251	5.42859	3.96296	3.92915	5.20116	4.18582	5.78512	5.93908	5.95369	5.88369	6.51907	6.45666
ASHGA5P015371	0.00458301	0.0690006	3.0008	down	noncoding	ENST00000419688	LINC00483	GENCODE	558	chr17	-	48842139	48844878		ATTCCCTCGGACAGATGTGCTGAGGCTGTAGAAAGTGCTTTTTATTTGGTTGGGAGCTTG		180.334	383.984	7.20296	8.78831	131.309	100.949	329.429	310.528	94.6691	115.119	299.858	293.761	338.8	339.58	500.53	531.378	6.6674	6.96722	8.08122	8.18487	6.8934	6.42369	8.19113	8.36042	8.96547	8.90382	9.04693	9.26212
ASHGA5P043945	0.00861157	0.0911301	3.00075	down	noncoding	NR_024451	LOC100134229	RefSeq	2398	chr7	+	139877060	139879440		AGACAATACAGCAGTGAAGAGAAGGCATGCAAAGCTGTCTTGTTGGAGTCTGGCTAAAGA	JHDM1D	321.588	773.498	8.18091	9.76623	213.863	363.655	428.969	383.952	330.533	208.557	685.472	617.471	548.146	546.452	1150.17	1093.28	7.31886	8.85317	8.48435	8.4973	8.71034	7.22145	9.338	9.35898	9.61794	9.55446	10.3513	10.3768
ASHGA5P053019	2.62101e-05	0.0127094	2.99999	down	noncoding	NR_038965	LOC100506497	RefSeq	3721	chr7	+	29019582	29052985		AAATAAATACCCACATCTCCATGCTGGACAGCAGAAGAGCAATAAGTTGCCAAATTTTTT	CPVL	85.1687	197.733	6.2668	7.85176	75.7956	55.4285	118.644	107.552	62.7403	90.8524	175.828	140.04	178.398	176.261	268.046	247.823	5.94288	6.11597	6.55689	6.57008	6.30075	6.11424	7.4677	7.36914	8.07276	8.00334	8.09479	8.10282
ASHGA5P031767	0.00383224	0.0647862	2.99929	down	noncoding	ENST00000569993	RP11-7O14.1	GENCODE	437	chr16	+	51796429	51806557		CCCCAAATGGGATCTCTTTCCAGGTCTTTTTGTTAAAGCTTTTCTTTCCTAAATAAAACT		64.8379	141.458	5.68822	7.27284	102.229	27.1408	72.5226	63.2696	20.5205	103.345	232.548	210.278	106.359	101.621	97.9212	100.02	6.3371	5.09617	5.83667	5.79624	4.77879	6.28437	7.84284	7.90718	7.35734	7.24308	6.57525	6.71137
ASHGA5P030068	0.00476043	0.0700899	2.99274	down	noncoding	ENST00000558749	RP11-356M20.3	GENCODE	497	chr15	-	59640846	59652088		AGTCCCAGCTCTACCTAGGCAGTATCATATGTATCATGGTAATGGCTATGGAAAATAATA	MYO1E	150.389	387.353	7.02789	8.60936	139.813	89.2049	235.482	212.423	90.6308	134.779	686.725	646.53	299.693	290.569	221.139	179.464	6.74416	6.79549	7.57358	7.59336	6.8362	6.62454	9.34196	9.41824	8.79187	8.69625	7.80011	7.60771
ASHGA5P039539	0.0378501	0.191818	2.98118	down	noncoding	ENST00000512428	RP11-286E11.2	GENCODE	3147	chr4	-	108857186	108862411		CCTATCTAGTTTACTGTAGTTTTTATGGGCTTAAGAAGAAGACCACCTTGTCTAATCATG	CYP2U1	28.617	65.1534	4.42617	6.00206	28.757	6.40734	53.2423	39.9056	7.45753	35.9325	113.706	107.015	58.2489	58.5638	23.5752	29.8112	4.63042	3.05852	5.38632	5.12448	3.48564	4.87165	6.85747	7.00581	6.50002	6.47	4.37212	4.80693
ASHGA5P021269	0.00396746	0.0659403	2.98091	down	noncoding	ENST00000529082	RP11-428C19.5	GENCODE	422	chr11	+	19321548	19329905		TTAGATAACTGTGCCTGATCCCTATGGCCAGGAAGGAAGGAGCTGAAGAATTCACATTTG		11.8773	29.2157	3.48224	5.05799	15.0356	7.77832	14.0334	5.21075	13.0033	16.2027	26.6998	12.7609	26.0885	27.5296	46.9451	35.2702	3.72892	3.29364	3.43163	2.46204	4.18307	3.79414	4.84607	4.18785	5.39082	5.4213	5.43294	5.06898
ASHGA5P028797	0.00117059	0.0400851	2.97332	down	noncoding	ENST00000444663	C13orf44-AS1	GENCODE	499	chr13	+	44716681	44722166		TCCATCCTGGCTCATCTCCTCTGTGTTCTCATAGCATCATATTATAGAATGGATCACAAA	C13orf44	2362.63	5781.49	11.0509	12.6229	2439.8	1485.59	3318.74	2967.16	1446.16	2518.36	8072.69	7595.01	4176.67	4220.46	5435.84	5188.25	10.6556	10.9713	11.5623	11.5556	10.9012	10.6592	12.8105	12.8648	12.4159	12.393	12.6177	12.6357
ASHGA5P016387	0.0239771	0.151248	2.97126	down	noncoding	ENST00000429962	THAP7-AS1	GENCODE	1263	chr22	+	21356210	21357561		ATACGGAAATTTTAATAGCCTCAGCTTCCACGGAATCCATGCCCACATCTTCATAATCCT	THAP7	392.149	864.386	8.06945	9.64052	783.365	136.246	304.389	230.89	119.154	778.847	1763.82	1587.73	472.101	586.64	446.947	329.07	9.07914	7.40875	7.96138	7.72114	7.22769	9.01859	10.6837	10.6746	9.41421	9.65628	8.87459	8.53968
ASHGA5P029819	0.00998317	0.0981316	2.96248	down	noncoding	ENST00000424435	RP11-350G8.5	GENCODE	1756	chr1	-	154374803	154379040		TTTGCCTAAAGCAGAAGTCTACAGGAGACCCACAGAATAAATATGTAAGGTTATTTTGAA	IL6R	48.6652	109.846	5.42129	6.98809	28.958	67.6451	57.0665	42.0403	72.9292	23.3522	142.493	146.111	92.9397	96.2273	90.2555	91.0472	4.64089	6.3946	5.48839	5.20008	6.51089	4.29287	7.16353	7.42677	7.15622	7.16317	6.44852	6.57035
ASHGA5P031861	0.0122501	0.105695	2.96026	down	noncoding	ENST00000571772	RP11-297D21.3	GENCODE	2337	chr16	+	67466594	67468931		ATTCAAATGTAGGTCTGTTCTCTTCTTCATCTATCATGGTCCCTGTCCTGGAGGCAAGTC	HSD11B2	346.071	736.843	8.11776	9.68348	198.753	180.49	664.793	605.572	194.922	231.894	1184.9	834.458	577.92	531.514	625.728	666.539	7.21661	7.82545	9.1669	9.18827	7.94426	7.36504	10.1061	9.77049	9.68259	9.51765	9.4037	9.62036
ASHGA5P015227	0.00229101	0.0520882	2.95929	down	noncoding	ENST00000428750	RP1-60O19.1	GENCODE	805	chr6	-	107165866	107235306	ENST00000418134, uc003prn.1	CTGAGACTGTGCAGGTCCCACACTTACAGGGAAAGCATCACCCGAAAGTGAGAATGCCTA		17.1841	34.4354	3.74982	5.31507	7.75098	8.70291	44.1248	25.955	7.14777	9.42337	19.5047	31.5427	34.8314	26.6767	50.9833	43.0736	2.90932	3.44897	5.11318	4.50293	3.43213	3.09239	4.42681	5.36486	5.77726	5.3806	5.56051	5.38041
ASHGA5P051215	0.00543474	0.0740741	2.9484	down	noncoding	NR_027051	THAP7-AS1	RefSeq	2632	chr22	+	21356210	21364663		CCAAAGAGACACCTATGTTCAGTTTGTCAAAGTCTGAAATAAGCCTGTCTTTTAATTTCA	THAP7	52.7577	127.365	5.55352	7.11345	53.7038	31.0948	78.9377	72.3815	29.5808	50.8478	138.334	122.475	60.8054	60.9393	188.597	193.037	5.47161	5.2899	5.95811	5.99623	5.26985	5.3354	7.123	7.18731	6.56161	6.521	7.56736	7.72041
ASHGA5P022995	0.00379402	0.0645038	2.94332	down	noncoding	ENST00000567344	CTD-2576D5.4	GENCODE	641	chr16	+	17228360	17232593		AGGGCTCATGCCAGGTTTGGGCACCATGTGATAAGATGACCTGCAGGTCTGGCCTTGGAT	XYLT1	33.9618	75.1415	4.86537	6.42281	24.7528	24.9376	50.8418	62.8547	12.998	27.3858	102.091	93.7716	45.2381	49.2378	82.6051	77.9055	4.42129	4.97559	5.31927	5.78686	4.18275	4.50645	6.71557	6.82737	6.14285	6.22534	6.30625	6.31949
ASHGA5P032173	0.00197436	0.0496029	2.9407	down	noncoding	NR_036581	LOC100289255	RefSeq	1551	chr17	-	10698229	10707416		CTTTCATGGTATGAGGTGGTTACCTAAATAAAGAAGGAGATTTGGCCTTTGTTTTTATGT		13669	32287.6	13.496	15.0522	17155.8	5253.49	19196.3	18111	5410.48	16887	39002.5	35950.8	25060.8	25026.5	35547.8	33137.2	13.4832	12.8704	14.1515	14.1988	12.8662	13.4061	15.035	14.9882	14.9882	14.9646	15.1887	15.1486
ASHGA5P030029	0.00999004	0.0981316	2.93753	down	noncoding	N66985		LincRNAs identified by Khalil et al	406	chr10	-	63060546	63060952		TGAAAAAACTCTGGGGCTCAGAGAGTTTAAACGGTTGAAGGAGGTCAAACAGTAAGTAGC		7.86299	23.1863	2.90782	4.46242	5	5	9.94771	15.4594	6.35156	5.41923	5	12.4613	9.70422	33.6999	36.8109	41.4414	2.46409	2.49583	2.97486	3.7425	3.29876	2.47087	2.48982	4.1591	4.05059	5.6939	5.06008	5.32106
ASHGA5P035299	0.0216967	0.143939	2.93394	down	noncoding	uc002tpz.2	LOC440905	UCSC_knowngene	4525	chr2	-	130783571	130808704	ENST00000449066, ENST00000449170, ENST00000456785, NR_026758, NR_046258, NR_046259, NR_046260, uc010zan.1	GGCATAAGTCTACTCACTTATATCTGTCTGGAACATAACGCTTGTTTGTTTTTACAACAA		169.444	347.779	7.1155	8.66834	60.2084	210.112	194.458	150.085	318.105	83.6959	328.186	270.217	345.234	363.647	412.626	366.767	5.6299	8.04376	7.28594	7.07478	8.65368	6.00492	8.31709	8.24774	8.98925	8.99942	8.75535	8.70118
ASHGA5P047632	0.0222864	0.145401	2.93266	down	noncoding	NR_024130	DNMBP-AS1	RefSeq	2651	chr10	+	101686965	101718755		CACCTAGAGCTTTAGGAGCATGAACAATTTTGACAATTTATTGAATTGGAGCAGTTCTAT	DNMBP	12.2198	29.1454	3.5029	5.05511	5	14.4776	16.0895	15.0231	17.3091	5.41923	40.5061	38.5837	20.3968	22.7069	20.3052	32.3738	2.46409	4.18482	3.64315	3.69942	4.55503	2.47087	5.42294	5.62907	5.05429	5.16127	4.1268	4.93629
ASHGA5P030519	0.000600424	0.030517	2.92374	down	noncoding	TCONS_00008505	XLOC_003985	LincRNAs identified by Cabili et al	242	chr4	-	76103903	76105665		TCCTTGATGTGATCTCTGCACATCATGCAACCCTAAACCTAAATATATTCTCTGTGTGGG		1053.65	2173.1	9.74467	11.2925	1363.54	425.849	1395.86	1380.99	422.035	1333.63	1918.34	2517.53	2363.67	2396.88	1878.66	1963.53	9.83459	9.08219	10.2906	10.4471	9.06464	9.7489	10.7978	11.3205	11.6414	11.638	11.098	11.2593
ASHGA5P037827	0.0263593	0.159831	2.91722	down	noncoding	ENST00000458178	LL22NC03-86G7.1	GENCODE	3647	chr22	+	22292664	22297799		TGCACATCCACACCTGCGTGTGAAAGAAGATGCTAGAAAAGAACAAAAATAACTTAAAAA	PPM1F	257.987	524.913	7.71666	9.26125	126.22	435.389	233.982	212.339	433.663	106.326	491.415	475.792	506.915	474.513	621.774	579.067	6.61103	9.1129	7.56374	7.59313	9.09781	6.32133	8.88274	9.01454	9.50568	9.3657	9.39312	9.40573
ASHGA5P040457	0.00606143	0.0773938	2.91708	down	noncoding	ENST00000511794	CTC-436P18.3	GENCODE	577	chr5	-	60497135	60548716		CAACATCGTACCTGTCTTTTCAGTGTATTATTCCCAAATAAAAGTTTAACCTCTTTTCGG		32.1452	69.3957	4.74237	6.2869	24.1975	20.285	57.906	49.0746	9.02234	32.3857	103.109	92.6736	41.6168	44.2029	67.3486	67.4239	4.38819	4.67823	5.5096	5.43005	3.71642	4.73173	6.73119	6.8117	6.02582	6.06579	5.99633	6.09054
ASHGA5P028749	0.000712404	0.0318638	2.91289	down	noncoding	ENST00000567234	LINC00543	GENCODE	1845	chr13	+	28527662	28529507		TACCAGAATCTGAATCATTGTCTAATGTGCCACGTATATAACAATATATCACTAACAGCG		417.724	896.47	8.48469	10.0271	387.886	235.124	631.971	633.951	241.017	376.396	902.349	870.552	815.214	800.498	1011.46	978.744	8.11568	8.19306	9.08482	9.26052	8.23713	8.01694	9.72759	9.83013	10.1573	10.0888	10.1462	10.2128
ASHGA5P031570	0.00457563	0.0690006	2.90539	down	noncoding	ENST00000565118	ABCC6P1	GENCODE	796	chr16	+	18582483	18584844	NM_001079528, NR_023387	GGCCACATTAGGATGAACCTTTTAAAAAGTTATGCATTTATTTTTATGTTCCCCCACTGG		2191.65	4966.74	10.8933	12.432	2030.59	1211.61	3439.3	3216.29	1273.38	1978.74	5822.16	5461.86	3660.28	3604.61	5799.9	5451.6	10.3843	10.6626	11.6148	11.6691	10.7183	10.3104	12.3358	12.3966	12.2402	12.2036	12.7109	12.7049
ASHGA5P000090	0.00278196	0.0572975	2.90441	down	noncoding	AY927567		RNAdb	844	chr7	-	130014124	130014967		ATATCCCAAGTAAAGTTGTGGGAACTGTTACCCCATGGTCTAGCCATGCTTTGGGGAATT		26.561	57.3715	4.50472	6.04297	23.4332	20.2846	41.729	46.146	7.96041	19.8128	82.6689	52.442	33.466	50.0562	70.3282	55.2678	4.34511	4.67811	5.03367	5.33957	3.56688	4.065	6.40944	6.03625	5.71982	6.25174	6.0615	5.77905
ASHGA5P043265	0.0390969	0.194178	2.90377	down	noncoding	uc003vcq.1	AF520792	UCSC_knowngene	413	chr7	-	104754024	104754437		GTATTGCATTTTTATACCTAAGATGCATTCACAGAACTGCTGCTGACAGGAAAGAAAAAA	MLL5	791.516	1635.94	9.3304	10.8683	355.363	1367.55	643.894	582.763	1418.72	380.806	1903.48	1749.39	1687.22	1791.14	1341.81	1342.62	7.99996	10.843	9.11566	9.12545	10.8655	8.03287	10.7859	10.813	11.1661	11.2184	10.556	10.6706
ASHGA5P025844	0.00349455	0.0619695	2.9013	down	noncoding	NR_038863	LOC285758	RefSeq	2764	chr6	-	114189178	114194512		CGATGGTTTCACAGTAACTCATGCTTTCAAAATATCAGGAAGCAAATGAGAAAAGGAAAA		24.1907	50.9874	4.32008	5.85678	27.547	8.90602	48.2194	28.8511	9.2259	22.3946	73.5938	67.5648	42.5039	42.1126	38.4722	41.6771	4.57173	3.48244	5.24003	4.65132	3.74387	4.23112	6.2496	6.37504	6.05447	5.99876	5.13303	5.32979
ASHGA5P038246	2.89685e-05	0.0127094	2.89218	down	noncoding	ENST00000421735	U73167.7	GENCODE	338	chr3	-	50304072	50304803		TTGACAGTGGCAGAGTGGAGCCCTGAAGTCCACCTGAGTGAATATACCAGGGCTTGAGAA	SEMA3B	101.751	241.106	6.54568	8.07784	114.516	87.5787	114.333	111.359	76.1982	106.52	345.786	336.74	167.196	157.446	234.466	205.002	6.48631	6.77032	6.49984	6.62355	6.57067	6.32339	8.38901	8.54322	7.97562	7.84665	7.89419	7.81833
ASHGA5P044109	0.0400194	0.196173	2.89109	down	noncoding	ENST00000521842	RP11-115J16.2	GENCODE	687	chr8	-	9237489	9273450		GCAGGGAAAAGGCAAAAATTTAACAATAACGAAGAAAAATCCCTCTTTTTCTATGTGCAG		30.4395	102.396	4.79727	6.32888	23.5533	18.549	49.3756	40.2041	24.2272	26.7278	42.3047	24.322	36.3051	32.8072	252.636	226.001	4.35192	4.55035	5.27782	5.13521	4.99598	4.47234	5.47908	5.02898	5.83458	5.65985	8.00878	7.96202
ASHGA5P042563	0.00187996	0.0481636	2.89092	down	noncoding	ENST00000563105	RP11-425D10.10	GENCODE	872	chr6	+	109703997	109704869		CGATGACTTTTTTGATGTGCCAAAAAAGATGACTACATAGTGCTTTTACCTTTTTGCTCA	CD164	77.811	184.907	6.16806	7.69959	83.78	54.7893	86.4251	74.1717	80.3243	87.3754	266.382	252.177	165.233	153.638	140.838	131.174	6.0732	6.10289	6.08883	6.03575	6.64601	6.06165	8.03175	8.15322	7.95965	7.8118	7.11754	7.12355
ASHGA5P027033	0.00274659	0.0570696	2.88791	down	noncoding	uc001diz.4	BC036594	UCSC_knowngene	3165	chr1	-	84041470	84326679		GTCCTTGTAATACTCGGTATTATTTGCCAAGATATTGAAAAACCTCTAAACAGTGAGAAG		12.5025	26.546	3.34801	4.87804	5	5	28.1278	18.891	12.5773	5.41923	19.7241	15.5792	21.1711	17.2714	56.8274	28.7028	2.46409	2.49583	4.46399	4.05083	4.14246	2.47087	4.44131	4.44148	5.10626	4.80087	5.72801	4.75029
ASHGA5P040673	0.00179294	0.0471612	2.88589	down	noncoding	ENST00000457998	AC034220.3	GENCODE	1779	chr5	-	131699913	131705340		ATGTGAAACCCCACAATTCGGCTTCAAGAGGTACAGGACAGTTTTTGAATTCCACAGAAA	SLC22A5	16.6718	39.3267	3.94036	5.46938	13.3243	12.8022	22.5891	26.138	7.70229	17.4748	53.9474	52.9618	25.4743	20.4934	38.4253	44.6578	3.55933	4.00778	4.13763	4.51283	3.52512	3.89949	5.8159	6.04925	5.35571	5.02776	5.13089	5.43678
ASHGA5P038844	8.17115e-05	0.0162968	2.88288	down	noncoding	TCONS_00023311	XLOC_011180	LincRNAs identified by Cabili et al	484	chr15	+	24646606	24656639	ENST00000562501, NR_026646, TCONS_00023304, TCONS_00023307, TCONS_00023858, TCONS_00023867, uc001ywm.3	TCCATCAGGAACTGTGCAGGACTGTGCCCTCTGTTGATACTCACATGGTGGAATTATATT		65.0961	143.333	5.8477	7.37521	58.8155	38.8406	103.88	91.0534	38.9679	59.0189	177.315	160.392	143.003	152.589	130.018	96.6793	5.59354	5.61136	6.36007	6.33081	5.64962	5.54078	7.47943	7.55002	7.76562	7.80176	6.99392	6.66051
ASHGA5P022867	0.0128742	0.107564	2.88134	down	noncoding	ENST00000564302	RP11-532F12.5	GENCODE	643	chr15	-	41128190	41136585		GAGAAGCTGGTGCCCTTGGTGTGGTGGAAGCAAGGTGCCATGTGATAAGTAAGCCTCCAG	SPINT1	1513.57	2627.61	10.0177	11.5445	2909.09	402.404	1409.44	1261.98	358.5	2740	2864.79	2715.61	1957.51	1931.27	3206.22	3090.24	10.9017	8.99599	10.3061	10.3066	8.82782	10.7683	11.3479	11.4269	11.3678	11.3316	11.8707	11.922
ASHGA5P055084	0.0409629	0.198268	2.88094	down	noncoding	ENST00000530422	SCARNA9	GENCODE	353	chr11	+	93454678	93455031		CCTAATCATTTCTGGGCAATGATGAAAAGGTTTTACTACTGATCTTTGTAACTATGATGG	KIAA1731	692.996	1832.72	9.17008	10.6966	1108.42	562.073	410.293	379.23	597.674	1100.29	3248.43	3161.51	1723.38	1702.71	586.123	574.194	9.552	9.49186	8.42065	8.47991	9.57939	9.49665	11.5134	11.6285	11.1943	11.149	9.30134	9.39312
ASHGA5P042850	0.00684487	0.0817508	2.87914	down	noncoding	ENST00000567150	RP11-545A16.4	GENCODE	934	chr1	+	179559506	179560440		TTCTGGTTTTCAAGGACTTTATAAATCTGGCTCATTCTACCAAACCAACTATACATCCAA		44.579	87.1262	5.12341	6.64904	57.6783	12.3218	46.0178	55.4871	16.7662	79.2027	101.861	91.8903	54.84	54.2107	112.877	107.078	5.56576	3.94989	5.17359	5.60274	4.51322	5.93523	6.71259	6.80157	6.41706	6.36153	6.79245	6.80905
ASHGA5P029946	0.00563253	0.0752086	2.86899	down	noncoding	NR_040058	LOC100505648	RefSeq	1156	chr15	-	40985952	40987303		CAGAGCAAGTGCCGAAACTGGAAGGTTACATTTAGTTCAGGATATGAAGATCATATAAGG	RAD51	1523.5	3764.64	10.4847	12.0052	1392.51	1720.76	1593.53	1604.13	1459.45	1370.6	3116.35	3291.82	2640.56	2687.04	5450.81	5401.28	9.86572	11.1948	10.4886	10.6563	10.9169	9.78603	11.4561	11.6861	11.7888	11.7856	12.6219	12.6929
ASHGA5P032622	6.77815e-05	0.0151796	2.86605	down	noncoding	NR_036534	KCNJ2-AS1	RefSeq	2442	chr17	-	68163101	68165543		CATGTCCCTATTAGGAAAATTCTGTGTGCCAATGCTTTCAGTGTTTGATTTAATACATCT	KCNJ2	60.0758	129.915	5.73462	7.25369	67.7323	31.3581	78.9476	68.0037	35.5278	78.8854	138.324	137.342	97.888	104.551	157.573	143.813	5.78968	5.30256	5.95828	5.90445	5.52305	5.92972	7.12277	7.33799	7.23213	7.28391	7.281	7.26432
ASHGA5P030511	0.0123579	0.105833	2.86441	down	noncoding	uc001zvk.3	HMGN2P46	UCSC_knowngene	942	chr15	+	45803333	45811865		CATCTCTGTATTGTTTAACAAAATATTTCCACATTTGACAATAAAGTCAGTATTTGAAAG	SLC30A4	1966.23	3460.53	10.4035	11.9217	3302.09	448.412	1816.78	1716.09	550.564	3963.44	4274.96	4013.24	2273.88	2400.85	3929.27	3870.98	11.0851	9.1617	10.6872	10.7543	9.45218	11.2802	11.9066	11.9918	11.5839	11.6398	12.1671	12.241
ASHGA5P015448	0.00283	0.0576691	2.86308	down	noncoding	ENST00000420293	RP11-61I13.3	GENCODE	440	chr6	-	39856649	39865156		ATCAGGAAAATGCTTCTCCAGGATCATGATCAGGAGGTCAATGTCACTCTTCTCTGGGAT	DAAM2	34.9591	91.5055	5.03732	6.55489	32.2732	53.257	32.142	30.901	31.5843	29.5973	100.293	101.63	33.5129	32.3286	147.07	134.198	4.78267	6.06438	4.65538	4.75267	5.35808	4.61073	6.6893	6.93943	5.72117	5.63835	7.17947	7.16159
ASHGA5P032102	0.00340448	0.0613254	2.86119	down	noncoding	TCONS_00006442	XLOC_003048	LincRNAs identified by Cabili et al	512	chr3	-	12272664	12275746		TTTAGTTCTGCTCCTTGGCTACCTAGAGAGTAGAAAGTATGGCAGAGCTGTTTGGCTTTG		30.8327	63.8828	4.69705	6.21366	24.6257	23.3242	60.6255	41.2142	8.82639	26.3804	86.3995	59.439	43.12	55.7844	79.1809	59.3732	4.41356	4.88114	5.57335	5.17203	3.69024	4.45197	6.47366	6.205	6.07408	6.39943	6.24392	5.88589
ASHGA5P040184	0.0166567	0.124466	2.85801	down	noncoding	BE048608		LincRNAs identified by Khalil et al	282	chr13	+	49130167	49130440		CAGCCAGCATCCAGTTGTTTGAACTGCCTCTATACTAGTAAACAAGTAATTAATTAATAC		51.9246	118.582	5.50091	7.01592	24.7779	52.0239	91.307	69.6469	42.7536	31.0385	102.531	82.2554	66.8096	66.4028	199.909	193.582	4.42267	6.03113	6.16553	5.93612	5.77389	4.6761	6.7219	6.65001	6.69919	6.64748	7.65203	7.7249
ASHGA5P022470	0.0188017	0.132664	2.85177	down	noncoding	uc010amw.2	LOC283547	UCSC_knowngene	4409	chr14	-	39218542	39308408		CAGTGTTTAAGATTATATGTCAAGTTCTGTGTGAAATGAGAGACCATGGGGATTCATTAT		31.4848	62.9366	4.69825	6.21011	6.30998	27.7479	50.2826	51.9115	31.5676	21.0891	68.9829	69.3931	54.0979	45.7268	65.2242	74.1945	2.74697	5.12644	5.30353	5.50573	5.3571	4.14972	6.15882	6.41189	6.39443	6.114	5.93923	6.24227
ASHGA5P029497	0.00377348	0.0644355	2.85041	down	noncoding	ENST00000502430	CTD-2213F21.2	GENCODE	1213	chr14	+	31889963	31922089		CCACCATACTTGCTTACTTTAAACTTTGAAACAGGCAAATAGCTAAGGCCAATAACACTA	C14orf126	17.0357	42.3569	3.9528	5.46397	20.8352	9.48391	15.7573	18.2408	9.61424	28.2824	101.512	33.105	28.5171	24.77	31.7615	34.4756	4.1845	3.57111	3.61209	4.00034	3.7993	4.54945	6.70681	5.42653	5.50832	5.28415	4.82728	5.03074
ASHGA5P033492	0.00377474	0.0644355	2.84693	down	noncoding	NR_026849	LINC00526	RefSeq	1322	chr18	-	5236722	5238028		AAGGATACTTTGACAGTTTTCATTTGTCGTCTACATGTATATGGTACGTTTCATTCTGCC		1675.74	3547.23	10.4746	11.984	1628.75	833.798	2667.36	2420.88	825.263	1678.36	3916.22	3790.93	2752.38	2888.59	4121.96	3813.3	10.087	10.0958	11.2631	11.2702	10.0571	10.0742	11.7856	11.9151	11.8529	11.8895	12.2385	12.2222
ASHGA5P057048	0.000128188	0.0184212	2.84098	down	noncoding	TCONS_00012247	XLOC_005803	LincRNAs identified by Cabili et al	305	chr6	-	110858793	110869129		TGCATGGGGACAGTTGGGCTCACATATTTTCCCACCGATAGACAAGAGATTACCAGAAAA		20.5676	50.3982	4.30113	5.80752	22.9037	24.0178	23.4634	20.921	12.4012	19.6985	69.1618	81.154	39.8928	33.1215	36.6874	42.3717	4.31316	4.92056	4.19462	4.19889	4.12211	4.05744	6.1626	6.63338	5.96715	5.67169	5.056	5.35429
ASHGA5P051732	0.0199536	0.137185	2.8397	down	noncoding	NR_027954	TIPARP-AS1	RefSeq	2556	chr3	-	156390959	156393502		CTAGGAGCTAAGAGGTAATAATCATAGACATTATGATTCTAAGCCTTTGTTAAACGGTTC	TIPARP	15.0766	35.1818	3.60378	5.10952	25.2709	6.69681	14.3996	15.6675	5.48864	22.9362	63.8222	67.5704	22.6458	14.8741	21.2401	20.9384	4.45063	3.10477	3.47454	3.76346	2.56161	4.26769	6.05003	6.37539	5.20055	4.59366	4.19832	4.23917
ASHGA5P030897	0.00202445	0.0497616	2.83706	down	noncoding	ENST00000573260	LA16c-321D4.2	GENCODE	510	chr16	-	2989714	3004277		TCCAGCACAACTTTCTCTGTAAGCTCGATAGTGGCTTTCTCAAAGAAATCCTTTTCTCAA	FLYWCH1	50.1651	93.0419	5.27155	6.77595	24.2808	32.6456	112.716	85.1106	27.2077	19.0304	95.251	104.413	99.1464	100.098	84.529	74.8138	4.39331	5.35894	6.47786	6.23143	5.15643	4.01135	6.61151	6.97465	7.25284	7.22069	6.34222	6.25379
ASHGA5P028463	0.0353472	0.184312	2.83599	down	noncoding	ENST00000412722	LINC00427	GENCODE	430	chr13	-	30890496	30894040		TATTTTGGAGGACCTGAATTAGTCATGTGGGGTACTTGATTAAAAATCACTTGAACAGCC		10.7085	26.6194	3.40269	4.90654	10.0672	17.6733	5.18233	12.2514	12.1279	6.94857	29.419	30.0315	40.5804	19.8485	15.7006	24.1364	3.16007	4.48194	2.45409	3.39276	4.09314	2.83413	4.98133	5.30419	5.99008	4.98745	3.7085	4.46768
ASHGA5P016613	0.00424577	0.0673907	2.8356	down	noncoding	ENST00000432193	TP53TG1	GENCODE	510	chr7	-	86954665	86974802		ACTTCTCGCCGCAGGTTTAACCACCAAGGACTCTGAGAGCTGGCAGGTCTGAGTAACCCT	CROT	1069.9	2431.46	9.93182	11.4355	848.914	899.591	1544.55	1422.04	885.466	818.824	2833.93	2768.67	1838.32	1744.32	2764.11	2639.41	9.18793	10.2147	10.4344	10.4886	10.1764	9.08904	11.3351	11.4597	11.2878	11.1874	11.6528	11.69
ASHGA5P031659	0.0152725	0.118915	2.83104	down	noncoding	ENST00000451424	PINK1-AS	GENCODE	4443	chr1	-	20969149	20978686		ATGTGGACAGTGGAACCACGTTCCTACAAGTTCAAGAATCAGTAACTGATGGAAATTCCC	DDOST	13.5982	30.9488	3.67389	5.17522	19.2609	13.7219	5.18233	11.377	11.2355	20.8115	33.4562	39.2602	27.7647	31.1979	30.8645	23.1492	4.07854	4.10812	2.45409	3.2782	3.99418	4.1302	5.15945	5.65107	5.47408	5.58785	4.77993	4.39894
ASHGA5P057930	0.00266387	0.0562025	2.82981	down	noncoding	TCONS_00023866	XLOC_011176	LincRNAs identified by Cabili et al	1606	chr15	+	24545217	24571710		AGCCCAACTGTCCAGCTTACATCCAGATCCTTTGGCATTTGAGAGTTGCTTTGTGTATAC		30.2634	65.4958	4.71398	6.21468	28.1171	19.7873	49.8818	46.9846	10.761	26.0485	98.2023	77.1718	38.8786	45.2925	70.7722	62.6571	4.59875	4.64449	5.29319	5.36762	3.94363	4.43618	6.65509	6.56065	5.93016	6.09963	6.07272	5.96983
ASHGA5P042583	0.0228328	0.147379	2.82816	down	noncoding	NR_027060	FLJ34503	RefSeq	2006	chr6	+	114225550	114242806		GGGTAGGACAGTGTCATATACTTTGTAGGTAACTCAAAGATATTATAGGTAACTCATAGA		7.81411	19.0013	2.92811	4.42798	5	5	5.18233	16.0075	10.2756	5.41923	18.4115	31.2244	17.151	9.15677	19.2629	18.801	2.46409	2.49583	2.45409	3.79858	3.88522	2.47087	4.3475	5.35357	4.82065	3.93331	4.04507	4.06778
ASHGA5P041312	0.0167832	0.124657	2.82301	down	noncoding	ENST00000508766	CTB-118N6.2	GENCODE	482	chr5	+	115910177	115927094		TATCTTCCTTTGAACAATATTAATTAAGGCCTGTTGCAGACATATGCATTCTGAGCCTTC	SEMA6A	25.0254	51.2588	4.4068	5.90404	13.2096	10.9126	45.3408	28.807	36.1194	15.7628	67.1248	49.9985	52.7007	52.1498	38.8745	46.7044	3.54685	3.77887	5.15279	4.6487	5.54851	3.76509	6.12046	5.9717	6.36061	6.31062	5.15105	5.50976
ASHGA5P038405	0.0178402	0.128477	2.8229	down	noncoding	TCONS_00023409	XLOC_011256	LincRNAs identified by Cabili et al	1140	chr15	+	52977217	52982263		GTCCTAAATGATGGCAATGATGGTCCATTTTTCTGTGAAACTTGACTGTATACCTGTTAA	FAM214A	14.3423	31.9894	3.7465	5.24367	18.2181	16.6303	8.22548	6.5149	16.162	20.3032	29.8521	38.6925	28.497	31.7768	30.5012	32.6167	4.00019	4.3942	2.79189	2.72742	4.46609	4.09919	5.00224	5.63259	5.50741	5.61107	4.76251	4.94622
ASHGA5P038247	0.000367503	0.0249429	2.82259	down	noncoding	ENST00000453229	RP11-230B22.1	GENCODE	1228	chr1	+	63154152	63176365		GAAGGATCTTTGAAATCCTACCCTCTGTGTAAATCAGTATCTGTGAATTTTTCTCTTGTT	DOCK7	52.4154	111.226	5.51624	7.01326	65.2039	31.1107	75.7451	56.562	22.5742	63.2963	132.801	127.632	73.3398	83.223	128.182	122.181	5.73762	5.29129	5.89924	5.63096	4.90407	5.63423	7.06675	7.2414	6.82844	6.95802	6.97384	7.0111
ASHGA5P058394	0.00587514	0.0766049	2.82163	down	noncoding	uc002nrh.1	AK022793	UCSC_knowngene	572	chr19	-	23586007	23598873		GATTGTGCTTCATTGCTGGACCCAGCATTTAGGGATCGTCACTCCCGTGGATGATCAAAG		97.2253	178.472	6.20996	7.7065	122.524	31.3373	134.836	117.518	27.2797	149.857	206.266	215.75	143.334	140.506	186.173	178.8	6.57165	5.30104	6.74665	6.70303	5.15996	6.77746	7.68484	7.94398	7.76943	7.69278	7.54566	7.60228
ASHGA5P031601	0.0342907	0.181953	2.82151	down	noncoding	TCONS_00006680	XLOC_003281	LincRNAs identified by Cabili et al	959	chr3	-	149735042	149740537		AAGTTGACTCAGTTTTTCAGCATCTCAGGGAGCCTGAAGCAGTGATCCAGTTGCTTCAAA	PFN2	48.8546	81.6774	5.04989	6.54635	13.3988	11.3718	111.296	93.8798	31.1369	32.0444	79.7271	72.3309	57.5115	50.0838	128.062	102.349	3.56705	3.83877	6.45962	6.37645	5.33917	4.71826	6.36007	6.4673	6.482	6.25296	6.97208	6.74372
ASHGA5P030242	0.003555	0.0625839	2.81822	down	noncoding	uc002bmo.1	AX746605	UCSC_knowngene	3416	chr15	-	89045148	89048564		TGGGGGTTACAAAGTTTGAAATCTGTCTTAAGGAGGGATGTATTACTCAAAATAAATTGC		187.017	409.137	7.39678	8.89156	147.847	249.942	156.915	174.566	249.915	142.914	473.631	471.929	347.449	329.58	428.662	403.568	6.82097	8.29066	6.97219	7.30154	8.28768	6.70764	8.82752	8.99843	8.99911	8.86625	8.81746	8.84061
ASHGA5P029449	0.0191843	0.134025	2.8153	down	noncoding	uc021rps.1	TCRDV1	UCSC_knowngene	288	chr14	+	22564609	22564897		CTTAACCATTTCAGCCTTACAGCTAGAAGATTCAGCAAAGTACTTTTGTGCTCTTGGGGA		41.7111	98.6355	5.22321	6.7165	24.3069	53.1714	43.951	50.4339	57.7023	20.7009	153.031	171.8	65.4472	56.0715	65.5671	79.8962	4.3942	6.06234	5.10525	5.46817	6.1868	4.12248	7.26859	7.64147	6.67109	6.40757	5.94965	6.36061
ASHGA5P036053	0.00211997	0.0500811	2.81439	down	noncoding	ENST00000443579	RP1-159A19.4	GENCODE	283	chr1	+	27852315	27857072		ACTTAGTAAGTTCTGGTTTGAATGTACTCACTGAGTGGTCTTCATAAATTACCTCTCTGC		37.8559	90.2109	5.16053	6.65335	34.2394	42.3471	46.4841	42.2273	36.1376	25.7002	91.4757	83.6862	50.8966	48.7831	143.089	123.335	4.86233	5.73742	5.18868	5.20645	5.54938	4.41891	6.55463	6.67495	6.31079	6.21221	7.14073	7.02681
ASHGA5P038645	0.00152283	0.0442085	2.81437	down	noncoding	ENST00000440850	SDHAP1	pseudogene	2000	chr3	-	195690205	195717129	ENST00000354559, ENST00000427149, ENST00000427841, ENST00000429897, ENST00000445430, ENST00000455183, ENST00000515467, NM_004168, NR_003263, NR_003265	AAGAAGCCCTTTGAGGAGCACTGGAGGAAGCACACCCTGTCCTATGTGGACGTCAGCACT		7959.94	19254.1	12.864	14.3568	8014.27	6258.34	10221.8	9621.95	6133.11	7510.18	20407.1	19425.9	15351.8	15560	21494.7	23284.7	12.3246	13.1108	13.2495	13.2919	13.0302	12.1769	14.1657	14.1951	14.2977	14.2942	14.5291	14.6587
ASHGA5P038860	0.0487614	0.218511	2.81177	down	noncoding	ENST00000474768	ADAMTS9-AS2	GENCODE	2388	chr3	+	64670779	64961211		ACTGAATTTAAAAATGAAATACCTACCACCTACCACTTCAAGCTTTGCTAGGTGACGGCT	ADAMTS9	518.466	974.647	8.62106	10.1125	210.703	992.038	364.974	319.48	1018.34	205.262	1059.87	1017.54	673.291	682.292	1240.87	1174.02	7.2973	10.3643	8.24327	8.22429	10.3948	7.20236	9.95185	10.0414	9.88722	9.87082	10.4477	10.4763
ASHGA5P015549	0.00475717	0.0700899	2.80751	down	noncoding	uc003uiq.4	TP53TG1	UCSC_knowngene	470	chr7	-	86954663	86974831		GCCCACGAAGGTTTAACCACCAAGGACTCTGAGAGCTGGCAGGTCTGAGTAACCCTGGTA	CROT	1725.49	3925.67	10.6331	12.1224	1462.41	1481.15	2270.55	2336.47	1448.52	1353.86	4640.48	4322.56	2978.23	2916.91	4267.93	4427.9	9.92436	10.9649	11.015	11.2201	10.9049	9.76907	12.0327	12.0844	11.9786	11.9049	12.2926	12.441
ASHGA5P055414	0.000284841	0.0224732	2.80722	down	noncoding	TCONS_00016903	XLOC_007896	LincRNAs identified by Cabili et al	379	chr9	-	139506485	139510295	TCONS_00016513	ATCACAACTTTAAACCCCGTCCGTACTGAAGCCTGCGTCCGAATTTCTTCTGTTTTTGTG		235.209	513.328	7.72874	9.21788	187.104	184.435	347.673	295.499	184.599	211.945	618.554	520.02	428.8	446.212	561.549	504.834	7.13609	7.8532	8.1704	8.10159	7.86628	7.24486	9.19746	9.13571	9.27913	9.28467	9.22956	9.18075
ASHGA5P043628	0.0306313	0.171158	2.80663	down	noncoding	NR_040085	LOC100506776	RefSeq	3516	chr7	+	38381177	38418238		TGAATTACCTTTCATGTCCTCTAAACATACCAACAAGGAGGCTGGAGTTAGGACTTATGT		288.686	641.516	7.91271	9.40155	176.407	465.97	241.243	187.476	500.441	160.58	1042.03	990.615	529.254	505.175	397.857	384.161	7.06097	9.22159	7.61083	7.40802	9.3059	6.86893	9.92194	10.006	9.56596	9.44426	8.69808	8.77304
ASHGA5P022284	0.0107556	0.0998823	2.80332	down	noncoding	uc001wun.3	LOC283547	UCSC_knowngene	4494	chr14	-	39218542	39417475		TCTGAAGCTGATTATATGTCAAGTTCTGTGTGAAATGAGAGACCATGGGGATTCATTATT		44.8685	91.5323	5.22283	6.70997	14.0085	39.6474	71.1121	66.1845	55.2855	22.973	101.021	73.3385	63.8892	71.3411	157.606	81.9982	3.62997	5.64161	5.80709	5.86247	6.1258	4.27007	6.69944	6.48938	6.63502	6.75069	7.28166	6.40364
ASHGA5P039243	0.0216967	0.143939	2.79957	down	noncoding	ENST00000437597	AC046143.7	GENCODE	419	chr3	+	194218687	194231376		CTGTGCCAGGATCCCGTGACATGAAACAGAATAAGTGCTTCATAAACGGGAGTGACACTA	ATP13A3	26.777	53.5412	4.46837	5.95358	9.06171	29.0448	46.1121	38.9199	27.9733	9.55003	46.3065	43.3043	41.3515	37.6197	75.1948	77.4703	3.04903	5.19345	5.1766	5.0884	5.19676	3.106	5.60431	5.78228	6.01783	5.84107	6.16806	6.30793
ASHGA5P026565	0.00542979	0.0740708	2.79551	down	noncoding	ENST00000511677	RP11-119D9.1	GENCODE	3387	chr11	+	67653966	67658816		GAAATCTTTGATGGAATTAGCCATGCAGAACAGATATTAAATGCATCCTCATTCTTCTCA		413.464	887.56	8.52743	10.0105	250.974	409.88	535.549	608.792	405.096	270.493	872.519	823.143	783.087	754.207	1088.01	1004.39	7.5329	9.02395	8.83105	9.19951	9.00479	7.57236	9.68465	9.75445	10.1015	10.0095	10.2551	10.2579
ASHGA5P017737	0.0270333	0.161953	2.78563	down	noncoding	ENST00000445233	RP11-305F18.1	GENCODE	339	chrX	+	33760234	33960352		GAGAATGGGGGTCACATGGAATCTACACATGGAAGGACATAGGCATTGCATGCAGGTATC		50.8837	102.908	5.39755	6.87555	18.2789	69.2355	66.413	57.3276	74.3586	19.6883	60.0955	59.8014	118.952	113.836	132.237	132.527	4.00526	6.42924	5.70936	5.65037	6.53493	4.05613	5.96793	6.21221	7.50454	7.40562	7.02279	7.14023
ASHGA5P031724	0.00159077	0.0453239	2.78436	down	noncoding	TCONS_00006498	XLOC_003100	LincRNAs identified by Cabili et al	6440	chr3	-	42716783	42724788		GCCTACCAGGCATTCAAGTAGAACATGTGTATGTGGCTCATTCATTCATCAAGAACCTGT		21.5108	46.2946	4.26987	5.74722	14.6439	15.7862	42.3891	23.1173	11.5941	21.5344	57.8152	38.0293	31.6237	43.1814	64.9242	42.194	3.68911	4.31344	5.05638	4.33966	4.03791	4.18275	5.91535	5.61327	5.64311	6.03254	5.9309	5.34814
ASHGA5P022065	0.00631644	0.0785562	2.78431	down	noncoding	ENST00000548361	RP11-44N21.1	GENCODE	346	chr14	+	105561661	105562104		GGGGGCCCAGCTGTTGTCCACACCAAGGGTGGCCTACAGAGGGAAGTGAGGACCTTGGGA		46.6473	98.545	5.34046	6.81778	21.8763	58.288	61.8319	66.1752	51.0387	20.6737	98.9293	100.643	67.261	65.0664	163.506	95.8646	4.25067	6.18594	5.60629	5.86207	6.01745	4.12033	6.66726	6.92702	6.70924	6.61792	7.33724	6.648
ASHGA5P029216	0.00151104	0.0441586	2.78141	down	noncoding	ENST00000556578	RP4-647C14.3	GENCODE	777	chr14	-	73738889	73740789		AGCCCACTGAATAGCTCTTCCTAGACTCCCAAATATTTATTGACTGGATAATTAAACATC	PAPLN	544.867	985.915	8.66005	10.1359	1056.06	218.334	418.753	359.328	228.886	987.841	1275.95	1162.91	742.763	725.342	1024.15	984.375	9.49231	8.0946	8.44981	8.40156	8.17341	9.34865	10.2131	10.2367	10.028	9.95062	10.1656	10.2213
ASHGA5P048831	0.0117244	0.10349	2.77913	down	noncoding	ENST00000558086	CTD-2240J17.1	GENCODE	658	chr15	+	81702857	81703608		ACAAATTTGGGTAAGTGCTCAAAGATGTGTTACTACAGAATGTACTTGTGAAGTTCTTGT		25.195	61.5381	4.59348	6.06811	22.0935	20.4504	29.5497	24.8374	25.0633	29.1756	88.2773	93.4087	53.3021	60.011	40.5555	33.6738	4.26351	4.69094	4.53198	4.44049	5.04169	4.59228	6.50503	6.82183	6.37492	6.50086	5.21381	4.99224
ASHGA5P047166	0.018002	0.129376	2.77564	down	noncoding	ENST00000456581	RP11-500G10.1	GENCODE	2843	chr10	-	131864637	131909081		GGGCAAAAGGTCTAAAGAGCAATTTCTAAAGGTTCCTTTGTGTCTAAGATTCTGGGTCTT		63.0936	143.826	5.83506	7.30788	51.7289	87.1947	66.0222	50.4927	87.0349	36.0883	92.1908	85.5642	105.017	103.805	243.238	233.143	5.42216	6.76459	5.70162	5.46894	6.77674	4.87629	6.56656	6.70492	7.33869	7.27432	7.95565	8.00712
ASHGA5P056247	0.000246488	0.0215122	2.77365	down	noncoding	TCONS_00001406	XLOC_000721	LincRNAs identified by Cabili et al	282	chr1	-	16123396	16126839		ATGTTTGCAGGTGCCTGCCTGTGTTTACAAAATCCATCCCAGGAAACCACATGACATTTG		79.3667	166.904	6.10869	7.58048	101.279	45.4914	110.276	93.296	37.38	88.4775	225.617	216.895	123.873	128.384	162.581	144.075	6.32367	5.84009	6.44768	6.36736	5.59541	6.07794	7.80856	7.94953	7.56179	7.56665	7.32914	7.26723
ASHGA5P057280	0.0102181	0.0986499	2.77343	down	noncoding	TCONS_00015224	XLOC_006719	LincRNAs identified by Cabili et al	407	chr8	+	12053531	12056929		CAGGAGCAAATGCTAGATCAGACCAACAGGTATTCTACCATATAAGAAATATGATGTTCT		14.9532	35.7131	3.82023	5.2919	16.8765	11.7691	11.22	14.0358	12.7215	23.0964	60.111	50.0992	23.0818	29.2965	27.7193	23.971	3.89257	3.8865	3.10939	3.59846	4.15618	4.27828	5.9683	5.97487	5.22558	5.50625	4.62016	4.45623
ASHGA5P018724	0.000960684	0.0360522	2.77055	down	noncoding	ENST00000456876	HOXD-AS1	GENCODE	636	chr2	-	177041199	177042853		TGCTTCCCAGTTTCTGAAAGAAGGACCAAAGTAATGCCAAGAACTCCCAGATGAAGAGGA		86.8361	171.815	6.18258	7.65275	88.6463	37.2603	132.006	124.753	38.9449	99.4063	200.738	202.347	136.783	141.838	171.819	177.366	6.14512	5.55086	6.71481	6.79776	5.64865	6.23829	7.64733	7.85178	7.70077	7.70361	7.42286	7.59017
ASHGA5P041221	3.3673e-05	0.0127094	2.76572	down	noncoding	ENST00000506584	TMEM161B-AS1	GENCODE	717	chr5	+	87564863	87583473		GAGGTGACTGCAGTTAACTAAAACCATGGAAAGCAAACCCATAGATAAAGGGATACTATG	TMEM161B	241.819	505.742	7.74187	9.20953	238.45	158.65	351.64	306.562	150.942	244.669	513.438	479.767	463.938	477.304	555.864	544.14	7.46199	7.63381	8.18743	8.16176	7.56685	7.43939	8.94117	9.02993	9.39246	9.37387	9.21415	9.3056
ASHGA5P031893	0.00535835	0.073606	2.76492	down	noncoding	ENST00000561529	RP11-432I5.1	GENCODE	873	chr16	+	71599691	71612090		GGGAAACTGAAATCTTTATCTAATCTCATCCTTTGTATATTCGTCTTGGATTTGCTGAAG	TAT	48.3565	97.4703	5.34344	6.81068	33.7785	25.5934	80.3674	89.9474	26.0404	34.4123	95.679	80.4392	68.839	65.8123	149.433	124.619	4.84365	5.0102	5.98447	6.31453	5.0938	4.814	6.61723	6.62044	6.74357	6.634	7.20566	7.04317
ASHGA5P053429	0.0171828	0.125923	2.75727	down	noncoding	ENST00000527672	AC022182.1	GENCODE	926	chr8	+	61831539	61879116		GGGTGAAGTCATTCTGGAGAACAAGGTAAATTATAGCCAAATTATATATTTGCATATGCC		31.3655	71.0901	4.83496	6.2982	15.086	33.6483	41.7509	22.4945	36.7391	38.4739	111.02	104.136	56.8582	48.2092	57.2889	49.028	3.73502	5.4017	5.03458	4.30019	5.5701	4.96816	6.82626	6.97122	6.46476	6.1954	5.74053	5.59101
ASHGA5P047398	0.00544537	0.074146	2.75237	down	noncoding	AI921931		LincRNAs identified by Khalil et al	516	chr1	+	16492721	16493237		GTCTGTTGCACCATAGGCATCAATGGCCTGCTCAAAAATAAATACACGACTGGAAAACTC		236.093	455.903	7.5504	9.01108	268.513	97.3249	363.985	354.33	81.5275	250.877	604.057	618.688	347.421	327.662	429.728	407.86	7.62203	6.9158	8.23965	8.3814	6.66998	7.47356	9.16972	9.36301	8.99888	8.85662	8.8203	8.85794
ASHGA5P017169	0.00908388	0.092978	2.74996	down	noncoding	NR_033998	LOC729970	RefSeq	954	chr1	+	95393583	95428826		ATGAAACGATAGCAAAGGGAAAAACAGCTAAGTGTTTCCTGGCTGAATTTTATTTTGCTT	CNN3	151.326	311.437	7.0498	8.50921	75.784	195.236	176.484	164.164	213.801	82.4845	280.985	330.655	265.019	269.475	363.736	358.751	5.94216	7.93952	7.14627	7.20681	8.07841	5.98564	8.10514	8.51575	8.61578	8.59104	8.55673	8.67083
ASHGA5P039538	0.00643214	0.0796109	2.74972	down	noncoding	ENST00000513071	RP11-286E11.1	GENCODE	638	chr4	-	108807872	108899955		GAACCACCATGCTCGAGATAAGAAATTAGTCTGTGAAGAGACCTTCAAGTTCTGTAAATG	CYP2U1	64.3494	122.532	5.6807	7.13999	87.8807	21.6324	77.1194	87.1359	22.2046	90.1236	152.02	171.957	88.465	92.8715	113.5	116.378	6.13347	4.77195	5.92431	6.267	4.88474	6.10277	7.25947	7.64185	7.08665	7.11196	6.80058	6.93943
ASHGA5P039947	0.0463995	0.212403	2.74836	down	noncoding	TCONS_00022883	XLOC_011137	LincRNAs identified by Cabili et al	3446	chr14	-	101985785	101989640		GGTAGGACATGCCTATGCTGAAACCTATTGACATTTTAATATTCTGCTAACAAATGATAC		19.3964	39.4753	3.88445	5.34303	5	10.9646	39.3842	37.8829	17.7276	5.41923	17.5315	24.3714	22.2245	22.4565	72.8029	77.4649	2.46409	3.78734	4.95127	5.04747	4.58568	2.47087	4.28111	5.03151	5.17427	5.1463	6.1175	6.30747
ASHGA5P056764	0.000801773	0.0335977	2.74739	down	noncoding	TCONS_00008501	XLOC_003973	LincRNAs identified by Cabili et al	593	chr4	-	69610450	69616639	TCONS_00009040	CTAATATAAGTCTTCAAAATCAGGTGGACCACCAAATGGCAATTGAGAGCTGCAGAACCT		27.5291	56.2609	4.58446	6.04252	43.5276	17.2831	28.2725	26.0437	10.2418	39.8057	68.9211	56.498	43.3453	42.7406	69.3323	56.728	5.18762	4.4502	4.47047	4.50806	3.87991	5.01047	6.15799	6.13875	6.08035	6.01829	6.03911	5.82063
ASHGA5P038789	0.0045089	0.0685758	2.74218	down	noncoding	ENST00000441909	RP11-24F11.5	GENCODE	710	chr3	+	46451004	46454488		CACAGCAATGAACTCAAAGAACAATCTTATCAGGATTTTCCAAATGAAAACATGGAGCAT	CCRL2	80.5365	171.254	6.16776	7.62308	114.361	64.5994	70.5621	56.2635	67.9892	109.444	211.532	210.167	171.973	171.988	132.378	129.485	6.48471	6.32899	5.79503	5.62413	6.41487	6.35881	7.72089	7.90624	8.01607	7.96675	7.02476	7.10376
ASHGA5P020068	0.00144151	0.0435899	2.74207	down	noncoding	ENST00000507725	RP11-298J23.6	GENCODE	281	chr6	-	41763706	41764356		TTTTCCTGAATGGGAGCACCAGAAGAACCCTCCGGATGTGAGCAGTCCTGGACAGAGCAC	USP49	34.1552	74.5854	4.96466	6.41992	33.115	30.0935	50.598	39.5963	15.9387	35.5897	40.5635	84.5315	63.8787	64.4346	114.971	79.1332	4.81548	5.24266	5.31186	5.11305	4.44682	4.85809	5.42458	6.69007	6.63414	6.60391	6.82134	6.34549
ASHGA5P036228	0.0234259	0.148989	2.74099	down	noncoding	ENST00000432133	AC007556.3	GENCODE	307	chr2	+	169957252	169957720		GCAACCGTAACTTGAGTATAATGCCACCCAATTAATGTTGATGCCTGAATTATGAACCAG		36.0328	88.9113	5.04419	6.49889	19.6086	34.3577	55.8778	42.4964	36.8947	26.9615	176.537	136.241	58.5307	61.8419	54.5662	45.7504	4.1021	5.43135	5.45583	5.21704	5.57503	4.48382	7.47438	7.32459	6.50631	6.5434	5.66789	5.47679
ASHGA5P045870	0.0143143	0.114485	2.73959	down	noncoding	NR_024475	LOC100216001	RefSeq	1394	chr10	-	4692376	4720262		TTTCCAAAATAAATAAAGAGCAGGCTAGAGGGAAACCTCCAGTCCTTAGAAACCACGGCA		31.3011	71.27	4.85277	6.30673	16.6406	41.2719	40.6705	29.4566	35.3074	24.4597	110.041	99.2685	57.5454	64.4153	49.6325	46.7176	3.87001	5.69977	4.99704	4.68372	5.5149	4.35117	6.81496	6.90855	6.48295	6.60326	5.52011	5.51055
ASHGA5P041640	0.00328914	0.0605418	2.73358	down	noncoding	uc003mvq.1	AX746991	UCSC_knowngene	2552	chr6	-	3286350	3288902		CCGAGTTCATCAGCTTCTCTTTGGACCAAAGAATTTCTCAGTAAAGGTTAAAAATAATCT	SLC22A23	397.721	861.254	8.50119	9.95198	443.993	409.961	336.32	319.584	429.997	446.469	865.196	827.341	975.554	982.015	796.033	721.384	8.30051	9.02488	8.11788	8.22479	9.08707	8.252	9.67421	9.75955	10.4013	10.3711	9.77464	9.73107
ASHGA5P035922	0.0173105	0.126563	2.73015	down	noncoding	uc010fdz.3	OR7E91P	UCSC_knowngene	1287	chr2	+	71251204	71257060	NR_002185, NR_027688	TCCATCCTTTTTCTTGTGTGGGTAAGAAAGGGCAAGCACATTAAATCCCTACATCTGCAA		438.962	1036.71	8.64187	10.0908	342.147	375.632	565.244	552.777	454.886	343.085	892.413	805.698	527.329	530.461	1749.25	1715.12	7.9503	8.89361	8.90999	9.04273	9.1669	7.88767	9.71143	9.72884	9.56082	9.51332	10.9774	11.0533
ASHGA5P037383	0.00139311	0.0427873	2.72994	down	noncoding	ENST00000481582	ABCC13	GENCODE	4080	chr21	+	15646200	15672006		CCCTACTTACGTTCTGGTTGTCATGTTTCCCTGTATTTGATAAAACACATAATTTTGAGA		112.434	221.786	6.57059	8.01946	79.7093	62.2229	196.164	176.464	64.0955	95.9494	216.375	199.246	171.825	192.682	283.423	267.167	6.00628	6.27742	7.30013	7.31959	6.3305	6.18963	7.74983	7.83147	8.01492	8.12531	8.1794	8.21582
ASHGA5P038195	0.0138108	0.111947	2.72363	down	noncoding	ENST00000419531	RP4-794H19.2	GENCODE	2273	chr1	+	59250831	59366668		CCAATTCTGATCACTGCTCTTATGGTTTGTAATACATTATTTTGGGTTTGGATGATCCTG		71.9316	162.465	6.01556	7.46109	45.2145	100.161	72.3591	59.8882	103.475	50.4917	260.851	253.547	119.256	116.968	117.389	106.78	5.24023	6.95682	5.83348	5.71318	7.02348	5.32614	8.00187	8.16223	7.50866	7.43979	6.84909	6.80487
ASHGA5P048938	0.0404761	0.19726	2.72071	down	noncoding	TCONS_00025843	XLOC_012114	LincRNAs identified by Cabili et al	614	chr17	+	13523045	13530958		GCTATGGCCTCCGAAGAAAAATTGATACACAAATAAACTGGTCTTTTGCCTAGACTGTGT		37.6366	95.1629	5.12164	6.56562	52.025	49.0132	33.5359	33.9453	34.062	23.2379	181.255	44.0731	93.151	33.1717	61.3007	158.026	5.43096	5.94255	4.7135	4.89363	5.46341	4.2858	7.5075	5.80398	7.16115	5.67344	5.84282	7.40484
ASHGA5P036629	0.0253831	0.156135	2.71687	down	noncoding	NR_015406	LOC149837	RefSeq	3591	chr20	-	5479217	5485242		GGGTCCAAGTTTATGTTCGAAGAATATAAGCATGATTTGGAGACTCCTGATGTTCATATG		25.1926	43.3954	4.06773	5.50968	7.7595	15.5665	65.2091	48.7992	8.40187	5.41923	66.5146	68.7945	40.1368	33.1019	34.2189	17.6055	2.9106	4.29075	5.68293	5.42263	3.62862	2.47087	6.10567	6.4026	5.97546	5.6709	4.94254	3.96091
ASHGA5P022055	0.00840057	0.0899238	2.69895	down	noncoding	ENST00000548104	RP11-44N21.1	GENCODE	372	chr14	+	105559945	105562036		GCGTCCCGGGCTGTTGTCCACACCAAGGGTGGCCTACAGAGGGAAGTGAGGACCTTGGGA		37.6507	77.3202	5.05273	6.48513	19.521	45.022	58.0721	52.4025	32.7708	18.1158	80.3111	92.1926	50.0983	51.357	94.6835	95.2787	4.09703	5.8258	5.51433	5.52161	5.40857	3.94907	6.37009	6.80487	6.28756	6.29012	6.51952	6.63864
ASHGA5P023011	0.0058781	0.0766049	2.6856	down	noncoding	ENST00000567688	CTB-134H23.3	pseudogene	351	chr16	-	29065052	29118766	ENST00000438167	TCTGGCGAGGCCTCCAGGATATTATGTGTGCACCGGCGTGGGATCCTGGAACTGGCAGGA		361.952	704.126	8.24855	9.67379	276.498	229.286	611.123	605.972	203.412	245.418	698.63	692.245	584.896	592.485	828.504	827.996	7.66292	8.16169	9.0242	9.19207	8.00667	7.44373	9.36678	9.51583	9.7001	9.66867	9.83513	9.95623
ASHGA5P056102	0.00762887	0.0860009	2.6845	down	noncoding	TCONS_00027246	XLOC_013275	LincRNAs identified by Cabili et al	617	chr19	-	23491544	23493504	TCONS_00027245	CAGGAAAAGAGAGTCACCTTGGTGAGAATGTCAGAGATATTCCATTTTTGGGTATTCACA		49.7057	102.094	5.46808	6.89273	27.0872	66.3841	51.8852	63.2957	63.5859	25.9961	88.9223	104.009	76.5825	70.6745	139.698	132.68	4.54696	6.36723	5.34681	5.79702	6.31741	4.43303	6.51565	6.96948	6.88627	6.73707	7.10581	7.14212
ASHGA5P015252	0.0105496	0.0993884	2.68378	down	noncoding	ENST00000418428	AC005281.1	GENCODE	1094	chr7	+	12536054	12581536		GCTCTAGTCTCAGTTTTTTCTAATACACTTTAAGAAGCTTCTCTGAGACACTCAAGTATA		5.34595	14.2225	2.52167	3.94594	5.77474	5	5.18233	5.21075	5.48864	5.41923	13.2976	7.47353	8.91439	26.6987	21.4137	7.53738	2.68558	2.49583	2.45409	2.46204	2.56161	2.47087	3.89917	3.51527	3.93276	5.38198	4.21151	2.73493
ASHGA5P033364	0.00493808	0.0707956	2.68357	down	noncoding	ENST00000577295	RP11-309N17.4	GENCODE	815	chr17	+	72966798	72971823		AAATATTACTGGATTTAATTGAGTCCACCCTCACCTAGCCTCAGGGGCTCTTCTACCACT	C17orf28	133.593	304.883	6.9007	8.32485	175.501	155.271	133.06	76.6383	126.42	134.67	586.871	187.734	272.295	115.207	335.181	332.013	7.05425	7.60069	6.72842	6.0816	7.31513	6.62411	9.13648	7.75413	8.65206	7.42044	8.43198	8.55403
ASHGA5P031950	0.0103916	0.0992236	2.68131	down	noncoding	NR_045112	LOC100129617	RefSeq	1926	chr16	+	81698958	81700879		CACGGATGAGCAAACTGAAGCTTTGAGAGTCTCAAAGAATGTTCTTTACTAGACTGAAAT	CMIP	348.701	741.33	8.31189	9.73483	258.971	428.391	376.171	361.033	420.761	246.877	550.834	518.056	842.847	862.019	850.611	823.611	7.57273	9.09035	8.2884	8.41009	9.05868	7.45108	9.04651	9.13143	10.2092	10.1985	9.877	9.94637
ASHGA5P020073	0.000380357	0.0250358	2.67258	down	noncoding	NR_038305	LOC100505702	RefSeq	4206	chr4	+	79567147	79605655		TATGTTTACCCTACCACAAAGATACAGTGCTGGCAGAGGAAACAGCAGCAATGATGCTCT		15.2227	33.3299	3.83331	5.25154	13.7324	18.8086	25.0574	11.9102	8.75775	13.0699	48.2444	40.8395	22.3009	20.0094	37.6901	30.8953	3.59902	4.57237	4.29715	3.3497	3.67891	3.50269	5.66345	5.7044	5.17838	4.99895	5.09988	4.86417
ASHGA5P033793	0.00330892	0.0606311	2.67184	down	noncoding	NR_040033	LOC729950	RefSeq	2321	chr18	+	22208145	22242162		AGAGCTTTATGTGTGCAGTTTGATGATGCTGACAGATATCCCGGAGATAAACATTTTTTA		187.335	365.679	7.22975	8.64758	100.68	111.827	358.077	337.875	120.866	94.6833	448.038	403.393	436.715	468.595	220.908	216.427	6.31466	7.12371	8.21513	8.30792	7.24648	6.17059	8.7485	8.78167	9.30704	9.35297	7.79726	7.89806
ASHGA5P031375	0.0234913	0.149246	2.67119	down	noncoding	NR_033925	FOXF1-AS1	RefSeq	3099	chr16	-	86508130	86542466		TAAAAATGCTAGAAGCTTTAGTCATAGAATTACCATATGATACAGCCTACTGCAGAGTCC		230.9	562.618	7.72705	9.14453	204.864	257.124	235.245	229.806	272.375	185.986	819.163	791.792	671.02	620.096	242.06	231.581	7.2585	8.33212	7.57199	7.71306	8.41913	7.0675	9.59555	9.70398	9.88205	9.73845	7.94788	7.99928
ASHGA5P042589	7.36296e-05	0.0159021	2.66956	down	noncoding	ENST00000517965	RP3-399L15.3	GENCODE	850	chr6	+	114770123	114777798		GACAAATATGGAATGCAAAGAGCAGCTTTTCTTTTTCTGATCATGGCCTTAATGTAATAC		11.4875	25.9597	3.46073	4.87733	13.0538	6.30794	15.8219	12.2056	12.0463	9.48945	35.1859	18.6765	15.1252	15.8399	41.8014	29.129	3.531	3.04573	3.61845	3.38547	4.08429	3.09943	5.23256	4.67795	4.63937	4.6818	5.25777	4.77453
ASHGA5P028835	0.00503241	0.0712514	2.66317	down	noncoding	ENST00000456688	RP11-327P2.5	GENCODE	569	chr13	+	52378432	52387356		ATCTACTCACCTGAGGATTATGAGGATTATGAGTTTTATGGAGCAAAATTTGCCTAGAAC	DHRS12	10.3954	22.0812	3.25289	4.66604	16.8594	5	6.58513	10.1706	8.41651	15.3407	27.6959	26.2959	14.8702	11.3806	26.7031	25.5412	3.89193	2.49583	2.6389	3.13693	3.63033	3.72341	4.89787	5.12973	4.61506	4.22842	4.56349	4.56165
ASHGA5P057884	0.0288735	0.166811	2.6598	down	noncoding	TCONS_00023303	XLOC_011172	LincRNAs identified by Cabili et al	268	chr15	+	24415174	24423086	ENST00000565241, NR_026646, TCONS_00023857, TCONS_00023869	ACAGAAATATCTCAGCAGACCGTGATCATGGGCTACATTCTCCATACCAGCTTCATAGCT		9.67773	22.3475	3.26709	4.6784	10.8259	7.21326	5.18233	14.9155	10.8833	9.04615	26.8765	18.3982	25.6348	22.1116	12.6575	28.4062	3.25585	3.19264	2.45409	3.68819	3.95704	3.05471	4.8551	4.65903	5.36422	5.12387	3.33709	4.73112
ASHGA5P043726	0.00725622	0.0841273	2.65931	down	noncoding	TCONS_00018148	XLOC_008427	LincRNAs identified by Cabili et al	243	chr10	+	29386255	29386746		TGCTCTCCATGGCCTCTGAACATATAACATAGTCCTAGCTCACCCAAATGAAACAAACAG		380.26	761.62	8.3307	9.74174	287.908	238.847	712.07	514.317	213.567	314.851	1112.57	887.797	502.66	576.096	770.393	720.201	7.71375	8.21513	9.27542	8.93303	8.07624	7.7706	10.016	9.85319	9.49381	9.63025	9.72884	9.72843
ASHGA5P029703	0.024849	0.154351	2.65924	down	noncoding	ENST00000556328	RP11-507K2.3	GENCODE	718	chr14	+	89017940	89018837		TCTCTGGGAACAAGACAGCGTAATGAGCATCGTGAGAAATCTAAGACGAATCCCTAAACC	PTPN21	13.6635	27.4153	3.60867	5.01968	5	25.1289	16.3496	14.5625	15.5208	5.41923	34.9007	23.408	28.7407	19.2195	29.8864	28.3365	2.46409	4.98504	3.665	3.65401	4.413	2.47087	5.22164	4.97744	5.51925	4.94183	4.73039	4.72754
ASHGA5P043090	0.00943777	0.0953215	2.65764	down	noncoding	ENST00000340779	RP11-797H7.5	GENCODE	1062	chr7	-	64348904	64350478		CAGGTGCTAAGTGCTACTGTGAAAATAAAAATCATCATAATAAAGAACGAATGGGTTTCG		30.418	54.7725	4.59307	6.00322	22.1021	16.8292	65.9865	51.1992	10.8226	15.5682	50.0355	60.7076	43.6877	38.6765	66.6026	68.9252	4.26445	4.4087	5.7011	5.48708	3.95035	3.74675	5.71287	6.23228	6.09245	5.8793	5.97721	6.1252
ASHGA5P030225	0.0261309	0.159096	2.65368	down	noncoding	ENST00000558365	RP11-561C5.5	GENCODE	452	chr15	-	85858153	85873560	ENST00000558015	TGGAGCTACCACATGGTCAGGAGGAAGAGACTCACAAAGAAAGATGAAGGTTGCAGAGAG		108.339	236.151	6.58847	7.99646	110.793	137.243	77.2409	66.2356	160.348	98.1713	374.932	344.171	197.969	209.358	141.112	149.364	6.44366	7.41928	5.92538	5.86344	7.65792	6.22116	8.5038	8.5722	8.21653	8.24221	7.11963	7.32441
ASHGA5P039221	0.00361692	0.0631798	2.64978	down	noncoding	uc021xin.1	BX648496	UCSC_knowngene	1973	chr3	+	187009059	187015721		CTTCTCAGAGCCCTAAGAATTGATGAGAAAGCCCCTCACTACCACATGCAGGACACGCAG	MASP1	171.334	352.865	7.19925	8.60512	156.52	101.579	279.029	245.58	91.8011	153.498	604.09	421.669	222.392	254.151	338.609	276.278	6.90254	6.97615	7.82963	7.82281	6.85462	6.80973	9.17005	8.84359	8.37936	8.51575	8.45146	8.27051
ASHGA5P058007	0.00347924	0.0619028	2.6486	down	noncoding	TCONS_00025310	XLOC_012114	LincRNAs identified by Cabili et al	421	chr17	+	13523045	13530946		TAGAAAAGAGACAGAGACCGACATGCTATGGCCTCCGAAGAAAAATTGATACACAAATAA		26.488	54.9475	4.59853	6.00376	12.7962	23.9583	42.533	27.2684	25.6742	26.6977	71.3312	51.9135	41.6777	41.9852	68.732	54.0456	3.49875	4.91732	5.06039	4.56982	5.07432	4.4706	6.20441	6.02276	6.02789	5.99414	6.02719	5.7462
ASHGA5P053081	0.0416616	0.199702	2.64659	down	noncoding	ENST00000459691	EPS15P1	GENCODE	2071	chr7	+	46820970	46823041		GAGAGAAGAGACCTGACAGATTATCTATACTCTTCATATGTTAAAAGACCATTTCCTGTA		10.5229	27.5753	3.11735	4.52148	5	5	27.2967	14.6921	5.72955	5.41923	7.51837	5	25.5749	14.4877	53.3789	59.4921	2.46409	2.49583	4.41689	3.66934	3.18705	2.47087	3.14679	2.54499	5.36112	4.55422	5.63141	5.89036
ASHGA5P015208	0.0138135	0.111947	2.64396	down	noncoding	ENST00000417930	AC092580.4	GENCODE	243	chr2	+	7865931	7870836		TTGTTCTCAGAGGTCTGGACCAAAGAGAAACAAGAAAAGCTGGAGTCACACTACCAAAGG		295.628	654.215	7.89565	9.29835	507.899	147.162	263.605	238.382	147.882	468.84	1239.16	1118.46	491.563	497.941	293.129	285.048	8.48348	7.51944	7.74637	7.7756	7.53705	8.31197	10.1718	10.1796	9.46551	9.42513	8.2324	8.31557
ASHGA5P043559	0.000650915	0.0312405	2.64205	down	noncoding	ENST00000430548	AC004540.5	GENCODE	576	chr7	+	26438220	26519642		CTTGACAGGGGTGGCTACTGACCACACACCTCCTTGAAAGGTGTCGTGGCTCATTACCAG		24.2157	48.5064	4.41419	5.81585	24.6522	13.331	43.903	29.0593	10.6483	23.7005	64.8045	48.582	38.6113	33.5157	59.5652	45.9596	4.41562	4.06397	5.10411	4.66259	3.92815	4.31073	6.06973	5.93333	5.92123	5.68695	5.79824	5.48563
ASHGA5P027186	0.0274242	0.162626	2.64154	down	noncoding	ENST00000561632	RP11-438D14.2	GENCODE	1022	chr12	-	33557809	33558831		CTGGTTCTACTTAGAAAAAAGTAGGAGTTCCTTGTGGAAACTTTAGTTTCTCATTGCTAA	SYT10	13.5414	22.5474	3.29221	4.69359	5	6.25357	28.5307	30.5564	5.48864	5.41923	20.8058	16.1056	11.536	20.8632	35.0601	30.9139	2.46409	3.03723	4.48271	4.73675	2.56161	2.47087	4.506	4.48597	4.27637	5.04829	4.9792	4.8657
ASHGA5P015698	0.023432	0.148989	2.64065	down	noncoding	ENST00000429664	AC007092.1	GENCODE	539	chr2	+	58655472	59152836	ENST00000422723, ENST00000455219	CCCTGGCCGGACGTTTGAAACTATTGCTTTGCTGAAAACATCTGACTGCCAGGCTAGGAT		18.0063	31.7492	3.80871	5.2096	7.76344	7.35178	39.509	35.1661	10.15	8.09772	31.1809	33.0698	20.5115	21.5434	39.0822	45.1072	2.91099	3.21585	4.95599	4.94299	3.8678	2.95864	5.06624	5.42426	5.06331	5.0906	5.15974	5.45347
ASHGA5P029587	0.00669052	0.0807855	2.63872	down	noncoding	ENST00000554773	CTD-2568P8.1	GENCODE	338	chr14	+	60789953	60790625		GGATCTAATGTCAGCAGGGCATGATTCGATTCACATTAAAGATGGATATTAAGTCTTTTT		20.5803	44.1559	4.21777	5.61761	21.584	15.0751	26.2007	33.7478	8.12605	18.7481	37.0182	55.2798	21.8119	25.3303	71.126	54.3693	4.23332	4.24313	4.36036	4.88364	3.59059	3.99558	5.30142	6.10787	5.14735	5.31171	6.08128	5.75603
ASHGA5P030138	4.61659e-05	0.0138372	2.63871	down	noncoding	ENST00000565181	RP11-1007O24.3	GENCODE	2325	chr15	-	72765184	72767509		CCCCTGATTTGTTGATAAATCTTACTGTTCAACCTATAGGTTCCCTTTGGAAATTGATTT	ARIH1	175.368	346.623	7.25106	8.65089	216.261	116.227	180.545	163.312	105.133	270.73	440.455	376.602	310.466	305.874	326.84	319.502	7.33308	7.17672	7.17633	7.20098	7.04532	7.5739	8.72126	8.69472	8.83877	8.76306	8.39359	8.49392
ASHGA5P042028	0.00193868	0.0490303	2.63763	down	noncoding	ENST00000434560	RP1-86D1.2	GENCODE	1828	chr6	-	128752085	128753913		GAACCCTGGAAAACATTCCCAACACAATACAAAGTCCACACATTTGCACAATAATTAAGA	PTPRK	568.474	1116.88	8.90699	10.3062	690.305	270.696	711.236	642.519	289.651	806.439	964.265	958.687	897.252	813.78	1554.41	1512.86	8.89787	8.40703	9.27351	9.28188	8.51302	9.0686	9.81293	9.94939	10.2906	10.1148	10.7964	10.8732
ASHGA5P043991	0.0153225	0.119003	2.63464	down	noncoding	ENST00000498693	RP4-545C24.1	GENCODE	856	chr7	+	143891950	143940845		GTCTCCTAAGACACAAACCACCACTGTAGATCGTGTATTAGAATTATTCTCTAATCTTTA	OR2A42	48.158	101.755	5.4227	6.8203	23.4998	64.4546	52.226	52.8109	67.2234	28.7335	161.776	139.947	61.43	63.8042	100.06	83.5116	4.34893	6.32592	5.35882	5.53327	6.39972	4.56951	7.35088	7.36759	6.57557	6.58763	6.60628	6.43386
ASHGA5P039758	0.00822309	0.0889701	2.63241	down	noncoding	uc001eby.1	AX747733	UCSC_knowngene	2559	chr1	+	112938880	112941439		TGGCACAATTTGTTAGTATAAACGGCCTACTTGTTGTCTTCATTTAACTTGATTTTCCCC	CTTNBP2NL	802.172	1652.25	9.50454	10.9009	513.738	814.293	1064.76	1066.26	823.127	530.858	1817.27	1762.58	1361.97	1362.14	1855.53	1754.04	8.49822	10.0558	9.88809	10.0575	10.0505	8.47718	10.7217	10.8256	10.8773	10.8232	11.0675	11.0902
ASHGA5P038167	0.00253076	0.0549434	2.62628	down	noncoding	uc003che.3	BC040563	UCSC_knowngene	3273	chr3	-	37847333	37903250	ENST00000439246	CCAGCCATAAAGGACACAGCTCCTCTCATTTTAAGAGCCCATATAAAGGCAGAAGGAAGT	ITGA9	68.4928	148.189	5.99239	7.38541	51.2524	68.5446	88.543	78.9829	67.3405	56.2934	171.664	126.133	90.9906	86.2012	221.408	192.734	5.41169	6.41374	6.12156	6.1293	6.40197	5.47607	7.43162	7.22769	7.12453	7.00904	7.80199	7.71757
ASHGA5P033040	0.00060255	0.0305266	2.6224	down	noncoding	ENST00000444464	AC084809.3	GENCODE	512	chr17	+	31232679	31233602		GTGTTTTTGGCCTCCAGCTTACTTCGTGAACATAATAAAGGAAAGGCATTTTCTCTTGTG		261.064	488.454	7.74891	9.13979	372.956	123.048	318.472	265.545	117.804	368.562	563.424	560.643	372.848	387.845	536.388	509.574	8.06294	7.25999	8.03206	7.93776	7.21143	7.98927	9.07498	9.23176	9.08874	9.09269	9.15522	9.19537
ASHGA5P015083	0.00485464	0.0702385	2.61729	down	noncoding	uc001gdd.2	LOC400794	UCSC_knowngene	1665	chr1	-	165446078	165551341		GTGAGAATGGGACCCTGGTTGAAGGAACCTGTTGTTCTTATGGTGGAGGGCAGAAACCCA	LRRC52	10.7876	21.0815	3.19474	4.58281	7.53447	24.363	13.1075	8.81267	5.48864	5.41923	28.9913	26.0849	20.245	10.1174	17.2168	23.8334	2.88675	4.94264	3.32135	2.98521	2.56161	2.47087	4.96113	5.11798	5.04541	4.06813	3.8575	4.44672
ASHGA5P032093	0.0381632	0.192547	2.61288	down	noncoding	ENST00000575593	RP11-235E17.4	GENCODE	512	chr17	-	3505054	3505566		AGAAAATCATGACGTTACATGTCTATACAAGATTTAGAAAGCTCCAGACGAGACTAGTAG	TRPV1	10.9438	28.9402	3.36308	4.74872	5	13.5434	9.51186	14.3412	17.8473	5.41923	8.91565	12.3783	20.8511	10.7962	61.972	58.7279	2.46409	4.08691	2.93362	3.62802	4.59498	2.47087	3.36408	4.15227	5.08521	4.15819	5.86231	5.87028
ASHGA5P048201	0.0338659	0.18088	2.60704	down	noncoding	DB338868		LincRNAs identified by Khalil et al	537	chr3	+	65012616	65013151		ATACCAAGTCAGGAGTCTCAGTCTTAAAAGACAGCACCCACTCCCAATACAGGAAAACAG		664.688	1239.57	9.07558	10.458	373.515	1218.47	431.735	401.943	1174.68	387.792	1356.34	1317.6	819.496	835.892	1614.88	1493.2	8.0654	10.6746	8.49351	8.56423	10.5984	8.05726	10.3057	10.4122	10.1673	10.1568	10.8557	10.8502
ASHGA5P052246	0.00189161	0.048305	2.60567	down	noncoding	ENST00000517934	RP11-461C13.1	GENCODE	306	chr5	+	53618710	53697735		ACAACTCAGCTAAACTGTTCCTGGGTTCCTGGTCCTCAAAAACTGTACGAGATGAAAAAA		121.365	253.491	6.73689	8.11855	108.163	83.814	174.281	156.195	65.7303	140.005	428.238	335.012	181.408	184.454	218.283	173.551	6.41075	6.7058	7.12829	7.13637	6.36599	6.67417	8.67735	8.5347	8.09945	8.06494	7.77928	7.55557
ASHGA5P023370	0.0161805	0.122803	2.60082	down	noncoding	ENST00000579431	RP11-627G18.3	GENCODE	481	chr18	-	19747215	19748379		GCACGTAACTTTTCAGCGTGGCCGCATTTGGAAAAGGCTGAAGGTAGAAAACTCTGGAAT		76.2481	138.796	5.94429	7.32326	40.5476	40.263	143.667	138.03	57.0928	37.8888	163.824	139.616	93.9993	92.4079	193.884	149.044	5.09392	5.66323	6.84382	6.94914	6.17087	4.94478	7.3679	7.36389	7.17439	7.10559	7.60667	7.32111
ASHGA5P018447	0.0141137	0.113513	2.59036	down	noncoding	ENST00000453666	RP11-325F22.5	GENCODE	640	chr7	-	104558006	104567077		ATATTCCCTGCTGACTTATATAAGTTATTAGTCTTCTAGAAGGATCACAAGGAACCAGCA		67.585	123.459	5.7534	7.12655	49.4432	33.0502	128.361	117.345	24.8211	52.4891	195.827	124.823	67.6127	93.9156	135.169	123.407	5.36205	5.37768	6.67157	6.70027	5.03029	5.37854	7.61627	7.21311	6.71752	7.12752	7.05687	7.02802
ASHGA5P043615	0.0026139	0.0557646	2.59008	down	noncoding	uc003teu.3	DQ594967	UCSC_knowngene	3677	chr7	+	35734847	35738524		GAACTGGAAATGTCAAAGAACAATTGCCCAGCTCAGTTACCATCTGCTACTAAAGATAGC	HERPUD2	494.048	975.731	8.7712	10.1442	610.485	538.807	352.986	305.755	570.541	585.716	1076.66	987.829	824.149	817.417	1106.92	1041.41	8.73624	9.42709	8.19008	8.15748	9.50394	8.61237	9.97556	10.0016	10.1772	10.1198	10.2826	10.3084
ASHGA5P028069	0.0111301	0.101138	2.58972	down	noncoding	TCONS_00010037	XLOC_004467	LincRNAs identified by Cabili et al	3347	chr5	+	89705932	89712311		CGCCACAAATACAGTTAGGCAGCTTAGCCTTAGAAACACAAATTTTAAAAGTGAAGTAAA		14.5376	27.1105	3.6135	4.9863	9.94205	13.99	12.9921	22.8022	5.48864	22.0103	26.0498	29.2196	23.4343	15.2467	38.8292	29.8835	3.14868	4.13174	3.30851	4.31922	2.56161	4.21126	4.8149	5.26655	5.24784	4.62798	5.14967	4.81085
ASHGA5P033537	0.0464978	0.212723	2.58962	down	noncoding	ENST00000584373	RP11-627G18.3	GENCODE	669	chr18	-	19746939	19747903	ENST00000583490	GGTCACAGATTGTATTTATTTTTTCAGACTGGTTTTCCAACCTAACGAGGGAATGGGTAG		1791.79	3446.34	10.5408	11.9135	907.708	1337.77	3158.28	3018.08	1442.6	886.311	3957.46	3523.2	2316.05	2275.66	4431.87	4173.81	9.27591	10.814	11.484	11.5778	10.8913	9.20154	11.8033	11.7797	11.6119	11.5696	12.3517	12.3648
ASHGA5P037525	0.0128893	0.107564	2.58871	down	noncoding	ENST00000415026	AP001468.58	GENCODE	557	chr21	+	47604992	47608855		CTATGTGGACATTGTATCACGTTTATTTATCTTCCTGGATATGCTTATGGCCTTTAAAAC	LSS	48.7772	100.322	5.45312	6.82535	22.8451	54.3052	50.9707	71.8809	58.5521	34.1094	113.168	104.742	59.5021	54.3604	133.004	137.154	4.30983	6.09245	5.32376	5.98596	6.20482	4.8019	6.85089	6.97945	6.53058	6.36463	7.0323	7.19425
ASHGA5P042362	0.0437386	0.205164	2.5777	down	noncoding	NR_002812	HCG26	RefSeq	1180	chr6	+	31439005	31440185		GCAGGTTGTTTAACCTTATATGTACAGTTTCACATATGTATAAAAACAGTAGTTTGGGCC		835.978	1574.33	9.45989	10.826	367.034	1262.36	910.034	845.248	1279.08	352.114	1816.71	1716.75	1500.78	1557.24	1412.64	1441.84	8.04323	10.7291	9.64292	9.69841	10.7235	7.92219	10.7201	10.7843	11.0011	11.0127	10.6456	10.7921
ASHGA5P035914	0.0197712	0.13639	2.57759	down	noncoding	uc021viw.1	FW340055	UCSC_knowngene	2679	chr2	+	70157399	70160078		ATGACACTGTTCTGAATCATGCAGTCTTTGCAAATAACAAGCTGGCTGAAAAATATCTAA	MXD1	1212.5	2866.28	10.1339	11.4999	838.68	1275.06	1510.58	1382.19	1375.98	892.5	5190.66	4735.72	2086.62	2104.38	1566.48	1513.82	9.17005	10.7472	10.4048	10.4488	10.821	9.21171	12.1811	12.2071	11.4692	11.4536	10.813	10.8757
ASHGA5P055971	0.0283749	0.165652	2.57644	down	noncoding	TCONS_00025721	XLOC_012542	LincRNAs identified by Cabili et al	420	chr17	-	59470732	59475416		AACGTTTCCACGGCTTTTCCATTAAACTTTACCCCAAATCACACCTGGCTCTGTGGGTTT		558.917	1087.42	8.89239	10.2578	353.95	873.454	428.897	398.316	970.09	328.798	1560.04	1403.01	800.812	739.181	1004.56	1016.89	7.99418	10.1673	8.48385	8.55143	10.3214	7.83615	10.5081	10.507	10.1316	9.97969	10.1409	10.2792
ASHGA5P041135	0.000329492	0.0237085	2.56454	down	noncoding	ENST00000512319	RP11-974F13.6	GENCODE	689	chr5	+	69274356	69293139	ENST00000513644	ATAATGCTGGATCTAAAGGCATCATCTGAAGAAGACAAAGATATCAACAATCGCAACTAT		155.135	321.169	7.15471	8.51341	149.938	139.588	193.521	169.691	140.993	137.08	446.693	414.47	234.157	251.637	301.294	278.764	6.83849	7.44418	7.27815	7.25569	7.46719	6.64458	8.74399	8.82165	8.4488	8.50543	8.27524	8.28538
ASHGA5P041765	0.0418169	0.200053	2.56384	down	noncoding	ENST00000412143	PSORS1C3	GENCODE	593	chr6	-	31141511	31145676		CAGTGCTCTGTGAAGGGTCTTGACATTGCACTGTAATAATAAAGGTGTGTGTGAAGTATC	POU5F1	117.531	174.365	6.18225	7.54056	245.971	26.4646	77.9154	82.8529	23.1392	248.84	292.225	271.429	96.845	102.733	147.821	135.138	7.50499	5.05533	5.94038	6.19435	4.9376	7.46086	8.15646	8.25299	7.2152	7.26073	7.18707	7.1709
ASHGA5P034766	0.0108616	0.100032	2.56178	down	noncoding	ENST00000452378	RP4-635E18.7	GENCODE	2682	chr1	+	11128527	11133154		TGTGCTCTCATTCTTACTCATAATGCTGGTAAAAACAAGCCAGATAAGTAAGATAGAGTG	EXOSC10	55.9012	110.179	5.63748	6.99463	49.461	78.2053	43.8243	29.7976	80.7761	53.3432	143.002	130.798	80.3118	77.5928	102.165	127.203	5.36255	6.60314	5.10107	4.70032	6.65497	5.40285	7.16979	7.2732	6.95027	6.8603	6.63986	7.07436
ASHGA5P035540	0.00728301	0.0843138	2.5588	down	noncoding	ENST00000421964	AC083900.1	GENCODE	469	chr2	-	208733305	208734639		CCTTCCCCTTGATGTAAATCTCAAGTGTTTAAAAGGAGGAATGAGTCTAAATCATAGAAA	PLEKHM3	174.548	340.132	7.1978	8.55327	95.7278	135.954	293.185	292.363	98.2284	131.832	522.471	448.715	310.147	295.908	215.153	248.4	6.24671	7.40562	7.90525	8.08635	6.94676	6.5961	8.96266	8.93283	8.83737	8.72231	7.75755	8.10688
ASHGA5P026523	0.0238248	0.150999	2.55861	down	noncoding	TCONS_00011943	XLOC_005452	LincRNAs identified by Cabili et al	1396	chr6	+	122238498	122283567		TGCACAATATGTTTCTGTGGGAATTGAATGGAAATCCAGGTTTCCTGACAAGAAACAAAG		17.3961	35.6968	3.96243	5.31779	11.0575	24.0482	22.8579	20.1044	20.8893	5.41923	54.1874	46.9987	17.9951	24.369	33.2463	37.3844	3.28701	4.92178	4.15618	4.13786	4.80087	2.47087	5.82175	5.88875	4.88285	5.25929	4.89473	5.15937
ASHGA5P032699	0.0110496	0.100796	2.55449	down	noncoding	NR_038080	LINC00482	RefSeq	2970	chr17	-	79276623	79283048		GCCCCGGCTGTGGCGTTAAGAAGGGCTATGGATCTAAATAAAATCCAGTCTCTTTGCTGG		216.152	428.912	7.5436	8.89663	201.811	133.337	340.441	306.341	117.654	197.326	341.66	295.04	296.699	293.155	668.666	678.253	7.23607	7.37385	8.13671	8.16046	7.20964	7.14484	8.37162	8.36629	8.77786	8.70688	9.51103	9.64611
ASHGA5P029990	0.0189194	0.133078	2.55364	down	noncoding	TCONS_00016231	XLOC_007614	LincRNAs identified by Cabili et al	2264	chr9	+	139505191	139508134		TTTGAGGTCAAGAGTTTGAGACCTTATAATATATATAAATAGAAGGATTTTCAACTTTGT		22.0606	42.7927	4.17889	5.53144	13.1169	14.1812	53.2352	25.4582	19.9879	6.38429	17.9112	35.8188	30.9162	30.3052	83.7253	58.0794	3.53725	4.15154	5.38595	4.47619	4.74695	2.77544	4.30983	5.53257	5.61601	5.55048	6.32634	5.85342
ASHGA5P033503	0.00755194	0.0854771	2.55034	down	noncoding	ENST00000581725	RP11-146G7.3	GENCODE	1902	chr18	-	6919494	6929804		CAAGAAGAAAGCTTCCCTACACATTTATCAAGGCTGTTATAATCCTGACTCCCAAACAAG		182.714	358.119	7.19711	8.5478	289.643	89.7704	164.462	121.353	104.39	326.666	611.159	595.932	214.596	235.195	258.595	233.235	7.72286	6.80692	7.03809	6.75361	7.03491	7.82626	9.18691	9.31265	8.32564	8.41059	8.04337	8.00765
ASHGA5P056100	0.00802566	0.0879363	2.54814	down	noncoding	TCONS_00027245	XLOC_013275	LincRNAs identified by Cabili et al	453	chr19	-	23491531	23493434		GAGTCACCTTGGTGAGAATGTCAGAGATATTCCATTTTTGGGTATTCACAAAAAAGAATA		55.347	111.16	5.65308	7.00252	34.4377	76.8266	54.4868	58.2758	71.7812	36.2736	103.097	92.1908	81.1962	75.824	165.685	148.97	4.87134	6.57994	5.41989	5.67628	6.48839	4.88262	6.73088	6.80466	6.96611	6.83058	7.36253	7.32035
ASHGA5P017758	0.0106259	0.0994428	2.54482	down	noncoding	ENST00000445429	AC093415.2	GENCODE	532	chr3	-	37847568	37903219		TAGCCACCAGATGCCAAACACTGAGCAGGCTTTGTTCTCCACCCACAAACCAGAGGCTGT	ITGA9	147.866	291.284	7.02239	8.36996	236.192	182.053	127.386	107.065	139.075	95.4236	342.926	245.689	230.167	166.467	345.183	417.268	7.44961	7.83727	6.6608	6.56343	7.44355	6.1797	8.37793	8.1168	8.42969	7.92269	8.48009	8.89254
ASHGA5P038612	0.0156516	0.120613	2.54161	down	noncoding	NR_036497	LPP-AS2	RefSeq	2897	chr3	-	187868993	187871876		CAGGTGAGCATGGTGAGCATGGTGTTAGCATGAACATCATATAAAGTTAACTACAAAAGA	LPP	315.348	613.729	8.13253	9.47827	248.052	463.469	275.242	244.988	432.58	227.756	563.665	535.454	535.375	536.277	740.688	770.912	7.51699	9.21257	7.80899	7.81864	9.09449	7.34348	9.07604	9.17191	9.58353	9.53122	9.66713	9.8398
ASHGA5P058399	0.00135909	0.0425722	2.54012	down	noncoding	uc002oqt.1	BC128410	UCSC_knowngene	116	chr19	-	41931315	41933463		AGAGCCCCATCTCTCAGGAGGGCCCAGAAGCTGGACAACTTAAGCCACTCCTTGGCCTCC	B3GNT8	377.371	743.42	8.37562	9.72052	411.017	244.094	533.83	434.165	223.67	417.451	943.003	799.215	473.482	529.803	928.281	786.736	8.19618	8.25224	8.82369	8.67956	8.14583	8.15624	9.78031	9.71822	9.41981	9.51067	10.0197	9.87446
ASHGA5P022606	0.0130498	0.108445	2.54011	down	noncoding	ENST00000559553	RP11-519G16.5	GENCODE	729	chr15	-	45722849	45734006		TTCCTCCAAGGAGTTGGAAAAAGCTCATGATGACTTCAGCGAAGAATTGCCAAATCTAGA	C15orf48	389.122	641.654	8.19315	9.53804	394.449	108.783	647.112	615.461	132.662	436.266	701.566	674.206	523.767	537.739	718.751	693.893	8.13856	7.0828	9.12377	9.21734	7.37884	8.21759	9.37085	9.47101	9.55111	9.53502	9.62411	9.67617
ASHGA5P045306	0.0308745	0.172198	2.537	down	noncoding	NR_027471	LOC440173	RefSeq	2018	chr9	-	89623365	89657041		CCAACACCTCCACAAACAAATGGGAGCTTAATAGACTTTGCAAAATTACTTTTTATCCAG		63.6098	104.19	5.54209	6.88522	35.7199	35.6983	132.05	131.153	24.7555	22.2831	154.578	139.412	77.608	67.4749	93.9619	92.1034	4.92345	5.48958	6.71539	6.87219	5.02568	4.22628	7.28391	7.36235	6.90208	6.66838	6.50631	6.58829
ASHGA5P032318	0.00788987	0.0873968	2.53642	down	noncoding	ENST00000580031	RP11-82O19.2	pseudogene	955	chr17	-	28102764	28103719		ACCAACTCATGTTGTGAAAAACTCAAGGGCACGGATAGAGTACTGATGACTTGTAATGGA		119.37	220.467	6.67664	8.01943	65.4016	116.931	198.468	178.335	99.1341	57.9534	247.217	230.991	184.754	194.088	236.59	229.164	5.74332	7.18545	7.31977	7.33463	6.95992	5.51674	7.93145	8.03365	8.12441	8.13413	7.91082	7.98213
ASHGA5P019304	0.029521	0.168089	2.53538	down	noncoding	ENST00000477643	RP11-59E19.1	GENCODE	378	chr3	+	108855687	108868973		CTATAAAATGCTTCAAGTAGTCCTGTGCTCAACATTGCTTATCGGCTCGTGAAACATGGA		329.229	595.068	8.04921	9.39141	223.87	182.222	618.37	567.23	154.006	229.674	556.868	566.302	381.818	386.9	882.94	795.579	7.37904	7.8395	9.04498	9.08143	7.59619	7.35409	9.06076	9.24518	9.12125	9.08874	9.94028	9.89226
ASHGA5P032919	0.0293386	0.16763	2.53126	down	noncoding	ENST00000437646	AC004448.2	GENCODE	520	chr17	+	19322347	19327670		CAAATGGGAACCAAGGTACAATATTATTTTGTTAGCTAATTCCCATAGTCCAGTCAGATT		11.5705	24.7272	3.40652	4.74637	9.86172	21.3682	12.1964	5.21075	15.3665	5.41923	38.7936	36.1411	13.7105	24.6591	20.1968	14.8622	3.14151	4.75254	3.2152	2.46204	4.39695	2.47087	5.36422	5.54496	4.5059	5.27649	4.11822	3.66845
ASHGA5P058196	0.0163454	0.123204	2.53015	down	noncoding	TCONS_00028118	XLOC_013474	LincRNAs identified by Cabili et al	301	chr20	+	19029906	19031200		CCCATGACTGCAATGAGAATGAACAAAATGAACAACCTGCAGCAACATGAATGGACCTCA		12.8658	27.5613	3.63511	4.97433	12.9174	9.93062	13.0536	15.9624	15.4973	9.83365	38.1138	37.2382	22.8106	21.1404	18.0795	27.9849	3.51457	3.63928	3.31475	3.7931	4.41078	3.13819	5.33852	5.58638	5.2109	5.06726	3.93565	4.70728
ASHGA5P023188	0.0302849	0.170235	2.52782	down	noncoding	ENST00000572930	RP11-473M20.7	GENCODE	420	chr16	-	3103580	3106020	ENST00000573878	CTCTTGCTCTGCCCAGTAAGCTCGCCAACCCCCGTGGACTGCTGGCTCTCAAGGCGGCCG	MMP25	244.933	544.036	7.78631	9.1242	257.167	157.194	206.179	307.138	281.501	260.419	1153.53	410.687	512.43	422.562	232.402	532.606	7.56356	7.61946	7.37636	8.16504	8.46889	7.52456	10.0644	8.80743	9.51841	9.20815	7.87927	9.26758
ASHGA5P049981	0.0275934	0.163076	2.52499	down	noncoding	ENST00000583267	RP11-799B12.4	GENCODE	735	chr18	-	21739472	21742175		GAAATAATCTACCTGATGCTAAATAAAGGCTTTAGAATGTTCCCCAAAAGTGTGGTTTCT	OSBPL1A	2701.43	5555.12	11.2454	12.5816	1465.49	3270.84	3141.69	2802.53	3819.92	1708.11	7004.4	6524.16	4136.77	3956.15	5909.55	5799.69	9.92898	12.1519	11.4776	11.4623	12.3571	10.0945	12.6034	12.6506	12.4027	12.3077	12.7367	12.7888
ASHGA5P052916	0.00834497	0.0897497	2.52166	down	noncoding	NR_038849	LOC100505633	RefSeq	1154	chr1	+	159931013	159948876		GCACTAAATTAGCTTTGTATGTTATTAAATGTGTCTCGTCAATGCTGTTGGCATTGTTTC		2173.95	4247.8	10.8443	12.1787	1973.31	1058.73	3503.09	3306.04	1091.18	2111.36	6521.42	5898.83	3116.46	3304.94	3421.01	3224.12	10.3471	10.4637	11.6469	11.7126	10.4921	10.4034	12.4823	12.5009	12.0466	12.0919	11.9602	11.9901
ASHGA5P046177	0.000416765	0.026079	2.51898	down	noncoding	TCONS_00001450	XLOC_000780	LincRNAs identified by Cabili et al	255	chr1	-	33603693	33606476		TCCTCCTTTGCTGGCAACAGAGTTCAGAGCTAGCACCAGCCACAGCAAGGACAAAGCCCA		16.0367	32.8774	3.94484	5.27768	16.6876	18.8207	20.155	15.7591	9.01127	15.7865	42.1334	27.8843	23.2456	30.4753	38.1166	35.4092	3.87527	4.57343	3.96609	3.77249	3.71488	3.76688	5.47465	5.20622	5.23593	5.55813	5.11574	5.07541
ASHGA5P043838	6.60951e-05	0.0151509	2.51658	down	noncoding	ENST00000417026	RP11-325F22.2	GENCODE	891	chr7	+	104581652	104602781		ACTGTTACAGAAAGGCAACCCAGGAGGAGACTGGAATAAATGCTGAGTGCCAATTTCCAA		149.814	298.532	7.10205	8.43351	174.255	134.526	152.002	135.273	133.857	168.971	362.707	363.846	260.905	227.52	295.995	280.218	7.0445	7.3913	6.92883	6.91995	7.39017	6.93755	8.45118	8.6496	8.59468	8.36325	8.24948	8.29287
ASHGA5P053680	0.00731754	0.0844151	2.51243	down	noncoding	ENST00000574939	RP11-112J3.16	GENCODE	546	chr9	+	35772159	35780595		TCTTCATCACGGGGAGACATCAGCTGGATATTGAGATGGAAGGATGACTATGAGTATGAG		121.317	234.397	6.77899	8.10807	82.9464	158.005	149.559	142.899	120.771	73.7246	244.353	212.571	224.799	192.543	263.106	269.007	6.05767	7.62703	6.90107	7.00193	7.24504	5.84119	7.9129	7.92139	8.39733	8.12312	8.06669	8.22701
ASHGA5P022331	0.0322364	0.176483	2.50968	down	noncoding	uc001wuo.3	LOC283547	UCSC_knowngene	4400	chr14	-	39218542	39417475	NR_039982	CGTCTTGCTGATTATATGTCAAGTTCTGTGTGAAATGAGAGACCATGGGGATTCATTATT		36.9977	63.6077	4.90686	6.23437	42.1703	53.1087	46.9238	45.1024	29.2618	5.41923	68.7794	63.1118	51.3668	61.5912	75.4391	61.3581	5.14683	6.06045	5.20215	5.3048	5.25606	2.47087	6.1546	6.28283	6.32169	6.53796	6.173	5.93612
ASHGA5P018740	0.00402569	0.0664604	2.50838	down	noncoding	ENST00000457120	RP11-416N2.3	GENCODE	524	chr10	+	105308831	105310721		GCACGAGCAGGATGACATCTCCAGTGTCTGTCTGGGTCACCTGTTAGCGGATGAGAAGTC	NEURL	24.9009	49.4844	4.48478	5.81154	19.8061	16.409	41.6851	36.7172	13.0806	21.7075	70.8203	50.0102	26.5173	33.9795	63.889	51.69	4.11696	4.37373	5.03171	5.00224	4.18964	4.19443	6.1954	5.97202	5.41496	5.70569	5.9066	5.67459
ASHGA5P030656	0.000107306	0.017759	2.50754	down	noncoding	ENST00000563278	RP11-817O13.8	GENCODE	1430	chr15	+	75660495	75661925		TAGAGCTTGGAGCTCAGATGTCAGACAGCAGGAGGAATAAAAATGCTACTTGTGAAAACC	SIN3A	196.076	358.489	7.379	8.70527	288.594	112.48	222.648	173.59	105.327	273.821	388.159	386.22	288.227	291.381	396.512	400.434	7.71792	7.131	7.4929	7.29414	7.04947	7.58855	8.55117	8.72294	8.73649	8.70064	8.69254	8.82782
ASHGA5P020304	0.0285536	0.166134	2.501	down	noncoding	ENST00000511256	CTC-276P9.1	GENCODE	477	chr5	-	134374530	134375386	ENST00000507035	CGCTGCCCAGGAGAAGTGGGCAGGAGAGAGGGCCGCCCGCTGCTCCCCGCTGCGTCCAGG	CTC-203F4.1	121.386	269.084	6.65009	7.97259	181.718	52.4167	135.652	126.167	59.3264	173.037	583.262	438.111	185.583	188.447	113.094	106.008	7.09821	6.04064	6.75556	6.81283	6.2238	6.96948	9.12545	8.89461	8.13053	8.09587	6.79549	6.79361
ASHGA5P043618	0.00188737	0.048275	2.49692	down	noncoding	ENST00000446024	AC083864.3	GENCODE	482	chr7	+	36069220	36095041		GAAACATTTGAGGAGCTGCACTTACTTGGAATGAGAAAAAGTTACACCCATGACCTCCAG		22.3179	44.6869	4.39072	5.71087	25.0831	18.9386	27.3925	25.8026	24.7064	11.9845	52.6405	38.7321	31.9711	35.8188	56.4853	52.4738	4.44082	4.58264	4.42403	4.49545	5.02294	3.37844	5.78558	5.63371	5.65675	5.77445	5.71881	5.69592
ASHGA5P032944	0.020307	0.138389	2.49187	down	noncoding	ENST00000437829	RP11-344E13.3	GENCODE	744	chr17	+	20841850	20861660	ENST00000582583	CAAAAGTCATTCTTGGTTCAGCCACAGTCAAAGAACTTGCAGAGCATTCTCTGACGAGGT		13.667	25.6638	3.53718	4.85441	18.0416	5	26.5019	17.2962	8.42167	6.74046	30.8572	28.0324	12.1543	15.0628	39.6365	28.2397	3.988	2.49583	4.37735	3.91701	3.63117	2.81372	5.05046	5.21456	4.34661	4.6126	5.18041	4.72181
ASHGA5P032180	0.0212258	0.141903	2.49027	down	noncoding	ENST00000582758	RP11-1090M7.3	GENCODE	802	chr17	-	12876349	12877151		TGTAAGTCATACCCTACCATGCACACAGGTAAAGAGAGCAGCTGAAGAGTTGATATTGGT	ARHGAP44	24.3543	38.8395	4.18126	5.49757	17.9252	5	42.5908	37.4764	9.03006	34.1033	39.3417	34.1216	29.7723	24.8946	46.9607	57.9463	3.97978	2.49583	5.06271	5.03029	3.71743	4.80155	5.3815	5.4637	5.56626	5.29045	5.43351	5.84997
ASHGA5P018699	0.0102883	0.0990104	2.48987	down	noncoding	ENST00000456582	RP4-639F20.1	GENCODE	401	chr1	+	95426880	95428826		ATGAAACGATTTTCTGCCATTTCAGTTCCTGTTATCGTGCTTTGAGGTGCACTGAACTGC		267.73	516.44	7.91847	9.23454	193.186	350.672	271.336	250.247	346.385	194.553	508.336	461.021	451.258	444.107	614.601	619.318	7.17922	8.7948	7.78668	7.84665	8.77917	7.12433	8.92817	8.96616	9.34833	9.27695	9.37432	9.51332
ASHGA5P029231	0.0277813	0.163696	2.48806	down	noncoding	ENST00000416869	RP11-108M9.4	GENCODE	336	chr1	-	17215036	17216137	uc001azs.1	TACTCCCAGAGCCCGCCCGGCAGGACCACCGAGCAAGGCCTTGGAAAACCAGAGAGATTA		269.519	476.582	7.80467	9.11969	109.283	299.197	398.047	403.37	300.435	106.78	473.159	483.506	406.438	429.683	549.127	517.578	6.42669	8.56474	8.37555	8.57019	8.5626	6.32823	8.82563	9.03964	9.20448	9.23487	9.19129	9.22223
ASHGA5P017582	0.00693948	0.0822284	2.48545	down	noncoding	ENST00000443364	RP11-48O20.4	GENCODE	804	chr1	+	159931007	159946902		CACCCACCTCATTTTTCTAATAAGAGCTTTCAATAAACCTCTCTTTCTTGAAGTTACCTG		327.134	599.924	8.06963	9.38314	293.71	133.724	573.163	480.112	179.031	303.065	878.905	799.3	528.454	449.524	502.071	441.291	7.74104	7.37884	8.93233	8.82926	7.81892	7.7174	9.69349	9.71856	9.56313	9.29337	9.05093	8.97937
ASHGA5P026274	0.0034965	0.0619695	2.48344	down	noncoding	NR_033313	BDNF-AS	RefSeq	1279	chr11	+	27528398	27719718	NR_033312, NR_033315, uc009yir.3, uc009yis.3, uc009yiu.3, uc009yiv.3, uc009yiw.3, uc009yix.3, uc009yiy.3, uc009yiz.3, uc009yja.3, uc009yjb.3	GCCCTGGAATTCCAGTAATGGTGACCAACATGTTTTAAATTCCAGTAAAGGTTATGGTTA	BDNF	58.7775	121.638	5.7612	7.07353	52.9443	42.2685	85.0101	69.6333	52.3073	50.5016	111.378	94.4143	71.0099	67.6176	195.087	190.323	5.45413	5.73461	6.06424	5.93584	6.05192	5.32643	6.83024	6.83696	6.78528	6.6721	7.61747	7.69917
ASHGA5P042807	0.000402007	0.025735	2.47333	down	noncoding	NR_037605	GAS5-AS1	RefSeq	702	chr1	+	173832385	173833079	ENST00000416578	GATGAAAAGCACTGTCCTTTTTTAAGTAAACACTACACACTCCAGATGGATTGCAAAAAT		502.627	995.621	8.8414	10.1479	563.972	435.628	525.357	504.094	416.66	570.049	969.931	959.222	733.894	780.566	1288.12	1242	8.61992	9.11374	8.79357	8.90175	9.04273	8.57667	9.82058	9.95111	10.0083	10.0558	10.4986	10.5528
ASHGA5P037308	0.000358046	0.0246348	2.47139	down	noncoding	uc002yxd.3	LINC00114	UCSC_knowngene	922	chr21	-	40110878	40145401	ENST00000411989, ENST00000429621, ENST00000442549, ENST00000448579, NR_027066, uc011aen.1	CCAGGCGCATCTCCTAAGAACTTGTTCTTAGACATGTTGTGCTCAAACTTGTGGCATCAT		37.4044	60.2118	4.82172	6.12705	32.4145	21.5188	73.3488	71.2239	8.71973	17.2009	56.6059	55.3799	75.4512	77.5102	45.7132	50.6102	4.78869	4.76435	5.85508	5.97353	3.67445	3.87425	5.88457	6.11025	6.86724	6.85938	5.39487	5.64599
ASHGA5P041657	0.000283463	0.0224732	2.47012	down	noncoding	ENST00000563225	RP1-80N2.3	GENCODE	3325	chr6	-	6680541	6683866		TATGAAAATATTTCAGTCCGAGCACCTTGCCTGTTTGCTGCAGTGCTGACTGACTCATGA		135.464	262.934	6.94055	8.24513	115.18	98.2607	184.54	157.971	112.2	144.634	234.322	220.494	191.606	212.208	363.587	355.388	6.49339	6.92931	7.20814	7.15077	7.13723	6.72447	7.8563	7.97161	8.17233	8.25985	8.55571	8.65499
ASHGA5P014922	0.00622205	0.0783024	2.46973	down	noncoding	ENST00000414776	AL450226.2	GENCODE	710	chr17	+	2135973	2136904		CCGTGAACCCTGTCCAAAGCTTTTCTACACACTTGAAAAGTAATCACAGTAAAACGTTAG	SMG6	32.723	59.2573	4.79795	6.1023	22.7575	13.2834	61.5482	45.2676	19.6753	33.8058	86.6324	61.1832	44.054	52.18	60.3606	51.1336	4.30488	4.05937	5.59842	5.31018	4.72546	4.78938	6.47786	6.24107	6.10366	6.31162	5.81892	5.6607
ASHGA5P022791	0.00124291	0.0414022	2.46894	down	noncoding	ENST00000562869	RP11-10O17.3	GENCODE	361	chr15	+	74781942	74809300		GTTGATGCAGATACATCAGACAGATGGTATACATCTCTTCGTGACTCAATCTGCTGAACG		16.4943	30.249	3.82419	5.12808	17.1109	14.5337	18.8954	23.7363	5.48864	19.2009	35.7701	39.3584	24.9573	33.876	24.203	23.3294	3.91548	4.1898	3.87567	4.37756	2.56161	4.02502	5.25759	5.65394	5.32873	5.7011	4.4139	4.41324
ASHGA5P051840	0.00175687	0.0468342	2.46712	down	noncoding	ENST00000446521	SDHAP2	GENCODE	584	chr3	+	195399477	195404938	ENST00000436493, ENST00000457601	AACATCGGAACTGCGACTCAGCATGCAGAAGGTAAGAGCCTGGACTCGCTCTGGAGTGAG	MUC20	2560.4	5259.37	11.2083	12.5111	2735.36	1811.86	3243.3	3154.68	1957.06	2460.16	6335.48	5748.47	3818.42	4309.18	5630.11	5714.53	10.8067	11.2739	11.5263	11.6428	11.3734	10.6266	12.443	12.4619	12.2954	12.4264	12.671	12.7689
ASHGA5P031920	0.00688145	0.0820773	2.46304	down	noncoding	ENST00000563701	RP11-252A24.3	GENCODE	2365	chr16	+	74401359	74403724		CAGGAGATGGTGGATGAAATCAAGTGAAATACTTAATGTGTTGATTTCATTCTGTTTACG		32.7276	63.0871	4.906	6.20645	38.603	33.945	24.5251	19.7121	32.1636	47.4168	84.1573	67.5671	52.3125	51.2425	59.4394	63.8038	5.02492	5.41471	4.26374	4.10744	5.38264	5.24256	6.43508	6.3752	6.34712	6.28623	5.79585	5.9992
ASHGA5P027803	0.00512412	0.0720211	2.46212	down	noncoding	ENST00000509919	RP11-90D4.1	GENCODE	1583	chr12	+	8404006	8450140		ACCACTTGTTTGACGAGATTTCTTTAGTTTCTGCAGCATAACTTATTCTAACTGGTCCTC		190.674	384.787	7.44704	8.74694	131.379	182.192	238.438	237.197	188.982	165.856	571.14	487.989	252.948	227.826	417.528	351.292	6.66838	7.83921	7.59287	7.76676	7.90251	6.9125	9.09673	9.05136	8.55372	8.36458	8.77726	8.63798
ASHGA5P048292	0.0100645	0.0983121	2.4582	down	noncoding	ENST00000532530	RP11-167J8.3	GENCODE	347	chr11	-	71412313	71416450	uc003gho.3	CGAACAGAAATTCCTGAGAACTGAGATGGGGGAAATCGCTGGTATTAGAAGAGTGAAAAG		239.581	435.339	7.69403	8.99164	139.657	214.26	379.273	361.187	217.765	125.342	451.829	415.321	424.972	403.488	442.65	473.774	6.7429	8.07183	8.30152	8.41033	8.10552	6.5321	8.76281	8.82586	9.26758	9.14529	8.86158	9.0867
ASHGA5P032476	0.022901	0.147638	2.4574	down	noncoding	TCONS_00029733	XLOC_014405	LincRNAs identified by Cabili et al	515	chr22	-	46530795	46536813		TATTTCTAAGCCAGAAATCTGTGCGTGGCCTAACAGCCCCTCTGCCCTCCACACCAGTGA		966.634	1814.12	9.52511	10.8222	1514.35	246.053	723.133	864.334	651.151	1800.78	4042.73	1501.74	1508.97	1734.09	1383.44	713.776	9.97491	8.26459	9.29918	9.73812	9.70149	10.1724	11.8349	10.5925	11.0068	11.1778	10.6072	9.71415
ASHGA5P050762	0.00593515	0.0769945	2.45585	down	noncoding	NR_034089	LOC100131564	RefSeq	4033	chr1	-	93775665	93811368		CATGGTCCTGCACTCCATGGACTAAATTGTAAGTATAATTACTACCAATGTACTCTATAA	DR1	384.606	748.172	8.4491	9.74532	282.029	476.064	391.47	407.283	474.435	276.357	912.857	884.892	639.377	589.855	764.524	697.526	7.68787	9.25328	8.35046	8.58021	9.22415	7.59866	9.73998	9.8486	9.8211	9.66222	9.71856	9.68148
ASHGA5P056436	0.008213	0.0889375	2.4534	down	noncoding	TCONS_00004267	XLOC_002109	LincRNAs identified by Cabili et al	252	chr2	-	60666527	60666905		AGACGCACTTCCCCATGAGAAAAAGGTGGTCATCCCCATGGGCTCCACAGATGAGGACAC		339.257	613.885	8.13765	9.43244	370.872	160.178	553.002	414.552	155.206	381.734	828.648	660.696	346.805	460.468	791.438	595.254	8.05465	7.64555	8.87778	8.60536	7.60628	8.0363	9.61015	9.44788	8.99599	9.32598	9.76827	9.44634
ASHGA5P045823	0.00272652	0.0569114	2.45197	down	noncoding	uc004asn.1	AX746834	UCSC_knowngene	2502	chr9	+	95393148	95395650		TAGGAAAAAACCCGCCACACTGCTGTTTATACCTAAATCAACGTACCCAACTGGCAGACA	IPPK	35.7176	75.5684	5.03785	6.33179	44.9463	39.3232	40.2421	35.9284	16.316	37.5493	107.301	101.751	28.5333	40.3705	107.618	67.8362	5.23231	5.63013	4.98228	4.9711	4.47835	4.93296	6.78233	6.94145	5.50929	5.94038	6.71497	6.10234
ASHGA5P030086	0.00532983	0.0733466	2.44841	down	noncoding	ENST00000561241	RP11-244F12.3	GENCODE	3354	chr15	-	63338232	63341586		AATGAAATGTCCTAATCCCAAAGGTAATACGATTCCACCTCAGGAAGCTGACTTCTCCCT	TPM1	505.391	807.732	8.55808	9.84992	821.542	147.614	593.014	541.958	165.845	762.374	776.746	766.267	979.227	978.324	671.911	673.918	9.13977	7.52499	8.98005	9.01454	7.70738	8.98174	9.50783	9.66184	10.4064	10.3673	9.51923	9.6369
ASHGA5P052084	0.029689	0.16863	2.44715	down	noncoding	NR_033939	LOC100129858	RefSeq	2017	chr4	-	141204879	141294546		GCGGCTCATCAGGTCTATCAGGAAACCTGAGAATTGGAGTGAGAATCCCAGTGTGGAAAA	SCOC	40.3336	75.8332	5.16012	6.45123	40.3624	58.9417	26.6691	19.856	55.7503	40.422	100.293	94.8316	55.4768	63.5448	55.2362	85.617	5.08716	6.20066	4.38633	4.11931	6.13577	5.03151	6.68914	6.84403	6.4321	6.58229	5.68601	6.47381
ASHGA5P018143	0.00714941	0.0834049	2.44676	down	noncoding	ENST00000449895	RP5-1115A15.1	GENCODE	516	chr1	+	8484704	8494898		ATGTTAAATGAATGTGACAGAATGATACCAGGTGACTTCTAAGACTACATCATACAAAGC	RERE	78.434	148.458	6.16479	7.45566	85.581	85.0904	60.8649	56.8493	105.483	76.7354	166.574	154.408	127.519	134.747	151.297	156.203	6.09942	6.7265	5.57997	5.63736	7.05276	5.89275	7.38953	7.49562	7.6029	7.63565	7.22339	7.38689
[truncated: 331 more rows]
